# Supplementary material for: Deep mutational scanning of the human insulin receptor ectodomain to inform precision therapy for insulin resistance
Source: Nat Commun. 2025 Oct 15;16:9143. doi: 10.1038/s41467-025-64178-4 (PMC12528385; doi:10.1038/s41467-025-64178-4)
Supplement: Supplementary file 3 — Supplementary Dataset 1 [file 41467_2025_64178_MOESM3_ESM.csv]

barcode	aa_substitutions	codon_substitutions	insulin_binding_rep1	mAb83-7_binding_rep1	mAb83-14_binding_rep1	insulin_signalling_rep1	mAb83-7_signalling_rep1	mAb83-14_signalling_rep1	insulin_binding_rep2	mAb83-7_binding_rep2	mAb83-14_binding_rep2	mAb83-7_signalling_rep2	mAb83-14_signalling_rep2	insulin_signalling_rep2	insulin_signalling_rep3	insulin_signalling_rep4	insulin_signalling_rep5	mAb83-14_signalling_rep3	mAb83-7_signalling_rep3	insulin_binding_mean	mAb83-7_binding_mean	mAb83-14_binding_mean	insulin_signalling_mean	mAb83-7_signalling_mean	mAb83-14_signalling_mean	mAb83-7_mAb83-14_binding_mean (expression)	mAb83-7_mAb83-14_signalling_mean
AAAAAAAAACGGTGCACTAAGCTGTCATCT	wildtype		0.530923817	0.541438145	0.592497733	0.593609459	0.679089526	0.601797913	0.540711279	0.587531278	0.585116442	0.610892853	0.549798628	0.518652668	0.620553327	0.472447152	0.501313838	0.639052757	0.633210612	0.535817548	0.564484711	0.588807088	0.541315289	0.641064331	0.596883099	0.5766459	0.618973715
AAAAAAAAAGCGAAGCATAAGGTCTATCAT	I613P	ATT613CCG	0.408032407	0.262809087	0.262049218	0.392326582	0.463063832	0.450879595	0.506534082	0.278902592	0.259334096	0.399293586	0.366293995	0.405906553	0.496799239	0.39373251	0.392832673	0.346504533	0.381482518	0.457283245	0.270855839	0.260691657	0.416319511	0.414613312	0.387892708	0.265773748	0.40125301
AAAAAAAAAGTGGAATGAGGACCGAGTGAG	M870L	ATG870TTG	0.692336204	0.784677414	0.772123797	0.588412416	0.644511205	0.657479726	0.69326323	0.748897026	0.787687189	0.626064501	0.581238336	0.539484278	0.62567274	0.614852376	0.583076237	0.526281081	0.627243517	0.692799717	0.76678722	0.779905493	0.590299609	0.632606408	0.588333048	0.773346356	0.610469728
AAAAAAAAATACGGCTTTGGAACAGACTTA	R162K				0.492488705	0.606424471	0.565652592	0.500364529	0.62771654	0.540169238	0.502700468		0.589521095			0.77279613	0.716634327	0.562975163	0.594141555	0.62771654	0.540169238	0.497594587	0.698618309	0.579897073	0.550953596	0.511786137	0.562530987
AAAAAAAAATTCAACACAATAATCACCCGT	V631A	GTG631GCC	0.570958598	0.597613702	0.616690081	0.463198899	0.594065816	0.525481392	0.907233854	0.643496164	0.751934733	0.738419741		0.531836188	0.77005328	0.57513318	0.618148491	0.539461613	0.589021357	0.739096226	0.620554933	0.684312407	0.591674008	0.640502305	0.532471503	0.65243367	0.597289984
AAAAAAAAATTTAATGAATTTCTTCCGATC	H48L	CAT48CTG	0.459045883	0.500917055	0.332359434	0.490864711	0.618526064	0.552809572	0.688370702	0.645214727	0.787624338	0.50414703	0.53520343	0.690356191	0.652168265	0.539585793	0.766305921	0.652021579	0.662692736	0.573708292	0.573065891	0.559991886	0.627856176	0.595121943	0.580011527	0.566528889	0.587566735
AAAAAAAACAGCTCGACTGTGTATGTGACC	C264M			0.282569929	0.282963839	0.386492145	0.360940147	0.407903982	0.474873103	0.264872447	0.30132614	0.375424461	0.340925755	0.333088678	0.345091687	0.412719442	0.335952897	0.360255087	0.39957819	0.474873103	0.273721188	0.292144989	0.36266897	0.378647599	0.369694941	0.282933089	0.37417127
AAAAAAAACCCTCAGAACCCACTCATGGGT	S494A	TCC494GCC	0.586724854	0.634017754	0.600317439	0.5622959	0.652368025	0.590071442	0.54089841	0.648282922	0.586642631	0.651812458	0.633816872	0.5608001	0.595471606	0.623851923	0.628316432	0.582951601	0.669851053	0.563811632	0.641150338	0.593480035	0.594147192	0.658010512	0.602279971	0.617315186	0.630145242
AAAAAAAAGAATCATATAGATAACGAACAG	synonymous	GTT218GTG	0.681284918	0.71521129	0.524503613	0.740133722	0.690698501	0.745990697	0.568520962	0.66668222	0.913760059		0.621187642	0.633876297	0.733688066	0.510930141	0.5159892	0.579528593	0.880205854	0.62490294	0.690946755	0.719131836	0.626923485	0.785452178	0.64890231	0.705039295	0.703522257
AAAAAAAAGCAAAAAAGCTTCGAGCATAGT	wildtype									0.455324244	0.841837987										0.455324244	0.841837987				0.648581116
AAAAAAAAGCAACACGAATGGGGGCACAAG	N195H	AAC195CAC	0.496616213	0.434084747	0.408349022	0.498354667	0.49553956	0.49755301	0.619775788	0.413037283	0.535586018	0.509564309	0.507022245	0.491051575	0.547023006	0.515504454	0.5188743	0.44341244	0.492397136	0.558196001	0.423561015	0.47196752	0.5141616	0.499167002	0.482662565	0.447764268	0.490914784
AAAAAAAAGCCTATAGTTAGGAAACCATAG	synonymous	TCC810TCG	0.804629482	0.635600186	0.670663081	0.590784625	0.717804644	0.524659924	0.798763344	0.610559279	0.728249236	0.503180826	0.66724978	0.672258314	0.859372716	0.659365869	0.46753654	0.680540174	0.724843177	0.801696413	0.623079732	0.699456158	0.649863613	0.648609549	0.624149959	0.661267945	0.636379754
AAAAAAAAGGGATGGAAATATAAAGAAATT	wildtype		0.788755112	0.498886458	0.647020977	0.623515788			0.59614344	0.610209796	0.650766744	0.866451841	0.668204084	0.619420491	0.882360736	0.755476427	0.563525949	0.853371212	0.68860035	0.692449276	0.554548127	0.648893861	0.688859878	0.777526095	0.760787648	0.601720994	0.769156872
AAAAAAAAGTAGTGATGACTAGTCAAAGTG	Q588K								0.838193931		0.784236721						0.82591569			0.838193931		0.784236721	0.82591569			0.784236721
AAAAAAAAGTTAAAGGAAGTTAGCCAATAA	wildtype		0.73244332	0.629553657	0.691377371	0.629154096	0.632761023	0.6035341	0.584488821	0.730104754	0.754300418	0.692584537	0.594094425	0.64679177	0.686567037	0.597339326	0.672116843	0.790031078	0.613553104	0.65846607	0.679829205	0.722838895	0.646393814	0.646299554	0.662553201	0.70133405	0.654426378
AAAAAAAATAATATAGGAACTAAAATGATA	wildtype		0.630772596	0.624360733	0.664261013	0.568269481	0.611384313	0.575768127	0.669527186	0.641355485	0.598129495	0.583189305	0.586411368	0.673990217	0.644213993	0.620383672	0.563795518	0.613552117	0.624040205	0.650149891	0.632858109	0.631195254	0.614130576	0.606204608	0.591910537	0.632026681	0.599057573
AAAAAAAATAGGGCCAGTCCGCACGAGTGA	E832A			0.848544919	0.852363336	0.680853963	0.801869347	0.711175368	0.615446352	0.85258663	0.763115146	0.412232666	0.749422738	0.784711375	0.923242781	0.642005168	0.670814047		0.832526537	0.615446352	0.850565775	0.807739241	0.740325467	0.682209517	0.730299053	0.829152508	0.701445332
AAAAAAAATCTCATCCACAAGCACGTCATG	I809D	ATC809GAC	0.4293739	0.273186874	0.270650127	0.409891562	0.445462372		0.861316694	0.27385646	0.257872546	0.478428595	0.350662366	0.423344331		0.374517026	0.450694017	0.338114694	0.355272945	0.645345297	0.273521667	0.264261336	0.414611734	0.426387971	0.34438853	0.268891502	0.393588194
AAAAAAAATTCAAACCATGCCCGGTTTCGT	wildtype		0.742035664	0.824109993	0.783131309	0.606662801	0.731876655	0.588897693	0.747343212	0.870298783	0.80406237	0.637471969	0.653597893	0.63106558	0.62166981	0.620563284	0.610477832	0.650066911	0.645475821	0.744689438	0.847204388	0.79359684	0.618087862	0.671608148	0.630854166	0.820400614	0.651231157
AAAAAAAATTGGTTAGATCTACATTCCAGG	G333N	GGT333AAC	0.873803018	0.709299595	0.61803129	0.724697704		0.792764798	0.702124307	0.5349411	0.521300194	0.685247569	0.649900696		0.812319944	0.5375212	0.737999849	0.78125939		0.787963662	0.622120347	0.569665742	0.703134674	0.685247569	0.741308295	0.595893045	0.727293113
AAAAAAACAAGACTACTAAAGCGTGAATAC	wildtype		0.554268698	0.725885894	0.656164394	0.663484974	0.709713343	0.767655592	0.624938163	0.682701381	0.669333767	0.603651321	0.629395375	0.61668295	0.659792183	0.595111723	0.631642491	0.679903574	0.577212233	0.58960343	0.704293638	0.66274908	0.633342864	0.630192299	0.692318181	0.683521359	0.66125524
AAAAAAACACTGAGATAGAACACCAGATTA	N864T	AAC864ACG	0.83397253	0.79660392	0.735923588	0.650862813	0.728848046	0.674556574	0.861268663	0.795865007	0.508942969	0.588025592	0.647482067	0.693640129	0.67110729	0.622467762	0.808904767	0.783553864	0.750702017	0.847620597	0.796234463	0.622433279	0.689396552	0.689191885	0.701864168	0.709333871	0.695528027
AAAAAAACAGCCGCTACGTCCAGGAAGAGT	wildtype		0.717537843	0.713794978	0.89523374	0.648369837	0.824126568		0.81307478	0.831372779	0.702251578	0.670358389	0.622705443	0.696170366	0.572961426	0.702338094	0.661391463	0.626888352	0.638770949	0.765306311	0.772583878	0.798742659	0.656246237	0.711085302	0.624796898	0.785663269	0.67656994
AAAAAAACAGTATTCCACACAATAGAACTA	N117*	AAC117TAG	0.341521191	0.256022705	0.254217147	0.347051346				0.270191675	0.25	0.254693317		0.486371123		0.423432021			0.612628652	0.341521191	0.26310719	0.252108573	0.418951497	0.433660985		0.257607882	0.433660985
AAAAAAACCAGGTGAGATATACAACGACTA	G749C	GGC749TGC	0.671687769	0.661120326	0.611431621	0.603795955	0.652441029	0.626294182	0.620755448	0.603338878	0.565697273	0.602567549	0.619341619	0.595350282	0.591776537	0.618711815	0.592225401	0.6251888	0.621728667	0.646221608	0.632229602	0.588564447	0.600371998	0.625579082	0.623608201	0.610397025	0.624593641
AAAAAAACGATTCTCAGAATAAGAGCAATC	D766N	TCC763TCT GAT766AAT	0.647002418	0.728293313	0.657613676	0.648036893	0.664374913	0.588970528	0.630601829	0.660791612	0.765795646	0.427155669	0.599731809	0.688094029	0.538584965	0.666387138	0.790806784	0.594420618	0.591729774	0.638802123	0.694542463	0.711704661	0.666381962	0.561086785	0.594374318	0.703123562	0.577730552
AAAAAAACGCCATAATCGTGATGCCTTAGT	K804R	AAG804AGG	0.709329293	0.722444659	0.735981407	0.670423764	0.623599843	0.617073877	0.710629079	0.775316603	0.715442064	0.623907476	0.631902582	0.725485872	0.625396126	0.667338475	0.722584293	0.739632605	0.694395596	0.709979186	0.748880631	0.725711735	0.682245706	0.647300972	0.662869688	0.737296183	0.65508533
AAAAAAACGTACACATTTTAGGGAATATAG	T786S			0.580431032	0.39435539	0.667369065	0.672040813	0.468645691	0.581700926	0.917030401	0.464374148		0.454730317	0.577355868		0.490933264	0.566684036	0.58608071	0.762492167	0.581700926	0.748730717	0.429364769	0.575585558	0.71726649	0.503152239	0.589047743	0.58879794
AAAAAAAGAAAAAAACAACTATTACCAAAC	wildtype		0.632711971			0.717675736	0.437863382	0.586660139	0.54246569	0.473365589	0.489886493		0.711496504	0.909725452		0.376273814		0.873196688	0.636148939	0.587588831	0.473365589	0.489886493	0.667891667	0.53700616	0.723784444	0.481626041	0.64907313
AAAAAAAGAGCGTTTTATCGCAAATGTGTG	P681T	CCC681ACC	0.449695439	0.605722906	0.683598792	0.451847467	0.679447973	0.577874546	0.575429077	0.732376865	0.613536911	0.601617166	0.62862465	0.524177727	0.557432209	0.608660364	0.60708333	0.558934066	0.682788783	0.512562258	0.669049886	0.648567852	0.549840219	0.654617974	0.588477754	0.658808869	0.621547864
AAAAAAAGAGGATAAAGTTTAATGAAGATC	T488F					0.591121852					0.852355575						0.737641667	0.730619851	0.65691303			0.852355575	0.664381759	0.65691303	0.730619851	0.852355575	0.693766441
AAAAAAAGATAAGTTAACCATGGGACAGTT	wildtype		0.711224385	0.654390718	0.790136916	0.734538189	0.790789016	0.743538515	0.728765555	0.818759869	0.740351062	0.630353274	0.67209306	0.72323011	0.691933867	0.731751801	0.698466572	0.744515815	0.730908865	0.71999497	0.736575294	0.765243989	0.715984108	0.717350385	0.72004913	0.750909641	0.718699757
AAAAAAAGCTATGCGAGGAAGGAAGCGTCG	V882T			0.906238821	0.774693939	0.722154633	0.836393177	0.835392058	0.725690063	0.737030257	0.794401311	0.813563275	0.687481947	0.835343557	0.896709144	0.649288904	0.648553807	0.615203633	0.863354155	0.725690063	0.821634539	0.784547625	0.750410009	0.837770202	0.712692546	0.803091082	0.775231374
AAAAAAAGGAGATGAAAAACGGACCTGGAT	F545T	TTC545ACG	0.6037209	0.646621363	0.710275058	0.57691701	0.618143929	0.599522565	0.576479059	0.687890429	0.557749275	0.516918527	0.660214512	0.601159038	0.462889631	0.607234713	0.740002435	0.679995264	0.738789625	0.59009998	0.667255896	0.634012167	0.597640566	0.62461736	0.646577447	0.650634032	0.635597404
AAAAAAAGGGCTCTAAAAAGAGAAAAACAG	H236T																		0.543238845					0.543238845			0.543238845
AAAAAAAGGTGGGCTGAATGAAATAGTGGC	wildtype									0.749503783			0.430130309	0.421457252		0.535603128	0.418460569	0.527572872	0.615005894		0.749503783		0.458506983	0.615005894	0.478851591	0.749503783	0.524236358
AAAAAAAGGTTAAACATTTGCTACAACCGA	wildtype		0.649009431	0.646774383	0.679524199	0.568562582	0.614379	0.529209871	0.674987433	0.687881708	0.688401631		0.628501809	0.542372119	0.560197145	0.666585719	0.51123549	0.715005286	0.618316832	0.661998432	0.667328046	0.683962915	0.569790611	0.616347916	0.624238989	0.67564548	0.62108256
AAAAAAAGTGGAAAAAATAATACGGCCGAA	L435I	CTA435ATC	0.550045508	0.511258072	0.579429532	0.62225788	0.630147534	0.435510989	0.513977397	0.551105326	0.464085892	0.548480114	0.562373189	0.653744278	0.553423304	0.633069207	0.639952172	0.602268767	0.596457624	0.532011453	0.531181699	0.521757712	0.620489368	0.591695091	0.533384315	0.526469706	0.562539703
AAAAAAATAAGTTCGAGCACGGGGAGAGGT	G300I			0.564113033			0.490222939	0.519770076	0.700255872	0.592187711	0.462726119	0.717575237		0.523737327		0.624842379	0.588282327	0.533048776	0.49942783	0.700255872	0.578150372	0.462726119	0.578954011	0.569075335	0.526409426	0.539675621	0.552008972
AAAAAAATACAGAGGTTAGTCGGATAGTAA	R661L									0.35570865	0.29854719	0.65315212						0.367505922			0.35570865	0.29854719		0.65315212	0.367505922	0.32712792	0.510329021
AAAAAAATCACAAACTTTAATAATGAACGA	P713F				0.86957038	0.545838361	0.787089597	0.871201383	0.625845473	0.604172949	0.788781685	0.560401746	0.77446523	0.740054706	0.513840936	0.703600289	0.746163004	0.68067018	0.724094697	0.625845473	0.604172949	0.829176032	0.649899459	0.69052868	0.775445598	0.754175005	0.732987139
AAAAAAATCGCATATAACCGTATAACTGAG	R683K	AGG683AAG	0.937139899	0.778595197	0.852850255	0.557249679	0.64652475	0.561519248	0.871845582	0.773081101	0.784209899	0.667475348	0.660985682	0.672832226	0.65405133	0.640701984	0.637730699	0.671863434	0.640726034	0.90449274	0.775838149	0.818530077	0.632513184	0.651575377	0.631456121	0.797184113	0.641515749
AAAAAAATGAACGGCCAAATCGATGCCGGA	T189S	ACC189TCC	0.561676667	0.711305792	0.70402046	0.631361317	0.69552827	0.65258204	0.569213858	0.692480854	0.662968648	0.615817641	0.684378397	0.659856612	0.613707278	0.722287719	0.650506637	0.701774766	0.669473019	0.565445262	0.701893323	0.683494554	0.655543913	0.660272977	0.679578401	0.692693938	0.669925689
AAAAAAATGCTTCGACCCAACAGGTAGTGA	S686V	TCT686GTG	0.666545188	0.732030053	0.722550957	0.644757788	0.674839126	0.651166205	0.638403922	0.717890037	0.731405081	0.658987712	0.663342101	0.614889631	0.621390366	0.618982907	0.640649106	0.647703197	0.627412712	0.652474555	0.724960045	0.726978019	0.62813396	0.653746517	0.654070501	0.725969032	0.653908509
AAAAAAATGTCTTCTTAGAAAGAGCAAGGC	I222W	ATC222TGG	0.71187765	0.82011499	0.817441411	0.631416775	0.67478097	0.874657248	0.592446692	0.822970602	0.796820507	0.68014984	0.757129455	0.716266602	0.665505286	0.684932471	0.723696466	0.725523251	0.676535071	0.652162171	0.821542796	0.807130959	0.68436352	0.677155294	0.785769985	0.814336877	0.731462639
AAAAAAATTAATAACGAGATTAGATCCTGA	N309A	AAC309GCC	0.78933859	0.716731346	0.722841082	0.552735611	0.669589805	0.636198293	0.746518328	0.757945968	0.709363355	0.57997042	0.616832449	0.558844651	0.618819068	0.597559581	0.614838727	0.735761475	0.639272809	0.767928459	0.737338657	0.716102219	0.588559527	0.629611012	0.662930739	0.726720438	0.646270875
AAAAAAATTATCAATACCGAATAGGTCCTG	R926P								0.253476248	0.252182951	0.251004588					0.350165871			0.608140158	0.253476248	0.252182951	0.251004588	0.350165871	0.608140158		0.251593769	0.608140158
AAAAAACAAAAGCAGATCCTCGCGAAGTCC	T140S	ACC140TCG	0.605198953	0.605037141	0.600734066	0.580151049	0.575766291	0.602039772	0.618889304	0.557689832	0.674980075	0.598581477	0.620741437	0.621192989	0.624619323	0.61438371	0.627602224	0.592102921	0.60865215	0.612044128	0.581363486	0.637857071	0.613589859	0.594333306	0.604961377	0.609610279	0.599647341
AAAAAACAAACAGTGTAAAGGGGAAGAATT	wildtype		0.607041591	0.555991139	0.53685187	0.717565443	0.670850465	0.69205116	0.586263289	0.560248151	0.499803027	0.631927709	0.597687342	0.718256268	0.641781699	0.690174663	0.756652436	0.623971608	0.624748588	0.59665244	0.558119645	0.518327449	0.704886102	0.642508921	0.63790337	0.538223547	0.640206145
AAAAAACAAACTGGGATGCTACAACCACTA	I861P	ATC861CCC	0.691948013	0.693594937	0.697042426	0.653164407	0.580506133	0.529376322	0.697027648	0.635783388	0.629813718	0.68130982	0.554383603	0.650129124	0.575598558	0.652055013	0.667051741	0.59772717	0.743303475	0.69448783	0.664689163	0.663428072	0.639599769	0.668373142	0.560495698	0.664058618	0.61443442
AAAAAACACCCCCAGATGCGTAAAACATCA	wildtype		0.775380439		0.793109043	0.738944551	0.667616658	0.702264484	0.86590038	0.765162668	0.716644012	0.715913296	0.643339284	0.411255927	0.854388181	0.510159287	0.700643488	0.573484343	0.594336656	0.820640409	0.765162668	0.754876527	0.643078287	0.65928887	0.639696037	0.758305241	0.649492453
AAAAAACATAATGCATCATAGCAGAACGTT	wildtype			0.721845729					0.660360647	0.367523938	0.588292772		0.654341196	0.82415991		0.697362195	0.564103235	0.789207695	0.589599563	0.660360647	0.544684834	0.588292772	0.695208447	0.589599563	0.721774446	0.559220813	0.677716151
AAAAAACATATGACTATTAGACAAGACTCT	wildtype		0.612580367	0.568584749	0.647543445	0.587714164	0.658546749	0.669436371	0.718241067	0.633538549	0.564715529	0.630759599	0.585016518	0.579344962	0.624804787	0.633984868	0.648877769	0.567261998	0.657549691	0.665410717	0.601061649	0.606129487	0.61494531	0.648952013	0.607238295	0.603595568	0.628095154
AAAAAACATTTAATCGTGGGCAAATCCTAC	R515F	AGA515TTC	0.807581954	0.782035719	0.284655705	0.715283208	0.837565972	0.531894283	0.822175587	0.906083347	0.294161818	0.669936117	0.67024489	0.896674182	0.663677342		0.440069892	0.656375815	0.253076852	0.81487877	0.844059533	0.289408761	0.678926156	0.586859647	0.619504996	0.844059533	0.586859647
AAAAAACCAAACATCGCGCCAATTCTATAA	synonymous	AGC787TCG	0.530168865	0.524692137	0.429078287	0.582852102	0.617306966	0.484796848	0.488304608	0.404833737	0.383314524	0.58510961	0.552215388	0.57186061	0.520267144	0.580012295	0.568276015	0.435242647	0.520272273	0.509236737	0.464762937	0.406196406	0.564653633	0.574229616	0.490751627	0.435479671	0.532490622
AAAAAACCACAAGTCACAAAGATGAGTATT	wildtype			0.544472625	0.653830436	0.466691805			0.483090575		0.955475634				0.596933542	0.622804232	0.691327651	0.768470492	0.421306504	0.483090575	0.544472625	0.804653035	0.594439307	0.421306504	0.768470492	0.717926232	0.594888498
AAAAAACCATACATAAACATATGACCGGAT	I158L	ATC158TTG	0.574863708	0.608468032	0.612760304	0.610186089	0.663585253	0.675611885	0.63909797	0.625088267	0.636309547	0.628068968	0.607143151	0.570358924	0.618397968	0.650466462	0.656679395	0.605697899	0.610531594	0.606980839	0.61677815	0.624534926	0.621217768	0.634061938	0.629484312	0.620656538	0.631773125
AAAAAACCATCAGAAGAGTTCCATGTAGGC	wildtype					0.745075983								0.720373225			0.810598948						0.758682719
AAAAAACCCAGTTAACAGTACAAAGTATGC	wildtype					0.589848692	0.604780323	0.796752831	0.869391386		0.586474501		0.484597143	0.26735957	0.376244234	0.681856275	0.714271525	0.634761478	0.598700423	0.869391386		0.586474501	0.525916059	0.601740373	0.638703817	0.586474501	0.62391844
AAAAAACGACAGTTTAACATGGAATACAGA	wildtype		0.705301976	0.737980578	0.747058869	0.643288709	0.67372293	0.701765146	0.742071665	0.767364349	0.774906258	0.630683141	0.671341363	0.630312331	0.676739514	0.638944424	0.612299646	0.710899015	0.628618873	0.72368682	0.752672463	0.760982564	0.640316925	0.644341648	0.694668508	0.756827513	0.669505078
AAAAAACGCGCCACCGCTTGGAAACGAGGA	E517S	GAG517AGC	0.720108587	0.474909221	0.555671459	0.668078395	0.745711013	0.663818561	0.771966375	0.595270637	0.58968001	0.487405329	0.841322116	0.697665092		0.712268335	0.529663881	0.581356868	0.76342182	0.746037481	0.535089929	0.572675735	0.651918926	0.66551272	0.695499182	0.553882832	0.680505951
AAAAAACGGACGTAGTGTCGCGTGTCAAGG	wildtype		0.552182516	0.571554506	0.614863057	0.703902442	0.569557835	0.677228483	0.5722182	0.532919882	0.589706433	0.648543915	0.596314764	0.683158742	0.643605876	0.682264146	0.605406168	0.603929966	0.662074865	0.562200358	0.552237194	0.602284745	0.663667475	0.626725538	0.625824404	0.577260969	0.626274971
AAAAAACGTAAGACCATGAGGTACGGAATG	I348C	ATC348TGC	0.49400951	0.620876874	0.675912892	0.652566745	0.618010823	0.578850673	0.768513974	0.429710576	0.550725209	0.556648487	0.676939804	0.759358374	0.726330638	0.63451509	0.705920711	0.803391869	0.647041291	0.631261742	0.525293725	0.61331905	0.695738311	0.607233534	0.686394116	0.569306388	0.646813825
AAAAAACGTTATATCTTAATAACGGCGAGA	D75P	GAC75CCC	0.562027314	0.498136387	0.556555666	0.604981692	0.586703795	0.509693727	0.494238719	0.527459963	0.511789599	0.596404518	0.586456184	0.575489476	0.573735548	0.549691595	0.527011267	0.58898537	0.637585913	0.528133016	0.512798175	0.534172633	0.566181916	0.606898076	0.56171176	0.523485404	0.584304918
AAAAAACTAAACCAGATTTCGTGCGCTGTT	N149G	AAC149GGG	0.492630494	0.526012927	0.583494372	0.578257746	0.590647539	0.577847844	0.465179404	0.561489004	0.599520518	0.546544577	0.556885884	0.598547744	0.567844298	0.595230637	0.661157224	0.613367944	0.594963496	0.478904949	0.543750965	0.591507445	0.60020753	0.577385204	0.582700557	0.567629205	0.58004288
AAAAAACTATATACACATGTCCACCATCCT	wildtype		0.412680656	0.561090961	0.657098979	0.659294912		0.995637218	0.533530958	0.569612686	0.738654285	0.663390653	0.615719994	0.763538425	0.705051771	0.664770263	0.83804881	0.444598172	0.558072515	0.473105807	0.565351823	0.697876632	0.726140836	0.610731584	0.685318461	0.631614228	0.655483711
AAAAAACTGATAATCTAGAAAAGAAAGGGT	wildtype		0.331268493	0.548120726	0.636030924	0.431074664					0.386688315	0.741233609	0.628071745	0.602704522		0.629655533			0.69472306	0.331268493	0.548120726	0.511359619	0.55447824	0.717978335	0.628071745	0.523613322	0.688009471
AAAAAACTTACAATCGGAATAACCACATAT	wildtype				0.279621876					0.470873755	0.354068994		0.52903227	0.429192473		0.358356121	0.611204331		0.531894228		0.470873755	0.316845435	0.466250975	0.531894228	0.52903227	0.368188208	0.530463249
AAAAAACTTCCATGGCCAAGTGCAGTGAGT	wildtype		0.656737209	0.694849936	0.643423243	0.860251586	0.55551377	0.695209725	0.710721465	0.831185001	0.750155541	0.770025329		0.612123002		0.545436259	0.63983766	0.555539419	0.510508915	0.683729337	0.763017468	0.696789392	0.664412127	0.612016005	0.625374572	0.72990343	0.617359432
AAAAAACTTGGCAGACATACAACTCGTCTA	P681L	CCC681CTG	0.444149235	0.485397092	0.537855238	0.431960317	0.560471826	0.632597293	0.355827309	0.577940618	0.542314726	0.64385555	0.547464587	0.588245144	0.566241588	0.521786287	0.558979552	0.62321107	0.586229011	0.399988272	0.531668855	0.540084982	0.533442578	0.596852129	0.601090983	0.535876919	0.598971556
AAAAAAGAAACCCGATGTTTCAGAGAGCGT	wildtype		0.571012709	0.526158579	0.563122405	0.399419895	0.595233423	0.56041399	0.537623674	0.57453752	0.473677155	0.465457652	0.466289068	0.40679683	0.529250039	0.536250106	0.492103688	0.455888688	0.483212545	0.554318191	0.55034805	0.51839978	0.472764112	0.51463454	0.494197248	0.534373915	0.504415894
AAAAAAGAAATGAGTAGGTTAAAGCATTGT	T507F	ACA507TTC	0.580896928	0.413412576	0.39700755	0.647747892	0.64772979	0.54501966	0.716217646	0.520571312	0.480068183	0.63458339	0.48253188	0.777875916	0.728917978	0.66403227	0.566506431	0.592479131	0.701003897	0.648557287	0.466991944	0.438537867	0.677016097	0.661105692	0.540010224	0.452764905	0.600557958
AAAAAAGAACAAGAAGGCAACGAACGTAAG	N497R	AAT497CGG	0.47325883	0.387371692	0.447212237	0.600424997	0.518159864	0.470270475	0.612761992	0.562872291	0.543707483	0.616967415	0.506131159	0.544311232	0.562792469	0.579235161	0.468545658	0.48717713	0.593740729	0.543010411	0.475121991	0.49545986	0.551061903	0.576289336	0.487859588	0.485290926	0.532074462
AAAAAAGACATTATTGGGACAGCAAAGAAT	wildtype		0.736748914	0.757907414	0.74573976	0.650775467	0.694451188	0.623230993	0.669292875	0.717901172	0.746915417	0.586779355	0.646556421	0.667224448	0.730807214	0.637792991	0.617596789	0.718365236	0.631146703	0.703020895	0.737904293	0.746327589	0.660839382	0.637459082	0.66271755	0.742115941	0.650088316
AAAAAAGACCTGAATTCAGCGTGGTAGTTT	wildtype		0.654464701	0.649069174	0.630539906	0.620521776	0.686018106	0.68014938	0.551087256	0.660356115	0.678193451	0.649938647	0.594688313	0.712180315	0.547025968	0.675750177	0.565720334	0.659969708	0.623923667	0.602775979	0.654712644	0.654366679	0.624239714	0.653293474	0.6449358	0.654539662	0.649114637
AAAAAAGAGCACGCATGAACATCCAGGTCC	E733P	GAG733CCG	0.373716134	0.721190371	0.765141525	0.534582028			0.549618144	0.739158658	0.542987795	0.64051761	0.610248621	0.752928221			0.728426972	0.585513552	0.921711919	0.461667139	0.730174515	0.65406466	0.671979074	0.781114765	0.597881087	0.692119587	0.689497926
AAAAAAGAGGTAAGTCATTTAGCGAAGGAC	wildtype		0.554579814	0.550821988	0.602384541	0.708969882	0.665283671	0.664248701	0.564408384		0.725680475	0.70802382	0.639979977	0.708761768		0.754189274	0.813080078	0.450141735	0.779232272	0.559494099	0.550821988	0.664032508	0.74625025	0.717513254	0.584790137	0.626295668	0.651151696
AAAAAAGATATATAGGGCGTAGACTATCTA	K875A					0.67516448			0.635772748	0.732201118	0.588407054			0.659992217					0.570935378	0.635772748	0.732201118	0.588407054	0.667578348	0.570935378		0.660304086	0.570935378
AAAAAAGATGAAGACAAGCGCTAAAAACGC	V788S	GTG788AGC	0.704694736	0.765472078	0.846310128	0.672206365	0.805733579	0.743232229	0.700449206	0.764605921	0.736054749	0.746095792	0.663309862	0.618521742	0.724959475	0.606825445	0.65926019	0.756859898	0.684770879	0.702571971	0.765038999	0.791182438	0.656354643	0.745533417	0.721133997	0.778110719	0.733333707
AAAAAAGATTCTATAGCAAGGATATCTATT	wildtype		0.616099085	0.634611978	0.68620474	0.60755986	0.61846693	0.658327701	0.634441986	0.719879349	0.710360133	0.56287843	0.589702202	0.621149599	0.609054466	0.731749445	0.730048574	0.785017827	0.674850621	0.625270536	0.677245664	0.698282436	0.659912389	0.618731993	0.677682577	0.68776405	0.648207285
AAAAAAGCACAGAACTCAGCCAGTAAAAAG	N42Y	AAC42TAC	0.407107476	0.813433914	0.830226952	0.622325985	0.669487225	0.637884142	0.487106299	0.739210526	0.756559333	0.750703698	0.731573187	0.579237726	0.606413455	0.667420483	0.563195712	0.803896532	0.641365036	0.447106888	0.77632222	0.793393143	0.607718672	0.68718532	0.724451287	0.784857681	0.705818304
AAAAAAGCAGATGCGACAGCTAAATGTACT	K337G	AAG337GGG	0.576870439	0.656448531	0.707726522	0.680602831	0.672919974	0.638617113	0.553167442	0.627348341	0.638915439	0.664875411	0.643871595	0.618541187	0.648547999	0.652039871	0.658589176	0.646698251	0.628891777	0.56501894	0.641898436	0.67332098	0.651664213	0.655562387	0.64306232	0.657609708	0.649312354
AAAAAAGCATTACAGAACTTTCTAAGTAGG	W659E	TGG659GAG	0.738588899	0.398979929	0.60953608		0.594023126	0.809678682	0.526195369	0.348431792	0.798305784	0.528090194	0.518156746	0.79134567	0.387880399	0.723167384		0.707360394	0.549244313	0.632392134	0.373705861	0.703920932	0.634131151	0.557119211	0.678398607	0.538813396	0.617758909
AAAAAAGCCTGAGGTAGTAGGCAGGGGGAT	R661N							0.649362366	0.450631484	0.41781466	0.666774333						0.534318973			0.450631484	0.41781466	0.666774333	0.534318973		0.649362366	0.542294497	0.649362366
AAAAAAGCGTGCATATGAGTGTGAACTAGA	L367S											0.604739381												0.604739381			0.604739381
AAAAAAGCGTTGTGCAAGAGATAAAAAGTC	I146H								0.293756132	0.258650112										0.293756132	0.258650112					0.258650112
AAAAAAGCTTCACTAGCCCAAACAGTGATG	synonymous	CGA525AGG	0.5039277	0.547982108	0.523543281	0.649611686	0.595584939	0.583653549	0.730444392	0.543065981	0.479736349	0.749660481	0.522779483	0.616890154	0.755570287	0.512385119	0.582474791	0.537952982	0.56992525	0.617186046	0.545524045	0.501639815	0.623386408	0.638390223	0.548128671	0.52358193	0.593259447
AAAAAAGGAAAAAGAGCTTTCTATAAACAC	C209I	TGT209ATC	0.488241381	0.345268791	0.391481167	0.357723823	0.509898238	0.354840649	0.520357146	0.561392	0.359168589	0.461110397	0.409444257	0.394789762	0.467053757	0.429426907	0.392878048	0.451290109	0.518513051	0.504299263	0.453330395	0.375324878	0.40837446	0.496507229	0.405191672	0.414327637	0.45084945
AAAAAAGGAATCGTACGCCAGACGACATAA	E238H	GAG238CAC	0.664907436	0.685822255	0.704312657	0.636970582	0.615503503	0.725699045	0.63242859	0.623668411	0.644957915	0.642091567	0.680192478	0.596340036	0.615771453	0.690260166	0.677505472	0.662644648	0.596235738	0.648668013	0.654745333	0.674635286	0.643369542	0.617943603	0.689512057	0.664690309	0.65372783
AAAAAAGGCATAACTCCCTTCAGAGATACA	wildtype		0.409355416	0.800191711	0.589662504	0.617396922	0.693508321	0.80443879	0.7433346	0.572465247	0.666688195	0.624846755	0.645260896	0.670177813	0.510206036	0.68960841	0.618073473	0.595239586	0.568621383	0.576345008	0.686328479	0.628175349	0.621092531	0.628992153	0.681646424	0.657251914	0.655319288
AAAAAAGGCGGGTTGTAGCAGGTGTTCGAA	V802L	GTG802TTG	0.667412894	0.684663826	0.721684572	0.626136268	0.615021457	0.596712335	0.700647928	0.748142716	0.729449905	0.61662417	0.636241108	0.59418459	0.656231406	0.659064154	0.613487898	0.55744911	0.616065456	0.684030411	0.716403271	0.725567239	0.629820863	0.615903694	0.596800851	0.720985255	0.606352273
AAAAAAGGCTCAATATGCCGTCGATTGCCC	G183L													0.770464213									0.770464213
AAAAAAGGGGATCCAGTGTTATAGAGACAG	T617V	ACA617GTC	0.569419932	0.608480536	0.439241952	0.608449514	0.602425817	0.622556362	0.595265059	0.565914067	0.401539452	0.495145621	0.558127777	0.615129588	0.564692599	0.603274643	0.563721997	0.627935022	0.636997843	0.582342495	0.587197301	0.420390702	0.591053668	0.57818976	0.602873054	0.503794002	0.590531407
AAAAAAGGGTATAACTCCGTAAGGCATCGT	S748K	TCA748AAG	0.823634686	0.762711992	0.773430211	0.620971054	0.619008876	0.626683114	0.740682728	0.699412829	0.767022211	0.640979427	0.677736727	0.707055226	0.812236732	0.665628145	0.588837067	0.735344311	0.734510596	0.782158707	0.731062411	0.770226211	0.678945645	0.664832966	0.679921384	0.750644311	0.672377175
AAAAAAGTAACGGTCGATGAGCGTCGCGAT	wildtype		0.639820814	0.599542345	0.771021383	0.663642805	0.698765303	0.656634788	0.746986732	0.582348884	0.712268593	0.665715817	0.652044353	0.654589275	0.625438567	0.658293769	0.526738483	0.591669305	0.731552519	0.693403773	0.590945614	0.741644988	0.62574058	0.69867788	0.633449482	0.666295301	0.666063681
AAAAAAGTATTTGTGTCAGCATGATCAAAG	wildtype		0.555836575	0.561241139	0.522675773	0.60361293	0.63786317	0.621092431	0.52220683	0.591195989	0.539575288	0.58602362	0.617351762	0.585642179	0.661927869	0.615661676	0.587986537	0.581258571	0.617721874	0.539021703	0.576218564	0.531125531	0.610966238	0.613869554	0.606567588	0.553672047	0.610218571
AAAAAAGTGAAGCCAATAAGTCTTGACCAT	wildtype								0.818321352	0.56052531	0.72653874					0.764988203	0.523945474	0.772782962		0.818321352	0.56052531	0.72653874	0.644466838		0.772782962	0.643532025	0.772782962
AAAAAAGTGAGCGGCGACATATCTGAACAT	F502C	TTT502TGC	0.52816857	0.410036781	0.438454131	0.65396022	0.484040068	0.49661836	0.549799253	0.394421252	0.450068662	0.603844251	0.614171103	0.685861913	0.649876011	0.670185761	0.604945259	0.621390414	0.636352764	0.538983912	0.402229017	0.444261396	0.652965833	0.574745694	0.577393293	0.423245207	0.576069493
AAAAAAGTTATTTTTGGGAACAAGCACGAA	wildtype									0.390965959			0.47542267	0.615861381		0.612501492			0.399431736		0.390965959		0.614181437	0.399431736	0.47542267	0.390965959	0.437427203
AAAAAATAACAAACAACGTTATTTTCAACC	wildtype				0.640163206					0.37019287		0.57161152					0.783454334		0.432715841		0.37019287	0.640163206	0.783454334	0.50216368		0.505178038	0.50216368
AAAAAATAAGCTACTAACCCTGCGAAGGAC	wildtype		0.73051527	0.68962532	0.74235391	0.601136831	0.685022194	0.651592236	0.6851797	0.78598308	0.638093556	0.676442904	0.630849376	0.575883691	0.727630042	0.603937225	0.618686803	0.709143966	0.637540774	0.707847485	0.7378042	0.690223733	0.625454918	0.66633529	0.663861859	0.714013967	0.665098575
AAAAAATAAGGAAGATCCTTGTCCGTACTA	E130N	GAA130AAC	0.622258765	0.643718595	0.602340216	0.652083615	0.66820327	0.672919525	0.657144991	0.557566249	0.677552028	0.592246137	0.601145328	0.584581885	0.70406623	0.608091221	0.62072076	0.637005854	0.592001242	0.639701878	0.600642422	0.639946122	0.633908742	0.61748355	0.637023569	0.620294272	0.62725356
AAAAAATACAACATAAAAGAATTGTCTAGT	R110C	CGG110TGC	0.679441541	0.570925	0.69837119	0.464433829	0.659880775		0.626675851	0.69132554	0.613869524	0.506467827	0.584048579	0.672357934	0.843158488	0.603396273	0.669538229	0.624240101	0.593058247	0.653058696	0.63112527	0.656120357	0.650576951	0.58646895	0.60414434	0.643622813	0.593539106
AAAAAATACCGACACTGGAAACCTTATAAA	D277R	GAC277AGG	0.494639602	0.633000732	0.78910134	0.594010263	0.587768137	0.767774877	0.610570895	0.533816144	0.583898701	0.61023236	0.556546632	0.692327379	0.69451489	0.628128959	0.596257195	0.632991475	0.558763529	0.552605248	0.583408438	0.68650002	0.641047737	0.585588009	0.652437661	0.634954229	0.619012835
AAAAAATAGATATATACTCGATTGGAAAAA	wildtype		0.705112692	0.673157566	0.610640936	0.670677042	0.727916651	0.61722666	0.64132239	0.735490775	0.688290636	0.606701661	0.686075993	0.69751781	0.787996044	0.631061885	0.700955038	0.644859656	0.660183164	0.673217541	0.70432417	0.649465786	0.697641564	0.664933826	0.649387436	0.676894978	0.657160631
AAAAAATAGCATCGTTCAACTCAGAGGGTG	W659L													0.457545668		0.688224645			0.463323105				0.572885156	0.463323105			0.463323105
AAAAAATAGCTAATCATTAATCGAGGGGTA	G365L	GGG365CTG	0.346578097	0.338581081	0.326364196	0.561396032	0.452459726	0.445277168	0.406209669	0.3976901	0.392637349	0.363538981	0.490611878	0.499369033	0.576656299	0.598861274	0.589674849	0.447157228	0.572029313	0.376393883	0.36813559	0.359500773	0.565191497	0.462676007	0.461015425	0.363818182	0.461845716
AAAAAATCAAAATATTAAGGCGAGTCTTGG	wildtype		0.696410513	0.66857613	0.625412399	0.625206729	0.687257937	0.628375757	0.619053316	0.567708065	0.680200904	0.629665108	0.640887683	0.637880363	0.7402278	0.637827783	0.651148811	0.573233437	0.62693587	0.657731915	0.618142097	0.652806652	0.658458297	0.647952972	0.614165625	0.635474374	0.631059299
AAAAAATCACATCCACAACACGATGGTATT	wildtype													0.811099572				0.864311669					0.811099572		0.864311669		0.864311669
AAAAAATCACTAGAGGCATTGGTAAATCCC	E57G	GAA57GGG	0.593613837	0.569472549	0.583633799	0.635067482	0.754502054	0.807279515	0.702982545	0.587614457	0.458125097	0.568174082	0.730564114	0.779298851	0.493957501	0.599512356		0.624575456	0.725550738	0.648298191	0.578543503	0.520879448	0.626959047	0.682742291	0.720806362	0.549711476	0.701774326
AAAAAATCAGCAATAATTTACCATGGTGTA	W685R	TGG685AGG	0.347647994	0.457907271					0.721989064		0.252919643	0.453739621		0.419172466		0.386589831	0.600688846	0.599120418	0.488605317	0.534818529	0.457907271	0.252919643	0.468817048	0.471172469	0.599120418	0.355413457	0.513821785
AAAAAATCCTCAATTCCTTGTTTTGGCATA	S623N								0.730539688		0.621993418		0.822174329				0.375963405	0.736706158		0.730539688		0.621993418	0.375963405		0.779440243	0.621993418	0.779440243
AAAAAATCGACAATTATATAAAGGAAGCCA	wildtype		0.592490688	0.6526229	0.670431964	0.599281972	0.637210164	0.603183818	0.631051075	0.592169427	0.637644927	0.652033176	0.62233665	0.62929141	0.647524403	0.611008355	0.634062934	0.68849606	0.627248392	0.611770882	0.622396164	0.654038445	0.624233815	0.638830578	0.638005509	0.638217305	0.638418043
AAAAAATCTCCTGATGAGGGCTACGAAGTC	G203*				0.526462429				0.614275184					0.367930713					0.641678166	0.614275184		0.526462429	0.367930713	0.641678166		0.526462429	0.641678166
AAAAAATGAATAACAGCATTGCTGCTGGCT	wildtype		0.716179484	0.715333775	0.781395211	0.631526266	0.742601817	0.761798371	0.59615831	0.750885786	0.604374744	0.618281885	0.654185158	0.602038818	0.617203886	0.657909952	0.854870464	0.495070812	0.700515224	0.656168897	0.73310978	0.692884978	0.672709877	0.687132975	0.637018113	0.712997379	0.662075544
AAAAAATGATAAACTAAGCGTGCGAGTACC	F658Q	TTC658CAG	0.754487347	0.741882381	0.74716102	0.731021921	0.717023669	0.825068632	0.740578201	0.634183548	0.72512579	0.784494965	0.676258802	0.849350749	0.642649519	0.797297935	0.672000067	0.561565956	0.673653439	0.747532774	0.688032965	0.736143405	0.738464038	0.725057358	0.68763113	0.712088185	0.706344244
AAAAAATGATGATAAATCGTCATAATCTAA	N497T	AAT497ACC	0.621260896	0.563769301	0.606204968	0.613689298	0.659517593	0.586000166	0.706566198	0.660865289	0.557339247	0.595265093	0.633859766	0.701855717	0.713978198	0.59870805	0.633194708	0.667215963	0.632253002	0.663913547	0.612317295	0.581772108	0.652285194	0.629011896	0.629025298	0.597044701	0.629018597
AAAAAATGATGGCAATCGTCAAAGTTTATA	I448S	ATC448TCG	0.575453891	0.394156469	0.408160155	0.549678027	0.668149052	0.685071142	0.394420458	0.434188023	0.44954385		0.545078505	0.565943322	0.714744277	0.527604016	0.422319358	0.583728168	0.490877311	0.484937175	0.414172246	0.428852003	0.5560578	0.579513182	0.604625938	0.421512124	0.594580836
AAAAAATGCAGCGTCATGTCCAAATGGAAA	T731H	ACG731CAC	0.556876017	0.706487279	0.723057879	0.679539329	0.68688349	0.66938456	0.563003296	0.695904164	0.691948414	0.731886214	0.709151211	0.708935586	0.629636425	0.629448383	0.63366712	0.711150093	0.741821203	0.559939657	0.701195722	0.707503147	0.656245368	0.720196969	0.696561955	0.704349434	0.708379462
AAAAAATGCGAGCATAGCTCGAACGGCACG	C196S	TGC196TCG	0.524340715								0.389330828			0.687503412				0.349069909	0.797595259	0.524340715		0.389330828	0.687503412	0.797595259	0.349069909	0.389330828	0.573332584
AAAAAATGCGTAGAAGCTATGCACTGAGGC	I652D	ATC652GAC	0.681798673	0.791661031	0.70972294	0.538840679	0.549025008	0.65746077	0.712616812	0.736550497	0.646609633	0.492105698	0.659675421	0.786518725	0.643268489	0.627611764	0.803921172	0.698098717	0.423856623	0.697207743	0.764105764	0.678166286	0.680032166	0.48832911	0.67174497	0.721136025	0.58003704
AAAAAATGGACTAGGCGAACGGAATATTTC	wildtype		0.632531638	0.680034516	0.684973793	0.629311701	0.667714198	0.619412142	0.652595431	0.607945707	0.612271997	0.676934737	0.649835154	0.6500393	0.681646204	0.643672048	0.601927581	0.678321766	0.668194974	0.642563535	0.643990111	0.648622895	0.641319367	0.67094797	0.649189687	0.646306503	0.660068829
AAAAAATGTCTAGTATGAACACTCGTACTT	E33N	GAG33AAC	0.756032237	0.568405042	0.645289803	0.685761938	0.773277326	0.721193099	0.825054043	0.652823452	0.529094534	0.563622088	0.586003183	0.684664552	0.668786716	0.700592385	0.629308221	0.810262438	0.705028886	0.79054314	0.610614247	0.587192169	0.673822762	0.680642766	0.705819573	0.598903208	0.69323117
AAAAAATGTGTACGGAATCAGTCCAGGCGG	wildtype		0.795859874	0.871692403	0.659432694	0.683548256	0.561491052	0.676119524	0.741151403		0.70273382	0.524769809	0.635971783	0.625350538	0.547626475	0.596399311	0.471195728	0.738791292	0.622589945	0.768505638	0.871692403	0.681083257	0.584824062	0.569616935	0.683627533	0.744619639	0.626622234
AAAAAATTACATATAATCATACCCCAATAT	wildtype		0.605461286	0.794358794	0.831278207	0.605570319	0.721196237	0.635075362	0.678437921	0.827644637	0.783631366	0.572706267	0.68501933	0.620157552	0.707536921	0.615876139	0.642538125	0.764891143	0.640060519	0.641949603	0.811001715	0.807454786	0.638335811	0.644654341	0.694995279	0.809228251	0.66982481
AAAAAATTACTTCATCGGGTTGGCTCCAGA	wildtype		0.709828432	0.671723645	0.68771879	0.681672679	0.698077377	0.652171493	0.618821624	0.705368663	0.686043567	0.663113369	0.641914772	0.661922193	0.719724023	0.607129318	0.685784326	0.67396489	0.660599804	0.664325028	0.688546154	0.686881178	0.671246508	0.673930183	0.656017052	0.687713666	0.664973617
AAAAAATTCAATTAAAATTGAGCAAGGCCT	C335M	TGT335ATG	0.34396733	0.410227501	0.38684008	0.492939055	0.581552674	0.604960306	0.38576511	0.436324184	0.484150282		0.547825742	0.467926842	0.38358137	0.596566133	0.632428721	0.498112456	0.644793749	0.36486622	0.423275843	0.435495181	0.514688424	0.613173212	0.550299501	0.429385512	0.575448985
AAAAAATTCAATTAGACTTCTGGCAAGTCC	wildtype		0.384271708		0.655673323						0.859824581	0.666077622		0.467622644		0.717915698	0.630884372	0.721623626	0.465977632	0.384271708		0.757748952	0.605474238	0.566027627	0.721623626	0.757748952	0.61789296
AAAAAATTCCCAGGCAAGTCTAGAAGACTG	G262A	GGC262GCC	0.837233357	0.768947317		0.788909332	0.594911076	0.605319851	0.901509062		0.721003778	0.660662888	0.661708032	0.690961342		0.666662544		0.784358583	0.399530341	0.869371209	0.768947317	0.721003778	0.715511072	0.551701435	0.683795489	0.744975547	0.617748462
AAAAAATTCCGGATTTGAGGGGATAATTCC	N282Q	AAC282CAG	0.719006049	0.772182713	0.659093051	0.618743299	0.685928462	0.543006123	0.579149346	0.692065425	0.724081533	0.647119262	0.547037064	0.56889148	0.767940356	0.566499304	0.786194636	0.639604954	0.723230975	0.649077698	0.732124069	0.691587292	0.661653815	0.685426233	0.57654938	0.711855681	0.630987807
AAAAAATTGATGGACGAATGGGTATCTGCA	wildtype		0.817398598	0.824538371	0.813964765	0.680594259	0.695251674	0.652486136	0.806901219	0.709737072	0.826698854	0.560296769	0.657249769	0.696880503	0.654422526	0.689035024	0.694470247	0.686864908	0.659125694	0.812149908	0.767137722	0.820331809	0.683080512	0.638224712	0.665533604	0.793734766	0.651879158
AAAAAATTGGATTAAGTAGTGAACAGCCAT	P79V	CCC79GTG	0.623794716	0.630128258	0.587271136	0.603956777	0.674913839	0.7591549	0.570797264	0.399733974	0.613571317		0.658034255	0.615381389	0.612918202	0.537339676	0.776781854	0.604527412		0.59729599	0.514931116	0.600421226	0.62927558	0.674913839	0.673905522	0.557676171	0.674157601
AAAAAATTGTGAGAATGCTCTTAGATATAT	F66R				0.513994039				0.678905725											0.678905725		0.513994039				0.513994039
AAAAAATTTAAATCTTTCCGGACCTGACAT	wildtype																	0.396327111							0.396327111		0.396327111
AAAAAATTTCTGATGTAAGGACTCTACTTG	A778R	GCA778CGG	0.801675944	0.769789402	0.848842557	0.68535996	0.722384007	0.617050545	0.719156201	0.708815137	0.810538816	0.656413295	0.679748913	0.650708883	0.650107807	0.670917941	0.665649271	0.703612829	0.744997891	0.760416072	0.73930227	0.829690686	0.664548772	0.707931731	0.666804096	0.784496478	0.687367913
AAAAACAAAAAAGATTCAAGAGGAACTCAC	R297V							0.680526906	0.733306832					0.666805512				0.73309614	0.616278075	0.733306832			0.666805512	0.616278075	0.706811523		0.676633707
AAAAACAAACTTTATAAGTAAAAAGCGACA	synonymous							0.463114162																	0.463114162		0.463114162
AAAAACAAAGCAGGTCCCTTAAAGTCATAT	V857P												0.543847285			0.463702199	0.633499148	0.555640352					0.548600673		0.549743819		0.549743819
AAAAACAACCTGTTAAGTCGTTGCAGATCT	N651M	AAC651ATG	0.682599527	0.71717499	0.710337031	0.539640912	0.660320863	0.681702037	0.618209009	0.599862632	0.641880548	0.553355012	0.62880576	0.453964377	0.691438591	0.528924239	0.449690777	0.54819388	0.577622433	0.650404268	0.658518811	0.67610879	0.532731779	0.597099436	0.619567226	0.6673138	0.608333331
AAAAACAACGAAAAATTACCGTAAATGTAA	wildtype		0.722403438	0.749057347	0.708317559	0.736544413	0.647306415	0.792935195	0.938850709	0.54014029	0.650288657		0.378000147	0.413385534		0.801455504	0.58705403	0.807497281	0.61765403	0.830627073	0.644598819	0.679303108	0.63460987	0.632480222	0.659477541	0.661950963	0.648678613
AAAAACAAGTAATACTTTTACAGATAACCG	T790C					0.700584576			0.625109949		0.617508886	0.548204184				0.569945671		0.875493791	0.762353753	0.625109949		0.617508886	0.635265124	0.655278969	0.875493791	0.617508886	0.72868391
AAAAACAATACATCACTGGACTACAGGTGT	Q718M	CAG718ATG	0.688756434	0.670390732	0.695211342	0.580948868	0.61539613	0.58165627	0.633992769	0.699676965	0.688977474	0.62036935	0.638280307	0.612438476	0.577266348	0.614647365	0.671447265	0.627802808	0.589623235	0.661374601	0.685033848	0.692094408	0.611349665	0.608462905	0.615913129	0.688564128	0.612188017
AAAAACAATGTAAAGTTTGTAGCGGTCTTG	S225V	TCA225GTC	0.513459449		0.40668148	0.528765401	0.530049487	0.446430994	0.602603996	0.584674872	0.538287744		0.540387597	0.488792915	0.49134339	0.524724274	0.739466981	0.532236507	0.684063646	0.558031722	0.584674872	0.472484612	0.554618592	0.607056567	0.506351699	0.509881365	0.546633646
AAAAACAATGTGGATACAGCAGATTTGTAT	P644T			0.746075229	0.608397821						0.723935029			0.685735812		0.58577615	0.676908284	0.451053304	0.804166329		0.746075229	0.666166425	0.649473415	0.804166329	0.451053304	0.692802693	0.627609817
AAAAACACACCCTTTTAAGCATCTGTTGTA	wildtype			0.74332342			0.848481666	0.751032856	0.555299204	0.764220669	0.689072659	0.763393453	0.679101162	0.687101612	0.61803405	0.530967338	0.636457373	0.827420875	0.621950771	0.555299204	0.753772045	0.689072659	0.618140093	0.74460863	0.752518298	0.732205583	0.748563464
AAAAACACATTGGCCACGTCAACCTATCTA	L326N	TTG326AAC	0.758780251	0.759552301	0.727082516	0.575213661	0.707275487	0.649095537	0.635949603	0.644985211	0.713428432	0.622028584	0.628147215	0.654086049	0.616037927	0.734236112	0.612240867	0.723533617	0.566557717	0.697364927	0.702268756	0.720255474	0.638362923	0.631953929	0.666925456	0.711262115	0.649439693
AAAAACACCCCCAGACTTAATGAATAAAAG	S77V				0.33612158				0.345962852	0.303590458	0.386545268	0.323734817				0.445866676	0.386900698	0.694469743		0.345962852	0.303590458	0.361333424	0.416383687	0.323734817	0.694469743	0.342085769	0.50910228
AAAAACACTGGGTCACATACAGTGTACAAG	E670I	GAG670ATC	0.742672127	0.700743524								0.60324099				0.67044143			0.549787029	0.742672127	0.700743524		0.67044143	0.576514009		0.700743524	0.576514009
AAAAACAGAGGGCATCGCGGGCGGATATAC	G393P			0.257456337	0.30625382	0.317060399	0.338753609	0.466861825	0.394748658		0.268583285			0.339204287		0.438170939	0.309848447	0.304857803	0.378687681	0.394748658	0.257456337	0.287418552	0.351071018	0.358720645	0.385859814	0.277431147	0.372290229
AAAAACAGTACTGACATAGTGCTTAAATAC	N698S	AAC698TCC	0.572569793	0.669546099	0.628391649	0.644286907	0.678883857	0.781035232	0.50098095	0.522086769	0.57523091	0.696507686	0.614959606	0.622038392	0.617097928	0.623761741	0.709763534	0.671184889	0.682129577	0.536775372	0.595816434	0.601811279	0.6433897	0.685840373	0.689059909	0.598813857	0.687450141
AAAAACATGACAGAAGTGGGAAACCAATGG	T816S			0.798190717	0.572583945	0.609516305	0.639755519	0.643646463	0.598270341	0.600969738	0.691978268	0.598201032	0.713759098	0.358010799	0.430115696	0.479755793	0.61708896	0.689996956	0.419037317	0.598270341	0.699580228	0.632281106	0.498897511	0.552331289	0.682467506	0.665930667	0.617399398
AAAAACATGGCTGGACATGTCATTGTAACA	Y30C	TAC30TGC	0.601828507	0.746847297	0.43077142	0.711389517	0.66889723	0.899885531	0.736051928	0.688479131	0.725207698	0.62539055	0.577836579	0.685292121	0.72095147	0.675643325	0.724827267	0.7430037	0.666361295	0.668940218	0.717663214	0.577989559	0.70362074	0.653549692	0.740241937	0.647826386	0.696895814
AAAAACATTAATGCGTTGTTGTACCACAGA	wildtype																		0.559665444					0.559665444			0.559665444
AAAAACATTGTGATGTGGATGTGTGAAGAA	V362S	GTC362TCG	0.543868839		0.414589457		0.32003307		0.625295541	0.411310319	0.455347273		0.445088493	0.582473707				0.463851815		0.58458219	0.411310319	0.434968365	0.582473707	0.32003307	0.454470154	0.42708235	0.409657793
AAAAACCAACGGTATCTACTAATTACAATT	wildtype		0.431360757	0.491025447	0.602232331	0.598325906	0.779451217	0.701365747	0.665929727	0.553962402	0.420535893		0.690301532	0.633630392	0.789221675	0.712926783	0.871399481	0.454228519	0.768589856	0.548645242	0.522493924	0.511384112	0.721100847	0.774020536	0.615298599	0.516939018	0.678787374
AAAAACCATAGATCAAGGTACAGGAGATTT	wildtype		0.638745192	0.699145593	0.704203822	0.570007056	0.673014426	0.707871304	0.613392572	0.717861872	0.72465612	0.636849384	0.621006778	0.694502623	0.609540744	0.577434726	0.577712688	0.498853287	0.623423144	0.626068882	0.708503733	0.714429971	0.605839567	0.644428985	0.60924379	0.711466852	0.626836387
AAAAACCATTTCACCAAATAGCTATAGCTG	wildtype		0.509623806	0.41604022	0.374093369	0.671788377	0.657277377		0.388604321		0.481174307	0.504755441	0.580615968	0.686737999		0.631573047	0.750783357	0.618305965	0.571683282	0.449114063	0.41604022	0.427633838	0.685220695	0.577905367	0.599460967	0.423769299	0.586527607
AAAAACCCACACCTACATCACCCTGAGTAG	wildtype		0.702021822	0.727545835	0.708382168	0.672348245	0.60593576	0.632308718	0.690281037	0.682481817	0.709029198	0.63287367	0.679077642	0.738413389	0.620169819	0.715001599	0.740056762	0.684689063	0.688257164	0.69615143	0.705013826	0.708705683	0.697197963	0.642355531	0.665358474	0.706859754	0.653857003
AAAAACCGCAACACCCACCGTGATGTGTGC	wildtype			0.42790607	0.35610855	0.605566479	0.438413089	0.486376908	0.791689351	0.506897035	0.399024133		0.564484628	0.521635807		0.551409042	0.645060268	0.420941297	0.49568229	0.791689351	0.467401553	0.377566342	0.580917899	0.46704769	0.490600944	0.422483947	0.481179643
AAAAACCGCACAGACAAAGAGAAAACGTTT	N782S	AAC782AGC	0.780907779	0.75498027	0.800816018	0.582508282	0.690936429	0.583463557	0.747525716	0.82424927	0.820667476	0.663527393	0.65616159	0.641767472	0.671758327	0.641884991	0.663539213	0.667742535	0.630578694	0.764216747	0.78961477	0.810741747	0.640291657	0.661680839	0.635789227	0.800178258	0.648735033
AAAAACCGTGTTAATGCGTATGACACTACC	wildtype		0.688679849	0.573010975	0.671263699	0.607832731	0.676170916	0.633864255	0.831610729	0.602256746	0.510406986	0.659795532		0.695808394	0.642698263	0.610541251	0.534411176	0.678105559	0.758776011	0.760145289	0.587633861	0.590835342	0.618258363	0.698247486	0.655984907	0.589234602	0.681342455
AAAAACCTAAAAAATCTAGATAGATTCCTT	G811S	GGC811TCC	0.639577188	0.651323489	0.696270558	0.508533949	0.611879517	0.62499958	0.55971869	0.742401716	0.660427425	0.622982287	0.687148408	0.659340293	0.542384985	0.699218973	0.695769187	0.71333394	0.653109808	0.599647939	0.696862602	0.678348992	0.621049477	0.62932387	0.675160643	0.687605797	0.652242257
AAAAACCTAAGAGATGGATCGGGGCGCTGT	wildtype															0.6344257							0.6344257
AAAAACCTCGAATACGATTGGGCGAGCGTC	E536T	GAG536ACG	0.587885708	0.706151636			0.612916676	0.703677814	0.541965631	0.794998213	0.791530627	0.507433883	0.738633559	0.550453588	0.607620205	0.517735035	0.54357708	0.53515674	0.558888695	0.564925669	0.750574924	0.791530627	0.554846477	0.559746418	0.659156037	0.764226825	0.609451228
AAAAACCTGTGCGGAATTAATGCTCTCAGT	G37*			0.262817436	0.257233455	0.406298932	0.377934813	0.356264178	0.56797263	0.260709632	0.270113367		0.329383446	0.300066777	0.411427422	0.469289431	0.501063468	0.440026891	0.448285034	0.56797263	0.261763534	0.263673411	0.417629206	0.413109924	0.375224839	0.262718473	0.390378873
AAAAACCTTGTAGCAGTTTACTAAAAGGGT	wildtype		0.845776511	0.823257816	0.86103245	0.706292718	0.782601356	0.77031884	0.738323975	0.872328529	0.840755565	0.639663567	0.746594514	0.755102831	0.630502001	0.755190636	0.684743798	0.727988225	0.63583175	0.792050243	0.847793172	0.850894008	0.706366397	0.686032224	0.748300526	0.84934359	0.717166375
AAAAACGAAAGTAACGCCGGGACAGTTGGT	H226P	CAC226CCC	0.548738722	0.449524755	0.765469588	0.684741006	0.630000618	0.8122824	0.659685649	0.572736088	0.479596492	0.424604188	0.614975475	0.817681625	0.727159935	0.781056276	0.605683397	0.636214871	0.712593758	0.604212186	0.511130422	0.62253304	0.723264448	0.589066188	0.687824249	0.566831731	0.638445218
AAAAACGAAATGCAATGAGACAGACGGTAA	Y425R			0.323682804					0.486153397		0.601650348									0.486153397	0.323682804	0.601650348				0.462666576
AAAAACGAACGCCATTAAACTGGGTAGGGG	D440S	GAC440TCC	0.434361127	0.439040598	0.335444219	0.627267129	0.592342462	0.479018018	0.440605573	0.463164628	0.307063553	0.290541249	0.621959221	0.605615525	0.772514771	0.58883298	0.627625652	0.4318099	0.524188186	0.43748335	0.451102613	0.321253886	0.644371211	0.469023966	0.510929046	0.386178249	0.489976506
AAAAACGAAGAAACTCAGAAACTACATAAG	I613F	ATT613TTC	0.605598725	0.65591899	0.673681172	0.599638901	0.629809878	0.615365919	0.640065375	0.537133819	0.622167441	0.63309579	0.666885798	0.583164862	0.5989189	0.622253008	0.730444405	0.641376511	0.588338231	0.62283205	0.596526405	0.647924307	0.626884015	0.6170813	0.641209409	0.622225356	0.629145354
AAAAACGAATAGTTGGTTGGTGCCGGAAAG	W516S	TGG516TCC	0.465193854	0.29917859	0.327936719	0.479322176	0.410612915	0.419859332	0.532791642	0.286581715	0.334341221	0.488208603	0.543088566	0.534371918	0.459424903	0.521889161	0.591832479	0.505083535	0.47954811	0.498992748	0.292880152	0.33113897	0.517368127	0.459456543	0.489343811	0.312009561	0.474400177
AAAAACGACAACTGCAAGGGAAACGGGGAA	S748P	TCA748CCG	0.634675124	0.716572848	0.658477932	0.662864069	0.651852436	0.673818475	0.688291096	0.706875391	0.671242383	0.665897999	0.613729893	0.657551265	0.634774784	0.613899573	0.652944461	0.660618326	0.640047729	0.66148311	0.711724119	0.664860157	0.64440683	0.652599388	0.649388898	0.688292138	0.650994143
AAAAACGACACTACTAGAAGGTCCTTAACC	K679G	AAG679GGC	0.692643039	0.750111164	0.81578856	0.56410676	0.697202431	0.649565977	0.580205697	0.81989037	0.540187209	0.673515627	0.608311688	0.669745387	0.583049997	0.572962356	0.604978821	0.709549056	0.73587987	0.636424368	0.785000767	0.677987885	0.598968664	0.702199309	0.655808907	0.731494326	0.679004108
AAAAACGAGGGCACAGCAAGCAATATAGGA	N434S	AAC434TCG	0.786885299	0.64081712		0.716178481	0.561258169		0.86470776	0.799421121	0.786315467	0.711964098	0.607565568	0.500199826	0.736922114	0.727248202	0.48344061	0.540583965		0.825796529	0.720119121	0.786315467	0.632797846	0.636611134	0.574074767	0.742184569	0.60534295
AAAAACGATCATTGCGAAGCTAGAGCCATG	P576T	CCA576ACG	0.772185242	0.787630829	0.566718048	0.681418579	0.644291162	0.680447922	0.672481607	0.633933402	0.523824786	0.737468797	0.734450164	0.621611283	0.609577598	0.706453505	0.714898975	0.808366115	0.731052863	0.722333424	0.710782116	0.545271417	0.666791988	0.704270941	0.741088067	0.628026766	0.722679504
AAAAACGGAAAGGATGATCAGATGCTCTTG	L764P	CTT764CCC	0.692864429	0.462864302	0.57081704	0.551040049	0.683308862	0.590315676	0.72653925	0.664004645	0.551219831		0.510844231	0.578275285	0.515478053	0.6290085	0.621478474	0.602708388	0.445126195	0.70970184	0.563434474	0.561018435	0.579056072	0.564217529	0.567956098	0.562226454	0.566460671
AAAAACGGAAGTGAGTTCAGAGGGCTGTAC	wildtype		0.687588265	0.853994013	0.799974737	0.576460137	0.508434508	0.481013041	0.810355781	0.851680316	0.868440253	0.535609919	0.661662873	0.591826964	0.413551739	0.636264821	0.540781911	0.610992984	0.577808932	0.748972023	0.852837164	0.834207495	0.551777114	0.540617786	0.584556299	0.84352233	0.562587043
AAAAACGGGGTAGGACTGGAGCGAAAATTG	T347K	ACC347AAG	0.724532031	0.582588283	0.617815741	0.712480581	0.585843669	0.64673801	0.672544111	0.741379322	0.603771527	0.575399251	0.69868169	0.453400084	0.662380065	0.658289219	0.791845286	0.716777033	0.726435035	0.698538071	0.661983803	0.610793634	0.655679047	0.629225985	0.687398911	0.636388719	0.658312448
AAAAACGGTGTTTAAAGAAACGACCACGGG	P846S			0.731524409		0.673211135	0.703800684	0.911211247	0.666562489	0.745928802	0.374379398			0.58343546	0.476992007	0.606094869	0.683285368	0.411321625	0.6456169	0.666562489	0.738726605	0.374379398	0.604603768	0.674708792	0.661266436	0.617277536	0.667987614
AAAAACGTATAGAAGAAGCTTAAGCCTAAA	S758T	TCT758ACG	0.686626543	0.688116916	0.737348307	0.660181349	0.642498364	0.659889151	0.600273449	0.765884202	0.89249645	0.653221965	0.655819389	0.631518095	0.551901172	0.59408603	0.576070666	0.708853712	0.646582843	0.643449996	0.727000559	0.814922378	0.602751462	0.647434391	0.674854084	0.770961469	0.661144237
AAAAACGTATATCGCACAGTCGAACCCGTG	S407R	TCC407CGC	0.523147761	0.502706529	0.574485001	0.659991472	0.634636278	0.660379869	0.628245902	0.569703542	0.58248385	0.533048886	0.550506878	0.610194472	0.616154764	0.645965793	0.563206364	0.59377616	0.637282695	0.575696832	0.536205036	0.578484426	0.619102573	0.601655953	0.601554302	0.557344731	0.601605128
AAAAACGTCGTGTTAATAGGAACACATTGT	R759G	CGG759GGC	0.774184617	0.712911742	0.783851047	0.745636988	0.547207968	0.523305289	0.752240553	0.724438351	0.787002467	0.64574611	0.696509367	0.663455455	0.653820233	0.686079685	0.823176593	0.675863264	0.409502594	0.763212585	0.718675047	0.785426757	0.714433791	0.534152224	0.63189264	0.752050902	0.583022432
AAAAACGTGAACATCACCGTGGAGCAGCAT	P563V	CCA563GTG	0.609824549	0.428078133	0.480290573	0.633683898	0.490560292	0.516627421	0.463111092	0.549925049	0.530512915	0.665369364	0.597706229	0.57724726	0.750039218	0.658643442	0.645035823	0.59568983	0.46313004	0.536467821	0.489001591	0.505401744	0.652929928	0.539686566	0.570007827	0.497201668	0.554847196
AAAAACTAAATACTGAACAGAGTAGGTACG	wildtype		0.251617478				0.368825254	0.495699402	0.428216829	0.27292894	0.259624692	0.46651225	0.415158539	0.620161797		0.253860791	0.317579645	0.377865486	0.522165901	0.339917153	0.27292894	0.259624692	0.397200744	0.452501135	0.429574476	0.266276816	0.441037806
AAAAACTACCTAACAATGCTTTTGTATAGC	R298I	AGG298ATC	0.601207862	0.773492541	0.814456541	0.688562737	0.724633842		0.671459385	0.838820294	0.786956431	0.656421131	0.634548312		0.477521899	0.443591402	0.710873517	0.838620631		0.636333624	0.806156417	0.800706486	0.580137389	0.690527486	0.736584472	0.803431452	0.713555979
AAAAACTACTTAGAAATGGGGTGAGACTAA	wildtype					0.684790294						0.673383751	0.883173214	0.771532878				0.729430674					0.728161586	0.673383751	0.806301944		0.761995879
AAAAACTAGTAAAATGGCACAGAACGGAAC	wildtype		0.840661124	0.756021981	0.816872202	0.698774706	0.574182818	0.880213892	0.673697596	0.841701218	0.731832907	0.64258779	0.666446435	0.61842048	0.712715113	0.60934415	0.526281099	0.867880085	0.72961113	0.75717936	0.798861599	0.774352554	0.63310711	0.648793913	0.804846804	0.786607077	0.726820358
AAAAACTATACAAGGAGAGGAGTGCTGCAA	wildtype		0.670981413	0.61890744	0.654357091	0.620224937	0.697573139	0.588341084	0.655081513	0.672449643	0.628282336	0.627624496	0.666761796	0.571825484	0.662135626	0.618208669	0.591205738	0.650833433	0.606141172	0.663031463	0.645678541	0.641319713	0.612720091	0.643779602	0.635312104	0.643499127	0.639545853
AAAAACTATCAAAGAGGGTTACGGAATACA	Q276S	CAG276AGC	0.660442176	0.675129706	0.74525093	0.626415462	0.685669957	0.600416143	0.690380429	0.727128781	0.718527214	0.609626491	0.64917823	0.636326161	0.628208788	0.634870938	0.668157529	0.61244102	0.643927468	0.675411303	0.701129243	0.731889072	0.638795775	0.646407972	0.620678464	0.716509158	0.633543218
AAAAACTATCCCAATTCTACCGTGAATCTT	E124K	GAG124AAG	0.27887579		0.607273065	0.416496654	0.676768521		0.496909	0.797106627	0.620210771			0.530229699		0.542716611	0.645922837	0.763897963	0.748437231	0.387892395	0.797106627	0.613741918	0.53384145	0.712602876	0.763897963	0.674863488	0.729701238
AAAAACTATCTGCCTCCAATCTGGGTCAGA	A537Q								0.553440803		0.79943764									0.553440803		0.79943764				0.79943764
AAAAACTATGGGTCCAGGATGATCTAGCAA	V739P	GTG739CCG	0.422223699	0.628671753	0.66283929	0.459058705	0.66667774	0.699235883	0.414534356	0.667454402	0.642828423	0.538787787	0.610359084	0.475393786	0.464335573	0.544538086	0.556127136	0.561943982	0.587978177	0.418379028	0.648063078	0.652833856	0.499890657	0.597814568	0.623846316	0.650448467	0.610830442
AAAAACTCATTCAAAAAACGATCATTGTTT	V338S	GTG338TCG	0.484832546	0.582014994	0.655226762	0.616365989	0.62972451	0.59410746	0.541211902	0.638288026	0.63186932	0.650026771	0.68541982	0.651209686	0.61144068	0.613579435	0.629123898	0.642139458	0.657965929	0.513022224	0.61015151	0.643548041	0.624343938	0.645905737	0.640555579	0.626849776	0.643230658
AAAAACTCCGTGCCAGTGAACGATCTATAG	T447G	ACC447GGG	0.510722323	0.543200331	0.622282801	0.56981603	0.62839967	0.517170896	0.513510434	0.579730734	0.590199304	0.612067701	0.591955871	0.557772098	0.587023747	0.638339261	0.635601975	0.631173361	0.57901851	0.512116378	0.561465532	0.606241052	0.597710622	0.606495294	0.580100043	0.583853292	0.593297668
AAAAACTCTCCGTGTGCACAACATGGGATG	K487T	AAG487ACC	0.740344162	0.765166412	0.731846502	0.621296441	0.63816163	0.703774733	0.800149135	0.656862918	0.752519536	0.638071153	0.619337497	0.64463351	0.634614714	0.677644028	0.633304093	0.635078729	0.695557423	0.770246649	0.711014665	0.742183019	0.642298557	0.657263402	0.65273032	0.726598842	0.654996861
AAAAACTGAGGACTGCTCGGTATACAAGGT	wildtype										0.622397392		0.65646848					0.623030668	0.769242092			0.622397392		0.769242092	0.639749574	0.622397392	0.682913746
AAAAACTGCAGAGGTCGAACTAACGTAATC	wildtype		0.703382998	0.465917125	0.391423363	0.561929391	0.458314058	0.427801729	0.451128082	0.357880195	0.397651672	0.553200234	0.520096255	0.52498677	0.449661797	0.504544808	0.522714845	0.548597348	0.560016255	0.57725554	0.41189866	0.394537518	0.512767522	0.523843516	0.498831777	0.403218089	0.511337646
AAAAACTGCTTATAGCAGATTGATAAGTCC	wildtype		0.619619987	0.577252909	0.504065152	0.679787071	0.673300586	0.745238777	0.595299491	0.677126554	0.638167349	0.518606767	0.673580741	0.657613296	0.688136518	0.643845897	0.76040485	0.674348317	0.558905187	0.607459739	0.627189732	0.571116251	0.685957526	0.58360418	0.697722612	0.599152991	0.640663396
AAAAACTGTACTTTGCTAATCTACTATTGG	I613E	ATT613GAG	0.554608548	0.707629358	0.724874256	0.530875536	0.643140955	0.58547638	0.675142747	0.467154038	0.694364874	0.554141917	0.681675362	0.452227889	0.638873417	0.706999844	0.746617803	0.559040595	0.537310825	0.614875647	0.587391698	0.709619565	0.615118898	0.578197899	0.608730779	0.648505631	0.593464339
AAAAACTGTCTAATCGTGTGATGAGATAGC	R145M	CGC145ATG	0.465119809	0.613046021	0.449190993	0.564115706	0.639727722	0.518192244	0.574899469	0.566737808	0.645712901	0.651961633	0.610807689	0.478245907	0.663680268	0.605928982	0.539549025	0.646648448	0.70574358	0.520009639	0.589891914	0.547451947	0.570303978	0.665810978	0.591882794	0.568671931	0.628846886
AAAAACTTATGTATACAGAAGGCAATAGAT	L880T			0.252137386	0.254010446	0.398431866	0.364478051	0.258606909	0.304701453	0.293594968				0.340673802	0.355198606	0.532896673		0.527041632	0.31806817	0.304701453	0.272866177	0.254010446	0.406800237	0.34127311	0.39282427	0.266580933	0.36704869
AAAAACTTCGGACAATACAACAATATAAAT	D159A	GAC159GCC	0.397689224	0.449912949	0.389451803	0.496355539	0.538828347	0.458613556	0.44361047	0.484485103	0.408452004	0.543401639	0.465485658	0.506152511	0.474559058	0.523333977	0.543081867	0.423947142	0.592134797	0.420649847	0.467199026	0.398951904	0.50869659	0.558121595	0.449348785	0.433075465	0.50373519
AAAAACTTGCTAATTTATCCCAAGCGGTCG	E314L	GAG314TTG	0.412342964	0.399475938	0.597663975	0.469183391	0.50287039	0.442594703	0.46639623	0.331066364	0.575963408	0.598351356	0.599594534	0.384454306	0.599326377	0.457389274	0.522101827	0.56995123	0.529230219	0.439369597	0.365271151	0.586813692	0.486491035	0.543483988	0.537380156	0.476042421	0.540432072
AAAAAGAAAACGCCTCATTCATGTCGACCG	synonymous	TGC196TGT	0.748815511	0.814540062	0.798865039	0.613998059	0.699234285	0.583467712	0.778202221	0.853103578	0.786652249	0.616250789	0.643346373	0.584445089	0.594588895	0.583963225	0.612439784	0.556953799	0.61709439	0.763508866	0.83382182	0.792758644	0.59788701	0.644193155	0.594589295	0.813290232	0.619391225
AAAAAGAAACTAGACGCACTTAATGGAATG	T199A	ACC199GCG	0.606726344	0.5533199	0.655252977	0.599013422	0.510923153	0.606371678	0.527653426	0.703738345	0.781385577	0.548424315	0.685837395	0.661916068		0.547066246	0.422102724	0.685720817	0.647398852	0.567189885	0.628529122	0.718319277	0.557524615	0.56891544	0.659309963	0.6734242	0.614112702
AAAAAGAAAGGAAGGACTTGCGTTGCTTAG	N370A	AAC370GCG	0.607268936	0.574298748	0.639859158	0.592512446	0.618295564	0.5269098	0.512315102	0.553097284	0.524494008	0.639050521	0.646360604	0.620570262	0.601687655	0.653831293	0.701486393	0.531517568	0.593832357	0.559792019	0.563698016	0.582176583	0.63401761	0.617059481	0.568262657	0.572937299	0.592661069
AAAAAGAAAGGGCGGCACCAAATGGCTTTA	I397R							0.40499929				0.595000946		0.460768484		0.540185395	0.591078853		0.504260263				0.530677577	0.549630605	0.40499929		0.501420167
AAAAAGAAAGTGTTAAGCAAGAACACCAAG	D165F	GAT165TTC AAC242AAT	0.697061218	0.767856204	0.817403679	0.549440007	0.655451791	0.597640344	0.754054061	0.749370011	0.739846397	0.602585778	0.614907208	0.602425929	0.576507727	0.605429344	0.558382608	0.652733456	0.618938152	0.72555764	0.758613107	0.778625038	0.578437123	0.625658574	0.621760336	0.768619073	0.623709455
AAAAAGAAATAAGTTCAGCAAGGATGAAAC	F91H	TTC91CAC	0.345726119	0.564420105	0.708813187	0.389756521	0.642727334	0.685417456	0.338159071	0.634378661	0.670091857	0.745566035	0.515415887	0.417636333	0.459713103	0.414782616	0.452572414	0.629699286	0.484643468	0.341942595	0.599399383	0.689452522	0.426892197	0.624312279	0.610177543	0.644425953	0.617244911
AAAAAGAAATCAATTAAATATAGAAAGGGC	wildtype		0.547780175	0.434843901	0.439332424	0.638579836	0.632794865	0.550720234	0.600020858	0.47444364	0.485538672	0.690792859	0.469980856	0.593658743	0.707145402	0.592005765	0.58847524	0.535507498	0.624373797	0.573900517	0.454643771	0.462435548	0.623972997	0.649320507	0.518736196	0.458539659	0.584028352
AAAAAGAACGGGGCCGATGGAATCCTACGA	wildtype		0.598861341	0.637482973	0.666970544	0.653736797	0.656931044	0.666828015	0.589022289	0.675496625	0.714443669	0.643472949	0.646385937	0.654715548	0.650330134	0.632734003	0.678934881	0.594988068	0.602838317	0.593941815	0.656489799	0.690707107	0.654090273	0.634414103	0.63606734	0.673598453	0.635240722
AAAAAGAAGGAAGCAAGCTAGATGAATGAC	S634N	TCA634AAC	0.711956854	0.635914708	0.716497238	0.632750147	0.723545645	0.662819552	0.802272545	0.741874662	0.763942345	0.535882364	0.673770157	0.636530895	0.835548738	0.700594053	0.584278244	0.729652681	0.686259672	0.7571147	0.688894685	0.740219792	0.677940416	0.648562561	0.688747463	0.714557238	0.668655012
AAAAAGAATACGATAAGCAAATGAGCTACA	V657I	GTT657ATC	0.643553713	0.675921747	0.693845624	0.707311382	0.786766734	0.796478846	0.562910136	0.780940888	0.636300806	0.634146811	0.623670418	0.545566594	0.626006026	0.611962872	0.764593736	0.615269685	0.714151718	0.603231924	0.728431318	0.665073215	0.651088122	0.711688421	0.678472983	0.696752266	0.695080702
AAAAAGAATATATGCCTATGGATGACACGA	wildtype		0.476329458	0.715037125	0.864145943	0.643010583	0.671554481	0.840670354	0.344965084	0.464649902	0.496213904	0.611948897	0.675174223	0.611871586	0.63909642	0.69477281	0.770296618	0.682396538	0.655198243	0.410647271	0.589843513	0.680179924	0.671809603	0.646233874	0.732747038	0.635011718	0.689490456
AAAAAGAATCCAAATTAAAAGACGTGCAGG	C264V	TGT264GTC	0.387935335	0.263171514	0.276644164	0.363371353	0.344929674	0.319376207	0.421393982	0.263323871	0.286361875	0.424756995	0.401335138	0.453453076	0.383540411	0.386669834	0.465141376	0.310793939	0.379653523	0.404664659	0.263247693	0.28150302	0.41043521	0.383113398	0.343835095	0.272375356	0.363474246
AAAAAGAATCTGCTCAAACGGGTTCAGAGG	wildtype		0.718921076	0.753168076	0.625499066	0.689674308	0.691765015	0.742837138	0.628092028	0.684840571	0.727828882	0.710593689	0.650341045	0.605090175	0.762936743	0.6186425	0.749812284	0.663023262	0.670531421	0.673506552	0.719004324	0.676663974	0.685231202	0.690963375	0.685400482	0.697834149	0.688181929
AAAAAGAATGGGGAAACATTGAACAGCATT	A837P							0.429151193					0.802064621												0.615607907		0.615607907
AAAAAGAATTGCTCAGCGAAGACGGAGTGC	wildtype		0.572744803	0.531493961	0.747148235	0.683029602	0.647714919	0.680299623	0.688543087	0.638573521	0.666894499	0.647618298	0.661211047	0.721407938	0.699507356	0.683825127	0.67627696	0.608701181	0.665773627	0.630643945	0.585033741	0.707021367	0.692809397	0.653702281	0.650070617	0.646027554	0.651886449
AAAAAGAATTGTCCAAGTATAACATGTGAG	A354R	GCC354CGC	0.435648488	0.325329561	0.3342219	0.591921756	0.512170428		0.389277461	0.401671186	0.338537365	0.634607391	0.414928355	0.419225945	0.789743134	0.47654496			0.486436192	0.412462975	0.363500374	0.336379632	0.569358949	0.54440467	0.414928355	0.349940003	0.512035591
AAAAAGACATATCAACAATACACAATAGTA	G300R	GGC300CGG	0.730944016	0.696066229	0.774108776	0.517079229	0.665840601	0.658929086	0.776891727	0.713114597	0.713389011	0.615686558	0.608385556	0.523383243	0.594491565	0.684175806	0.636563515	0.760781979	0.621669945	0.753917871	0.704590413	0.743748894	0.591138671	0.634399035	0.676032207	0.724169653	0.655215621
AAAAAGACATCAACTGTGGACACAAAAAAG	wildtype		0.260357083					0.556393429												0.260357083					0.556393429		0.556393429
AAAAAGACATTTACTTAACATAGTAATAAA	wildtype				0.508558558	0.739707182	0.783632777		0.438533666		0.530763212		0.724095112	0.855688107		0.674989741	0.5052883	0.78152295	0.676103796	0.438533666		0.519660885	0.693918332	0.729868286	0.752809031	0.519660885	0.741338659
AAAAAGACGCTAAAAACTTGGTTTGAACGC	R924E			0.532973337	0.685318438	0.702993244	0.732447651	0.72881941	0.61099808	0.497659284	0.469151367			0.833059136	0.861515571	0.589408403	0.733584846	0.673975666	0.566155539	0.61099808	0.51531631	0.577234903	0.74411224	0.649301595	0.701397538	0.546275607	0.675349567
AAAAAGACGGTGTAATGCCAGAGAAACCTC	N179L	AAC179CTC	0.466722038	0.477504559	0.424326521	0.522118336	0.582458763	0.648487778	0.493058014	0.397782554	0.385025887	0.599469206	0.46272426	0.587503992	0.528835419	0.688854669	0.637846585	0.72377064	0.601690657	0.479890026	0.437643556	0.404676204	0.5930318	0.594539542	0.611660893	0.42115988	0.603100217
AAAAAGACTATGTAAGATCTGACAATCGCG	S694Q	TCT694CAG	0.726625729	0.746205146	0.74882488	0.690916278	0.688492756	0.64831891	0.690228144	0.714223587	0.784954834	0.663780887	0.678669293	0.645689676	0.626929402	0.617814478	0.648171227	0.653564662	0.666424716	0.708426936	0.730214366	0.766889857	0.645904212	0.672899453	0.660184288	0.748552112	0.666541871
AAAAAGAGAAAAACGTGATATGTTAGGATA	synonymous	TCA405TCC	0.640161216	0.58875837	0.637603328	0.641827551	0.666953767	0.578215362	0.581356306	0.693495614	0.626855276	0.577493057	0.641351196	0.656593517	0.727741385	0.679526039	0.578897057	0.632338983	0.603977166	0.610758761	0.641126992	0.632229302	0.65691711	0.61614133	0.617301847	0.636678147	0.616721588
AAAAAGAGACAGATAGATAAACAACCACTG	wildtype		0.458684618	0.577140241	0.439305161					0.527975929	0.414048329			0.661530091			0.763509569	0.750040112	0.593445207	0.458684618	0.552558085	0.426676745	0.71251983	0.593445207	0.750040112	0.489617415	0.671742659
AAAAAGAGACAGGACCTATCACAGAATTTC	K224L				0.870604493	0.475950663		0.741489545	0.940953204	0.730162305	0.501092376	0.715095809		0.545239137		0.658563128	0.426570193		0.584661866	0.940953204	0.730162305	0.685848435	0.52658078	0.649878837	0.741489545	0.700619725	0.68041574
AAAAAGAGACGTAGAGTCCCCATGAAGCAT	wildtype		0.764186481	0.689522107	0.605664508	0.64118802	0.700941457	0.498519362	0.643578182	0.799251904	0.637451822	0.684249148	0.662101835	0.686882258	0.673206586	0.75007655	0.743922583	0.717482386	0.601030628	0.703882332	0.744387005	0.621558165	0.699055199	0.662073745	0.626034528	0.682972585	0.644054136
AAAAAGAGAGCAATGGAGGCTTAAGTGAAT	K730H	AAG730CAC	0.48317037	0.716877071	0.782681108	0.510799932	0.76117184	0.664200888	0.630235175	0.622265459	0.774207018	0.800137247	0.630738184	0.639838003	0.534940401	0.588371485	0.460314964	0.623426294	0.630872329	0.556702772	0.669571265	0.778444063	0.546852957	0.730727139	0.639455122	0.724007664	0.68509113
AAAAAGAGATGAAGCTCCTAGTTGGGTCCG	wildtype		0.685464481	0.702011905	0.685643562	0.684587972	0.696662221	0.533520521	0.714006949	0.79031997	0.651136981	0.647175466	0.61061862	0.5348328	0.83009765	0.778354284	0.641510127	0.499476851	0.742784292	0.699735715	0.746165938	0.668390272	0.693876567	0.69554066	0.547871997	0.707278105	0.621706329
AAAAAGAGCTCAAATTACAAAACTATATAC	wildtype				0.356547477														0.544084038			0.356547477		0.544084038		0.356547477	0.544084038
AAAAAGAGGAGTGAATCTGCAAGGAGCGAT	A906T	GCT906ACG	0.709328022	0.773260812	0.806629482	0.673932924	0.670426466	0.604253169	0.731111825	0.71406613	0.742734276	0.617235788	0.655224968	0.654863767	0.606013513	0.671300895	0.646535438	0.663067099	0.632254046	0.720219923	0.743663471	0.774681879	0.650529307	0.6399721	0.640848412	0.759172675	0.640410256
AAAAAGAGGGAAGAGAATTCTACCCTTCAA	S392L	TCA392CTG	0.826974633	0.867994988	0.772143533	0.558954928	0.705558054	0.554854238	0.809699476	0.667111649	0.870589671	0.678283347	0.680558481	0.531106422	0.71300293	0.574496397	0.557618248	0.649428385		0.818337055	0.767553318	0.821366602	0.587035785	0.691920701	0.628280368	0.79445996	0.653736501
AAAAAGAGGGGTTTGAATGAACGATGTGAT	W441R				0.286919104									0.5391817		0.686032554		0.361429806	0.436992259			0.286919104	0.612607127	0.436992259	0.361429806	0.286919104	0.399211033
AAAAAGAGTCCGGAGACAATACGTTGTAGC	K476P	AAG476CCG	0.607297029	0.59377279	0.486553646	0.5917887	0.533284814	0.592967148	0.55982522	0.59308996	0.508439383	0.564239822	0.606668079	0.596158263	0.624186442	0.596343448	0.603928542	0.633096702	0.585851992	0.583561124	0.593431375	0.497496514	0.602481079	0.561125543	0.610910643	0.545463945	0.586018093
AAAAAGAGTTATAAAAAAAAGAAGAACGAC	F669T													0.678370124									0.678370124
AAAAAGATAAAATAATACGTGTTTAAAGAG	L50N	CTG50AAC	0.349838071	0.335272439	0.38839662				0.372441151	0.2709806	0.252186539			0.386965481		0.482595843	0.774354818	0.428318432	0.278789651	0.361139611	0.303126519	0.320291579	0.547972047	0.278789651	0.428318432	0.311709049	0.353554042
AAAAAGATAATCCTACAAAAGGCGGTAATA	Y425E	TAC425GAG	0.742430361	0.681901146	0.645023188	0.627383695	0.762308386	0.73450588	0.692275882	0.574099026	0.750450905	0.632987964	0.622408766	0.627419646	0.616282877	0.602353049	0.612391941	0.716556741	0.682618534	0.717353122	0.628000086	0.697737047	0.617166242	0.692638295	0.691157129	0.662868566	0.691897712
AAAAAGATAGAGGCGGACAAATGTGAGCCT	wildtype		0.728083379	0.689039957	0.725006957	0.696457369	0.754885358	0.813902655	0.611727831	0.749476013	0.713513089	0.63590692	0.665916825	0.623793094	0.636494627	0.655644705	0.567745721	0.60367715	0.670702997	0.669905605	0.719257985	0.719260023	0.636027104	0.687165092	0.694498877	0.719259004	0.690831984
AAAAAGATCAAATCGGAAAAGATACAGAAT	wildtype			0.704268039	0.853066646	0.533298535		0.521791853	0.863453947	0.602277763	0.760755536		0.633360891	0.458537526		0.510263665		0.718158832	0.68413801	0.863453947	0.653272901	0.806911091	0.500699909	0.68413801	0.624437192	0.730091996	0.639362397
AAAAAGATCAATGTATGCCAACATAAACAG	E805T	GAG805ACC	0.710826684	0.710094358	0.697760018	0.658971984	0.660874006	0.662028692	0.553814514	0.677191122	0.667362159	0.661530752	0.664537725	0.628763329	0.636640866	0.582384405	0.611769519	0.629544321	0.621240247	0.632320599	0.69364274	0.682561088	0.623706021	0.647881669	0.652036913	0.688101914	0.649959291
AAAAAGATCCATTCTAATTCTGCGAACGGC	I638S	ATT638AGT	0.401342068	0.514305727	0.612359353		0.723485606	0.622046883	0.406418534	0.443242012			0.541409262	0.691958564	0.747696834	0.518592154	0.678472767	0.596923317	0.498965953	0.403880301	0.47877387	0.612359353	0.65918008	0.611225779	0.586793154	0.523302364	0.596566204
AAAAAGATGCGCGGGAAGGTAGAGAGTGGG	W160V	TGG160GTG	0.451542392	0.443174077	0.528197622	0.418184364	0.486419186	0.468287746	0.45006005	0.46108093	0.394498864	0.546111507	0.473011742	0.433041848	0.507071839	0.530322659	0.466831591	0.495998376	0.495622354	0.450801221	0.452127503	0.461348243	0.47109046	0.509384349	0.479099288	0.456737873	0.494241819
AAAAAGATGTCGATGCTAGTAAGCGGTAGT	wildtype			0.689347946	0.892167279	0.829025916	0.829550938	0.926704347	0.793181661	0.665075552	0.568091231	0.663510423	0.638705111	0.605612836	0.958441426		0.471538049	0.829357561	0.877590596	0.793181661	0.677211749	0.730129255	0.716154557	0.790217319	0.798255673	0.703670502	0.794236496
AAAAAGATTGCCACGTGAGGTTCCAAGTGG	N117M	AAC117ATG	0.639838459	0.733944792	0.825973115	0.756911706	0.706131851	0.798944822	0.73260306	0.716867455	0.668821182	0.47703057	0.522660142	0.699514484	0.834653802	0.732564319	0.763266604	0.755141842	0.706828222	0.68622076	0.725406123	0.747397148	0.757382183	0.629996881	0.692248935	0.736401636	0.661122908
AAAAAGATTGGAATTCTTTACATACACGTG	S284V	AGC284GTG	0.405126498	0.654536213	0.428656884	0.587421017	0.566773996	0.653966051	0.44943336	0.547184235	0.587941967	0.587004214	0.525775874	0.603021018	0.557934933	0.589712749	0.693288926	0.681590441	0.623170961	0.427279929	0.600860224	0.508299425	0.606275729	0.592316391	0.620444122	0.554579825	0.606380256
AAAAAGCAAATATAGAACTATATTAATTAA	G365E							0.288126845	0.443553445	0.286472313		0.288091685						0.474757321		0.443553445	0.286472313			0.288091685	0.381442083	0.286472313	0.350325284
AAAAAGCACAAAAGATGTCTCGTGAAAAAC	Q450R	CAG450CGC	0.45342302		0.500540771								0.620903166	0.723773468		0.648475735			0.565936255	0.45342302		0.500540771	0.686124601	0.565936255	0.620903166	0.500540771	0.59341971
AAAAAGCAGAATACTAGGACATCAACGTAA	wildtype		0.688868836	0.64320113	0.717716725	0.718104897	0.67678193	0.783853108	0.654881399	0.679885338	0.69313189	0.652508197	0.665318583	0.632778156	0.707437995	0.660094948	0.67343636	0.722812422	0.624594851	0.671875118	0.661543234	0.705424308	0.678370471	0.651294992	0.723994704	0.683483771	0.687644848
AAAAAGCATATAGCTTTTATTCTAACCGCG	wildtype		0.690109515	0.743128429	0.746967866	0.625441081	0.702718059	0.723482786	0.685635117	0.604822498	0.689685677	0.615395086	0.665604571	0.673847305	0.634211582	0.663868137	0.697086614	0.67338633	0.603407928	0.687872316	0.673975464	0.718326772	0.658890944	0.640507024	0.687491229	0.696151118	0.663999127
AAAAAGCATTTACGATATGAGAAGCGTAAC	R729N	AGG729AAC	0.415858825	0.42070032	0.464569124	0.448127176	0.556396626	0.563873444	0.453136668	0.504702737	0.455651616	0.560727152	0.564269706	0.515621016	0.546133771	0.606429953	0.544767279	0.584525413	0.6011393	0.434497747	0.462701529	0.46011037	0.532215839	0.572754359	0.570889521	0.461405949	0.57182194
AAAAAGCCAAATGGACTCGACAGAAGTATA	wildtype		0.444783973	0.341930257	0.530046067	0.557486818	0.632184224	0.508061313	0.53958827	0.369482691	0.447505552	0.678302451	0.65203454	0.627730526	0.476826008	0.471514338	0.721455456	0.570469686	0.442078898	0.492186121	0.355706474	0.48877581	0.571002629	0.584188524	0.576855179	0.422241142	0.580521852
AAAAAGCCGATCATGGATAAGCATAGTATG	wildtype												0.430983876					0.868717432	0.705057626					0.705057626	0.649850654		0.668252978
AAAAAGCCGTGCTATTTCCAGCAAAAAGAG	R478H				0.518717451	0.593781977						0.457082387	0.833961378				0.915478502					0.518717451	0.75463024	0.457082387	0.833961378	0.518717451	0.645521883
AAAAAGCCGTTGCATGCGGCTACTCTTAAC	A537S				0.587229587	0.587552812	0.702262085		0.623682913	0.756179846	0.62215618	0.509717568	0.628637724	0.675537186		0.514649863	0.593077047	0.855550615	0.623819356	0.623682913	0.756179846	0.604692883	0.592704227	0.611933003	0.742094169	0.655188538	0.663997469
AAAAAGCCTCGTAAACGCAACAATAGAAGG	M137A	ATG137GCC	0.713255284	0.80894011	0.724929996	0.617471631	0.651391389	0.657818827	0.710053809	0.794002177	0.81841896	0.675970273	0.648245808	0.558166841	0.599177516	0.629882622	0.682396159	0.566298744	0.615879782	0.711654547	0.801471144	0.771674478	0.617418954	0.647747148	0.624121126	0.786572811	0.635934137
AAAAAGCCTGTTTGAGCGCCGTAAAAGAAA	wildtype					0.548102682			0.829153814		0.721886737			0.596173371		0.71644506	0.558554979	0.750963222	0.668836359	0.829153814		0.721886737	0.604819023	0.668836359	0.750963222	0.721886737	0.70989979
AAAAAGCGAAAGCTTAGAGCAAAGAAGATG	A198T										0.524621932			0.681374811			0.572667782		0.368486925			0.524621932	0.627021297	0.368486925		0.524621932	0.368486925
AAAAAGCGATATATGTATCAGGAGTCGATA	T68G			0.356572678	0.275464501	0.411334539		0.393343144	0.877439321	0.260265074	0.40460725		0.255060433	0.322630137			0.567958463	0.420217022	0.605382106	0.877439321	0.308418876	0.340035875	0.43397438	0.605382106	0.356206866	0.324227376	0.418500676
AAAAAGCGATGGCCACTCGTAAAAGCAAAG	wildtype		0.665828926	0.690255715	0.686823202	0.654171711	0.616861953	0.663995026	0.664956179	0.715014734	0.636207069	0.68730777	0.671729877	0.684586783	0.507139053	0.664018371	0.648199908	0.694340857	0.625290878	0.665392552	0.702635225	0.661515135	0.631623165	0.643153533	0.676688587	0.68207518	0.65992106
AAAAAGCGATTAGAGAAACGATAGACTGAA	E670R	GAG670CGG	0.434855017	0.478400929	0.414563967	0.653717559	0.496905867	0.25	0.619156815	0.428288279	0.559221578	0.584226726	0.488846095	0.53753764		0.579380024	0.617367813	0.52568326	0.622077305	0.527005916	0.453344604	0.486892772	0.597000759	0.567736632	0.421509785	0.470118688	0.494623209
AAAAAGCGTACTTGGAACTAGGCAATGATC	wildtype		0.741479957	0.790876166	0.919783447	0.610511775	0.730205869	0.642011583	0.850148128	0.864771101	0.851980597	0.612320455	0.632171049	0.542200602	0.619996488	0.694908827	0.545229041	0.825321076	0.576532632	0.795814043	0.827823634	0.885882022	0.602569347	0.639686319	0.699834569	0.856852828	0.669760444
AAAAAGCTAACGCTAAGATATCACATCCGT	C712D	TGT712GAC	0.554410629	0.666361767	0.607492747	0.501846831	0.585202288		0.436254978	0.706582544	0.554824439	0.53786841	0.640180153	0.771702999	0.345492912		0.714568332	0.499699853	0.498562626	0.495332804	0.686472155	0.581158593	0.583402768	0.540544441	0.569940003	0.633815374	0.552302666
AAAAAGCTAATATGGCTGTTGAAGGGTAGG	wildtype		0.745972463	0.821932182	0.498367925			0.572877298	0.883552681	0.834211891		0.531689402	0.641047302							0.814762572	0.828072036	0.498367925		0.531689402	0.6069623	0.718170666	0.581871334
AAAAAGCTGTCGCGGAGATCGACTTATAAA	synonymous	AGC237TCC	0.775465974	0.843094429	0.670378349	0.727427698	0.848529043	0.737441465	0.766431259	0.787540925	0.722871194	0.679589221	0.702130138	0.645481686	0.721491288	0.698780741	0.654060264	0.700265696	0.705436461	0.770948617	0.815317677	0.696624771	0.689448336	0.744518242	0.713279099	0.755971224	0.72889867
AAAAAGCTTAAAGAGACGAGTGTATAAACT	L948K	TTA948AAG	0.699910281	0.693680055	0.785455284	0.714673258	0.767564262	0.804862868	0.665342227	0.714382871	0.701011977	0.739323124	0.465246785	0.672831812	0.569522221	0.728464136	0.855312633	0.726280858	0.734542016	0.682626254	0.704031463	0.743233631	0.708160812	0.747143134	0.665463504	0.723632547	0.706303319
AAAAAGCTTTTTGATAAATTGAGTTGAGCT	wildtype		0.446366385	0.472515548	0.377133163	0.621321176	0.475910437	0.405762908	0.630205288	0.497330213	0.30485646	0.552201543	0.445489044	0.534611006	0.461280752	0.524171219	0.598645952	0.550538281	0.335781242	0.538285836	0.484922881	0.340994811	0.548006021	0.454631074	0.467263411	0.412958846	0.460947242
AAAAAGGAACGATAGTTATAAAACTTGGAT	synonymous	ACT157ACG	0.485981717	0.525198392	0.617804196	0.605816631	0.615632674	0.574624238	0.499647023	0.54701081	0.517472096	0.55015816	0.530878006	0.533212442	0.530844427	0.666403184	0.703374459	0.716356435	0.425491727	0.49281437	0.536104601	0.567638146	0.607930229	0.530427521	0.607286226	0.551871373	0.568856873
AAAAAGGAATTAGGTTCAACGGGAGACGGT	wildtype		0.729667924	0.717897492	0.710431643	0.770664305	0.758068672	0.722188364	0.660210924	0.714129833	0.725139131	0.708237006	0.70943314	0.763314457	0.78980327	0.729316984	0.791171421	0.739190862	0.694645043	0.694939424	0.716013663	0.717785387	0.768854088	0.720316907	0.723604122	0.716899525	0.721960514
AAAAAGGACAAACCGAAAGACTCACAGAAC	wildtype		0.34601496	0.343459127	0.544295825	0.598560698	0.558621876	0.557692957	0.419014709	0.590563024	0.474910066	0.482469641	0.587842088	0.52043105	0.590330382	0.603741278	0.577725251	0.565222277	0.549647203	0.382514835	0.467011075	0.509602945	0.578157732	0.53024624	0.570252441	0.48830701	0.55024934
AAAAAGGAGCGGATCACGAAGACGAGGTTC	Q245R	CAG245CGC	0.545973488	0.481634135	0.732474333	0.598660982	0.619568111	0.605077738	0.698530522	0.649183838	0.701611616	0.438358698	0.710441843	0.509674379	0.578641457	0.602702249	0.6086574	0.533607112	0.585455099	0.622252005	0.565408986	0.717042974	0.579667294	0.547793969	0.616375564	0.64122598	0.582084767
AAAAAGGATAAAGAATGGCTCCTAAATTAA	wildtype				0.365028519	0.515676715		0.675535324	0.603210539			0.456696892	0.708424271	0.340674264	0.666598394	0.570462433	0.667444128	0.532988869	0.582537306	0.603210539		0.365028519	0.552171187	0.519617099	0.638982821	0.365028519	0.591236533
AAAAAGGATCTTCTAACTGTGCCAGACATA	L812S	TTG812TCC	0.492738735	0.358410201	0.345753432	0.51376839	0.557035341	0.551700325	0.463443315	0.313064092	0.316875063	0.508438899	0.439494564	0.478452697	0.593990453	0.511385122	0.574451899	0.41923369	0.434812794	0.478091025	0.335737147	0.331314248	0.534409712	0.500095678	0.47014286	0.333525697	0.485119269
AAAAAGGATGCGGATGTAGTGAAGCGGTCG	wildtype				0.524631508		0.651633295		0.748399211	0.434145543	0.626828099		0.568105171	0.64851538	0.620736041	0.530905582	0.55303135	0.559990082	0.593765039	0.748399211	0.434145543	0.575729803	0.588297088	0.622699167	0.564047626	0.52853505	0.593373397
AAAAAGGATGGGACAGACAGACCCCATTGG	wildtype		0.701342358	0.732637085	0.794342489	0.671013086	0.673193155	0.750584211	0.672044798	0.724639	0.760567866	0.698206867	0.648431273	0.703970185	0.680161937	0.63768002	0.707756433	0.642223506	0.613519794	0.686693578	0.728638043	0.777455178	0.680116332	0.661639938	0.680412997	0.75304661	0.671026468
AAAAAGGCAAGTAAGTTAGAAGAACTATGA	Y457V	TAT457GTG	0.511255112	0.570008893	0.621117492	0.551022686	0.582769675	0.62091681	0.531156954	0.616386031	0.585221291	0.626047234	0.681675949	0.65862503	0.54975152	0.590900515	0.568285644	0.724972737	0.618477821	0.521206033	0.593197462	0.603169392	0.583717079	0.609098243	0.675855165	0.598183427	0.642476704
AAAAAGGCATCCCCGCCGGTCTTTAAGGGG	wildtype		0.617863388	0.722353116	0.65808499	0.542132427	0.708518407	0.648176039	0.778476979	0.748048727	0.757395395	0.623999111	0.632013988	0.46513607	0.56977454	0.590131409	0.608552944	0.557690839	0.541310935	0.698170184	0.735200921	0.707740193	0.555145478	0.624609484	0.612626955	0.721470557	0.61861822
AAAAAGGCATTAGACTTGTTCACAGGTGCA	H28L				0.709960823				0.588224433			0.604653364	0.475417471	0.472257027	0.376367468	0.653347085	0.726124534	0.409199188		0.588224433		0.709960823	0.557024029	0.604653364	0.44230833	0.709960823	0.496423341
AAAAAGGCCGAGCAACGTTCAGGTAGCTGT	W441G												0.436368674												0.436368674		0.436368674
AAAAAGGCGCATCGCATTCAGATAGACTCC	N42L	AAC42TTG	0.350172	0.603599702	0.737973841	0.575071318	0.603631802	0.482837477	0.39011449	0.480687855	0.542490727	0.695246006	0.654437807	0.572079018	0.526258434	0.578624046	0.590237815	0.550406797	0.594848716	0.370143245	0.542143778	0.640232284	0.568454126	0.631242174	0.562560693	0.591188031	0.596901434
AAAAAGGCGCTAAAGGGTAAAAATGAGCAT	N878M	AAT878ATG	0.37338295	0.252252091	0.273928733	0.437315284		0.35077917	0.568355934	0.260019255	0.255090785	0.563704733	0.342451891	0.630325059	0.298187464	0.496228469	0.630525974	0.351977775	0.349586573	0.470869442	0.256135673	0.264509759	0.49851645	0.456645653	0.348402945	0.260322716	0.391700028
AAAAAGGGAGGCGCGACCTCACTCTGATCA	wildtype		0.478644145	0.614484467	0.604315994	0.58025589	0.609319541	0.533048123	0.617721057	0.71585286	0.697210148	0.465716672	0.566165726	0.571249211	0.60321665	0.589060934	0.641074765	0.697230597	0.68962706	0.548182601	0.665168663	0.650763071	0.59697149	0.588221091	0.598814815	0.657965867	0.593517953
AAAAAGGGTAATATTTATCTCTGCTAAAAA	E480M	GAG480ATG	0.686691617	0.764741844	0.743421156		0.862009827	0.622680884	0.758789954	0.503494537	0.867860297	0.940486371	0.618642867	0.587353047		0.58539327	0.73500713	0.777893408		0.722740786	0.63411819	0.805640726	0.635917816	0.901248099	0.673072386	0.719879458	0.764342671
AAAAAGGTATGATAAAGGCGAACATTAATA	G919L	GGG919TTG	0.452771254	0.254829035	0.251061306	0.360722152	0.35825691	0.512794235	0.448990825	0.254964842	0.257392844	0.405629232	0.371678907	0.364600765	0.580801784	0.601090804	0.435575413	0.406920539	0.467406648	0.45088104	0.254896938	0.254227075	0.468558184	0.41043093	0.430464561	0.254562007	0.420447745
AAAAAGGTATGTACGTCTTACTGACATGTT	wildtype		0.364937572	0.267550481	0.336518163	0.476208232	0.321793351	0.359055378	0.482838247	0.267454253	0.290661408			0.308241076		0.36658853	0.320147656	0.339063035	0.25	0.42388791	0.267502367	0.313589786	0.367796374	0.285896676	0.349059207	0.290546076	0.317477941
AAAAAGGTCCCAGATACGAGAATGTTTGAC	wildtype		0.513772811		0.634135406	0.579124105	0.881659656		0.615885885	0.651667229	0.743382919	0.597938494	0.725978723			0.734776092			0.771018529	0.564829348	0.651667229	0.688759163	0.656950099	0.75020556	0.725978723	0.676395185	0.74414885
AAAAAGGTGGACTAGCACCCGCTCCTACTG	R683F	AGG683TTC	0.673257656	0.679348286	0.742082416	0.58140103	0.706636185	0.688349023	0.821731298	0.689004257	0.716575575	0.679569536	0.661521177	0.567911463	0.792466499	0.561294103	0.654651983	0.668008058	0.616661843	0.747494477	0.684176272	0.729328996	0.631545016	0.667622522	0.672626086	0.706752634	0.670124304
AAAAAGGTTACTGAGCCTGCAGCGTGGCCA	N309C	AAC309TGC	0.274365967	0.4538898	0.508659407	0.763224469	0.641977032	0.662277495	0.53691751	0.52937895	0.548348535	0.475934303	0.578590463	0.494772334	0.409627272	0.596267318	0.691815501		0.719455613	0.405641739	0.491634375	0.528503971	0.591141379	0.612455649	0.620433979	0.510069173	0.615646981
AAAAAGGTTCGAAAAAGTGCATCAAATGTA	C674P	TGC674CCC	0.523102379	0.520250569	0.567438153	0.414076097	0.594994166	0.523268821	0.576251958	0.53546934	0.494446222	0.468742667	0.488042722	0.433257176	0.550804225	0.514388959	0.532658974	0.536241255	0.560700921	0.549677168	0.527859954	0.530942187	0.489037086	0.541479251	0.515850933	0.529401071	0.528665092
AAAAAGGTTGTTAATGCGCTTAAGTATTAA	wildtype		0.675517403	0.658591689	0.69648011	0.653608581	0.653453688	0.604945593	0.622718229	0.635071685	0.672235445	0.622161145	0.652529882	0.704009555	0.651357517	0.646343261	0.705519557	0.683475957	0.605651352	0.649117816	0.646831687	0.684357778	0.672167694	0.627088728	0.646983811	0.665594733	0.637036269
AAAAAGTAAAACTACGATGATGTGGTATAA	L414A	CTG414GCG	0.643372618	0.665222496	0.638461186	0.619759376	0.678960509	0.571576308	0.593972963	0.677243731	0.660304612	0.64684231	0.623209859	0.692241224	0.54152619	0.604487794	0.693185434	0.559451618	0.641996567	0.61867279	0.671233114	0.649382899	0.630240004	0.655933129	0.584745928	0.660308006	0.620339528
AAAAAGTAACGATAAAGAAAATTTACTTAG	wildtype		0.511435906	0.552282438	0.491456636	0.563067832	0.653675058	0.554910714	0.498276002	0.59136662	0.514515418	0.593676048	0.583532086	0.512005552	0.548739314	0.558399362	0.654114603	0.685253116	0.561081204	0.504855954	0.571824529	0.502986027	0.567265332	0.60281077	0.607898639	0.537405278	0.605354704
AAAAAGTAATACTTGGGATCGGCTAACCTG	wildtype		0.458450292	0.749973195	0.682956896	0.570424313	0.705321467	0.757488527	0.535419993	0.601326835	0.801793031	0.495751564	0.446397128	0.534420993	0.530879161	0.611901805	0.596500215	0.554762327	0.479166665	0.496935143	0.675650015	0.742374963	0.568825297	0.560079899	0.586215994	0.709012489	0.573147946
AAAAAGTACGAGGGTAGTTCATCGACATAC	F78V	TTC78GTG	0.55609404	0.501521054	0.564383706	0.617454617	0.661125692	0.509423796	0.448251376	0.549421973	0.560588331	0.633342221	0.555673532	0.493463673	0.523544876	0.471445982	0.636446553	0.670493803	0.652103634	0.502172708	0.525471514	0.562486019	0.54847114	0.648857182	0.578530377	0.543978766	0.61369378
AAAAAGTAGAGAATGCGAAATGCGGTGGAG	Y921M	TAC921ATG	0.469765717	0.286989757	0.334112856	0.538323287	0.506149631	0.441925981	0.406955471	0.302147974	0.276469322	0.430693766	0.405299141	0.54634529	0.470778016	0.594543552	0.661517026	0.40374767	0.491650931	0.438360594	0.294568865	0.305291089	0.562301434	0.476164776	0.416990931	0.299929977	0.446577853
AAAAAGTAGTTCACACACATACATACGTAC	wildtype		0.643895761	0.614748298	0.652403771	0.622887033	0.597205222	0.552411364	0.561536485	0.650879228	0.64172274	0.684541743	0.606834979	0.579666803	0.667165773	0.62565917	0.621205433	0.678596197	0.638692023	0.602716123	0.632813763	0.647063255	0.623316843	0.640146329	0.61261418	0.639938509	0.626380255
AAAAAGTATAACTTGGATTTGGATACAGCT	N541P	AAT541CCG	0.588502941	0.56063084	0.514124204	0.554135838	0.622781955	0.700268338	0.622702474	0.494561169	0.725216991	0.739311048	0.595270578	0.580248323	0.612978998	0.559856169	0.577420168	0.615069342	0.575013901	0.605602708	0.527596005	0.619670598	0.576927899	0.645702301	0.636869419	0.573633301	0.64128586
AAAAAGTCCAGTACCATTTTCTGGTTCATT	S763M			0.332668298			0.639866949	0.870296836	0.810264009	0.473678379	0.523826069			0.490223257		0.582919976	0.305701784	0.404992714	0.726192127	0.810264009	0.403173339	0.523826069	0.459615006	0.683029538	0.637644775	0.443390915	0.660337156
AAAAAGTGACTCCGTCTAATGAAGCAACTA	N52A	AAT52GCG	0.656779997	0.591743277	0.645681459	0.637457664	0.718254829	0.653280457	0.598276095	0.635648412	0.644407314	0.668393812	0.622301784	0.697166241	0.789808147	0.652980853	0.680498252	0.632119851	0.679135456	0.627528046	0.613695845	0.645044387	0.691582231	0.688594699	0.635900697	0.629370116	0.662247698
AAAAAGTGCAAGAAGTTGCAAAAATGACAT	wildtype										0.756073899											0.756073899				0.756073899
AAAAAGTGCCTGGGCTATACCCTAATTAAG	G919S	GGG919TCG	0.487131088	0.347672011	0.430232932	0.601553136	0.637953375	0.466293461	0.489019213	0.412214834	0.418160135	0.384321354	0.475580812	0.594591067	0.548889505	0.589137498	0.685111008	0.563867763	0.506750562	0.488075151	0.379943423	0.424196533	0.603856443	0.509675097	0.501914012	0.402069978	0.505794554
AAAAAGTGGATGAGACATTGTAAATGAAAT	wildtype		0.555704149	0.756336935	0.761989609	0.612475447	0.715598577	0.63118232	0.50792169	0.704471395	0.663534115	0.624191776	0.592404514	0.572832023	0.623887187	0.538372662	0.578887555	0.620769246	0.656378289	0.53181292	0.730404165	0.712761862	0.585290975	0.665389547	0.61478536	0.721583014	0.640087454
AAAAAGTGGTCAGATTGTTTGTGGATACAA	wildtype		0.453213462	0.57492511	0.546093908	0.605158697	0.636121006	0.598071903	0.599736134	0.609116852	0.646555117	0.695887285	0.588203424	0.7256104	0.650757715	0.533499599	0.543735513	0.710622326	0.654069831	0.526474798	0.592020981	0.596324513	0.611752385	0.662026041	0.632299218	0.594172747	0.647162629
AAAAAGTGTACGGTGGTTAGTACCAAAGAA	wildtype		0.68021735	0.699513541	0.744976632	0.623495622	0.650240193	0.645447479	0.677332706	0.622567183	0.690267487	0.613605954	0.604533416	0.647392992	0.583947013	0.652829185	0.650501639	0.606813849	0.628441064	0.678775028	0.661040362	0.71762206	0.63163329	0.630762404	0.618931581	0.689331211	0.624846993
AAAAAGTTAAAAAACCAGGGTACATACTAC	wildtype					0.468326745						0.642434915				0.467492515							0.46790963	0.642434915			0.642434915
AAAAAGTTATAGTTGAAGAAGCATATAGAT	P918Q	CCG918CAG	0.622505394	0.676143785	0.761363757	0.643411159	0.706854223	0.65971144	0.704839705	0.717645929	0.731602643	0.600122411	0.652711735	0.602385528	0.64392738	0.70149389	0.597139979	0.607845692	0.640874159	0.66367255	0.696894857	0.7464832	0.637671587	0.649283598	0.640089622	0.721689028	0.64468661
AAAAAGTTCATGCATAATCCATGATCACAG	N150M	AAT150ATG	0.96333447	0.914031719	0.817805072	0.635638416	0.708538193	0.668500379	0.872272393	0.66981668	0.923624816	0.487973126		0.683139002	0.800912097	0.67379655	0.645829708	0.73346887	0.615195851	0.917803431	0.791924199	0.870714944	0.687863155	0.60390239	0.700984624	0.831319572	0.642735284
AAAAAGTTGAAAAAGCGTACACTTATAGAG	wildtype		0.758849067	0.803427861	0.852496999	0.576249688	0.624387715	0.618895951	0.709252423	0.824004328	0.825580828	0.650552562	0.638571855	0.683675965	0.567709142	0.672351542	0.617194745	0.771090695	0.66506515	0.734050745	0.813716094	0.839038913	0.623436216	0.646668476	0.676186167	0.826377504	0.661427321
AAAAAGTTGAAGGAAAAATACAACCCTGTC	P687A	CCA687GCG	0.770026703	0.634578852	0.630941481	0.67776292	0.719290726	0.676263444	0.764570385	0.567912579	0.62583641	0.622329231	0.621431707	0.694891292	0.714911545	0.679731245	0.704830642	0.65539826	0.698242786	0.767298544	0.601245716	0.628388946	0.694425529	0.679954247	0.651031137	0.614817331	0.665492692
AAAAAGTTGCAGCCTAGAATTCATACCATT	wildtype		0.718901424		0.542851205				0.761620861	0.756011316	0.549233178	0.793313206	0.476113454	0.638687705	0.955710994	0.62740471	0.844941446	0.510341491	0.528222471	0.740261142	0.756011316	0.546042191	0.766686214	0.660767839	0.493227472	0.616031899	0.576997655
AAAAAGTTTCTCGATCTCATAAATCCGTAT	wildtype			0.403383982	0.819032722				0.637941711	0.702724154	0.742595979	0.313392031	0.499705782	0.676062768	0.732839098	0.427605514	0.836705407	0.649588213	0.809476098	0.637941711	0.553054068	0.78081435	0.668303197	0.561434064	0.574646998	0.666934209	0.568040531
AAAAATAAAATTTCTATAAACCCCTATATA	F780T					0.608194593	0.716791325	0.42736687	0.56847685		0.763931544	0.61028821		0.617482619		0.719699428			0.659474254	0.56847685		0.763931544	0.64845888	0.662184596	0.42736687	0.763931544	0.603480165
AAAAATAAAGGTGAAGGTTTTGCGGAAGAG	wildtype		0.623265921	0.632885767	0.640598584	0.522222905	0.551447261	0.502072389	0.642084843	0.601079804	0.712775479	0.657857757	0.619245654	0.526695406	0.694010224	0.583232754	0.604540266	0.590717008	0.616591401	0.632675382	0.616982785	0.676687032	0.586140311	0.60863214	0.57067835	0.646834909	0.589655245
AAAAATAACGAATTGTGATGTTTGGGGAAT	P459E	AAC458AAT CCC459GAG	0.484618638	0.63158839	0.623630959	0.576353113	0.711044295	0.809458698	0.631494004	0.531430794	0.4983626	0.584227536	0.621342308	0.608720744	0.634683993	0.549871202	0.59529442	0.648621752	0.639999622	0.558056321	0.581509592	0.560996779	0.592984694	0.645090484	0.693140919	0.571253186	0.669115702
AAAAATAATAAAGTAATGTAAAAGATTTGT	C53F	TGC53TTC	0.309460355	0.262447602	0.254259441	0.315323585	0.377251614	0.350714098	0.547779686	0.251876693	0.263395122	0.420897804	0.334526959	0.467276102		0.391567738	0.587594686	0.599043121	0.333487714	0.42862002	0.257162147	0.258827281	0.440440528	0.377212377	0.428094726	0.257994714	0.402653551
AAAAATAATAACTAACGAAGGATCTGGGGG	wildtype		0.627046622	0.69573465	0.635732151	0.689320859	0.731104969	0.60398491	0.594110338	0.643130213	0.662621627	0.616735225	0.64112425	0.652474634	0.593025804	0.636964387	0.720229881	0.637198113	0.670267073	0.61057848	0.669432431	0.649176889	0.658403113	0.672702423	0.627435758	0.65930466	0.65006909
AAAAATAATCGTAATGAAGCAAGCCGAGGA	I62S				0.25				0.335752051	0.434034488			0.41732577					0.491905057		0.335752051	0.434034488	0.25			0.454615414	0.342017244	0.454615414
AAAAATAATGACACTAGAGCTGTTGGTAAT	S400Y				0.332253036	0.593795166	0.600502005		0.663860433	0.502824362	0.581843483			0.724764589	0.333097953		0.786906357	0.516049235	0.431730211	0.663860433	0.502824362	0.457048259	0.609641016	0.516116108	0.516049235	0.47230696	0.516093817
AAAAATAATGTGTTTACTTAGCGCTGACGT	D949S	GAC949AGC	0.600662111	0.629074368	0.616369337	0.568017835	0.603814569	0.608531335	0.644385854	0.605078618	0.654415374	0.611001528	0.613626677	0.599775062	0.590671855	0.615873302	0.649538145	0.670812419	0.596403965	0.622523983	0.617076493	0.635392356	0.60477524	0.603740021	0.630990144	0.626234424	0.617365082
AAAAATACAAGGACGCTGATGGTTTGTTTT	I391A	ATT391GCG	0.411604933	0.282023366	0.390954248	0.421683438	0.464467948	0.37322119	0.430987987	0.319999136	0.413281705	0.402711331	0.350662516	0.431170758	0.365256679	0.46404676	0.484902529	0.352614946	0.432302275	0.42129646	0.301011251	0.402117976	0.433412033	0.433160518	0.358832884	0.351564614	0.395996701
AAAAATACAAGTGTGGCTTTACTATGTATC	wildtype		0.755998223	0.611173562	0.747016233	0.662217779	0.627561338	0.68245375	0.701499813	0.654447937	0.621462396	0.672715128	0.703467506	0.672401205	0.614790498	0.758120628	0.562633958	0.708875594	0.635508382	0.728749018	0.63281075	0.684239314	0.654032814	0.645261616	0.698265617	0.658525032	0.671763616
AAAAATACAGTAGTTAGAATCAAAGACGTG	wildtype		0.804615253	0.765247742	0.792856733	0.717839556	0.687516305	0.789576822	0.712496062	0.607433623	0.710251129	0.712304307	0.69218149	0.763499364	0.759966049	0.691682027	0.722660835	0.635470621	0.677541422	0.758555658	0.686340683	0.751553931	0.731129566	0.692454011	0.705742977	0.718947307	0.699098494
AAAAATACGAAGCAAAATCAGGTCGAGGCT	wildtype		0.874970848	0.889242993	0.904257996	0.611069348	0.868428578	0.762109425	0.81039963	0.835041448	0.874937978	0.743770917	0.768656366	0.616134881	0.552338001	0.453086552	0.634215966	0.736154873	0.682908234	0.842685239	0.862142221	0.889597987	0.57336895	0.76503591	0.755640221	0.875870104	0.760338065
AAAAATACGGTGCACCGATTTACCTGTCGG	wildtype		0.398549187									0.324294035								0.398549187				0.324294035			0.324294035
AAAAATACGTGCGCGGATTCGCAACGAATC	wildtype		0.703291016	0.709542665	0.710577803	0.64839546	0.641007728	0.642030543	0.686187256	0.704524899	0.722857346	0.653040318	0.684816178	0.658211855	0.676432935	0.679780874	0.659918055	0.68702167	0.682638726	0.694739136	0.707033782	0.716717574	0.664547836	0.658895591	0.671289463	0.711875678	0.665092527
AAAAATAGAACACGTTTTAATCGCGCCCGA	wildtype		0.691145854	0.630753783				0.654837762	0.883111126	0.703059785	0.452883105			0.673406411		0.454568337			0.588740611	0.78712849	0.666906784	0.452883105	0.563987374	0.588740611	0.654837762	0.595565558	0.621789187
AAAAATAGAAGCTCTAGAAATCAATTGCTT	wildtype			0.546234359									0.670274189	0.633757918			0.88396248		0.946395535		0.546234359		0.758860199	0.946395535	0.670274189	0.546234359	0.808334862
AAAAATAGACTGAAACGTTAAGTGACTCAG	wildtype		0.56746184	0.663775389	0.814974323	0.592293324		0.759853194	0.714831857	0.731574935	0.797260103		0.702302902	0.846412914	0.566745851	0.76975279	0.661274098	0.751903738	0.635689465	0.641146848	0.697675162	0.806117213	0.687295796	0.635689465	0.738019945	0.751896187	0.712437325
AAAAATAGAGAACATGGAAGCAACAAAGAA	S841Y	AGT841TAC	0.614363767			0.729234306		0.675758573	0.668859317	0.897822977		0.698397951	0.706822562	0.696205739		0.720160804		0.868853148	0.695854348	0.641611542	0.897822977		0.715200283	0.69712615	0.750478094	0.897822977	0.729137316
AAAAATAGATACACGGAGGAGTCAATCCGG	wildtype		0.458060159	0.354716625	0.371675587	0.618898092	0.563615318	0.478292439	0.532727858	0.468188026	0.333741378	0.470018444	0.598228588	0.625124812	0.683196118	0.585550671	0.602624189	0.428866272	0.605170989	0.495394008	0.411452325	0.352708482	0.623078777	0.54626825	0.501795766	0.382080404	0.524032008
AAAAATAGCGTCAAGAACATAACTGACCAA	S473T	TCA473ACC	0.505164499	0.443804849	0.512692824	0.664795523	0.547395949	0.598798348	0.455442111	0.460010502	0.423019199	0.672107741	0.545754011	0.699923066	0.571168774	0.504549318	0.60147024	0.521626281	0.694999959	0.480303305	0.451907676	0.467856012	0.608381384	0.638167883	0.55539288	0.459881844	0.596780381
AAAAATAGCGTTAAGATGAACAATGTCTAC	T447P	ACC447CCC	0.597717779	0.570846067	0.6315691	0.604120772	0.578422316	0.623268327	0.562181075	0.552309016	0.573579687	0.612715417	0.599343837	0.62636639	0.536930143	0.647231277	0.640996645	0.645796546	0.619642028	0.579949427	0.561577541	0.602574394	0.611129045	0.603593253	0.622802903	0.582075967	0.613198078
AAAAATAGTAGCGTGAACAAGTTACAGATT	E480T	GAG480ACC	0.587989617	0.684846159	0.663631389	0.607221843	0.670754926	0.610753982	0.642350145	0.645967488	0.740691877	0.589915377	0.63149503	0.604410041	0.654767131	0.614181576	0.671368334	0.544883566	0.666890096	0.615169881	0.665406823	0.702161633	0.630389785	0.642520133	0.595710859	0.683784228	0.619115496
AAAAATAGTCATATGTTACAATCATATGAG	T352W	ACG352TGG	0.287142303	0.796064399	0.698134335		0.570232976						0.49753078		0.407680577	0.423825781	0.724436084			0.287142303	0.796064399	0.698134335	0.518647481	0.570232976	0.49753078	0.747099367	0.533881878
AAAAATAGTCTCGGAAACCAGCTGAAGGAA	E799H	GAG799CAC	0.583475546	0.751295306	0.702646184	0.655751112	0.685850376	0.568092044	0.75447214	0.774634327	0.672537746	0.587327806	0.656295197	0.631761088	0.575350483	0.587787463	0.729657315	0.722961835	0.524852783	0.668973843	0.762964817	0.687591965	0.636061492	0.599343655	0.649116359	0.725278391	0.624230007
AAAAATAGTGTACTGACTTTCACACATGGC	G677Q	GGG677CAG	0.639047655	0.649088611	0.617393463	0.635624803	0.580092714	0.579452321	0.636368379	0.549393263	0.540763973	0.619869964	0.643456429	0.637887087	0.554330536	0.604314638	0.567338274	0.588661563	0.593600331	0.637708017	0.599240937	0.579078718	0.599899068	0.597854336	0.603856771	0.589159828	0.600855554
AAAAATAGTTCGGCGATTCATAACACAATT	synonymous	CCC104CCG CTG486CTC	0.83191102	0.838141472	0.803369119	0.574664823	0.607727473	0.598453772	0.719134574	0.856277418	0.856602041			0.659439685	0.675300296	0.611325285	0.744005577	0.654466337	0.561582654	0.775522797	0.847209445	0.82998558	0.652947133	0.584655064	0.626460055	0.838597513	0.605557559
AAAAATATAACTCGCATCATAGACATTCAC	T157S	ACT157TCC	0.792681115	0.650604708	0.703581464	0.617673685	0.719970702	0.75174582	0.76229561	0.71854509	0.755922376	0.620500798	0.659694462	0.615458189	0.7047246	0.63149235	0.708720308	0.65292164	0.579009534	0.777488362	0.684574899	0.72975192	0.655613826	0.639827011	0.688120641	0.70716341	0.663973826
AAAAATATAGAGGATCAAAGATTAACGAAC	N568G	AAC568GGG	0.470445564		0.62407054		0.747303765	0.627822504	0.783418509	0.749233486	0.765767984	0.644821645	0.556883329	0.681275594	0.475953161	0.760581456	0.585933826	0.485046312	0.684791936	0.626932036	0.749233486	0.694919262	0.625936009	0.692305782	0.556584048	0.713024003	0.624444915
AAAAATATAGCAAGAACGTAAGAGTAAATT	I158D	ATC158GAC	0.649331575		0.63509881			0.632163133	0.539608292	0.878876513			0.687224943	0.998255308						0.594469933	0.878876513	0.63509881	0.998255308		0.659694038	0.756987662	0.659694038
AAAAATATAGCCCAATGGAGTATGTTCCTA	C280M	TGT280ATG	0.309139933	0.276334498	0.297385462	0.391190057	0.342419967	0.319020635	0.400540216	0.261466707	0.270540436	0.416029727	0.398704164	0.361500929	0.325316156	0.420467184	0.460822222	0.385334225	0.344152581	0.354840074	0.268900602	0.283962949	0.39185931	0.367534091	0.367686342	0.276431776	0.367610216
AAAAATATCGCTAAGTACGCCAATGTTGTT	E670C	GAG670TGC	0.719178598	0.690829957	0.675955605	0.573610901	0.802349451	0.800900556	0.617993362	0.818573666	0.740323003	0.581751264	0.581313527	0.609802845	0.704822159	0.691671	0.705295671	0.612543867	0.652529613	0.66858598	0.754701811	0.708139304	0.657040515	0.678876776	0.664919317	0.731420558	0.671898046
AAAAATATGAGATGGGACTCCTAAACCACC	wildtype		0.618800654	0.643968935	0.628593087	0.5592192	0.639162844	0.62319072	0.722358817	0.638481183	0.600402874	0.631308728	0.650537363	0.5890908	0.582178567	0.576834288	0.628921582	0.668491569	0.547873529	0.670579736	0.641225059	0.614497981	0.587248887	0.606115034	0.647406551	0.62786152	0.626760792
AAAAATCAATTATAAACGCTACACGCCTGC	wildtype		0.713754197	0.743107134	0.786265795	0.618867763	0.718643867	0.641494242	0.631753557	0.796274986	0.669003499	0.518028251	0.703713526		0.550658706	0.622697117	0.831861869		0.810758349	0.672753877	0.76969106	0.727634647	0.656021364	0.682476822	0.672603884	0.748662853	0.678527647
AAAAATCAATTGTTCATTGCACAGGTTTAT	V857T			0.663611316					0.52183545				0.651134256							0.52183545	0.663611316				0.651134256	0.663611316	0.651134256
AAAAATCAGAGAAAATTAGCGTGGGGGTTA	N953R	AAT953AGG	0.783486443	0.695571397		0.62406231	0.646622202	0.702927645	0.454310326	0.77545847	0.973084602	0.565290151	0.538837508	0.668355276	0.609762417	0.582622463			0.649674756	0.618898385	0.735514934	0.973084602	0.621200616	0.620529036	0.620882577	0.814704823	0.620670452
AAAAATCCAATGGGTAATTGTCTCTAGGAG	wildtype		0.672841681	0.712234918	0.809014224	0.540098412	0.673722414	0.49570506	0.746040104	0.84463675	0.646140277	0.665828494		0.626323246	0.662480888	0.647294229	0.815202213	0.881253688	0.751605122	0.709440892	0.778435834	0.72757725	0.658279798	0.69705201	0.688479374	0.753006542	0.693622956
AAAAATCCAGGTGGAAGTTTATCAGATACT	I82H	ATC82CAC	0.572144627	0.599147239	0.639964525	0.580445775	0.610200856	0.466516003	0.795696536	0.715642105	0.729064104	0.648051754	0.633389627	0.732821955	0.649323194	0.645887593	0.500912643	0.623025487	0.579790347	0.683920581	0.657394672	0.684514315	0.621878232	0.612680986	0.574310372	0.670954493	0.593495679
AAAAATCCAGTACAAAATACCCATCGGGAC	wildtype		0.685530079	0.586979542	0.610330558	0.420332722	0.747169752	0.541711355	0.635361907	0.721516471	0.665211896			0.584456717		0.585439162	0.768116544	0.744810331	0.660098253	0.660445993	0.654248006	0.637771227	0.589586286	0.703634002	0.643260843	0.646009617	0.673447423
AAAAATCCCAAACCGAAGTATATACGTACC	F798I				0.791258894	0.803433566	0.809619574		0.683685085		0.845135285	0.615549001	0.668988277	0.627588444		0.522444893	0.6553135	0.828117274	0.720515995	0.683685085		0.81819709	0.652195101	0.71522819	0.748552776	0.81819709	0.728558024
AAAAATCCCACATCGGGAATTTAAAGATCA	wildtype		0.654082947	0.59729576	0.622817645	0.563940723	0.555626958	0.522152246	0.681043552	0.60742201	0.582699682	0.510345062	0.585978534	0.693110511	0.649442967	0.650798258	0.636955081	0.634723368	0.644378149	0.66756325	0.602358885	0.602758663	0.638849508	0.570116723	0.580951383	0.602558774	0.575534053
AAAAATCCTATTCAGCATAATACTATCCAC	I348Y	ATC348TAC	0.334783488	0.497861633	0.598030774	0.494600569	0.70092501	0.67507787	0.42822445	0.569025468	0.558310334	0.491998612	0.611417486	0.520503666	0.495945458	0.608163997	0.61016619	0.592781125	0.498557686	0.381503969	0.533443551	0.578170554	0.545875976	0.563827103	0.626425494	0.555807052	0.595126298
AAAAATCGAACACGACTAAAGAATCGAAAG	E799I																0.326519126						0.326519126
AAAAATCGAGCAGGAAGCGATTATCAGTGA	E701M	GAG701ATG	0.426360268	0.809518449		0.696940558	0.574757536		0.58532978	0.703426438	0.541619564	0.722645742	0.60313996	0.629096245	0.814152782	0.733476232	0.861759491	0.570254223	0.62234053	0.505845024	0.756472444	0.541619564	0.747085061	0.639914603	0.586697091	0.684854817	0.618627598
AAAAATCGCGAGACAAAATGTACAAGTTCC	wildtype		0.4554694	0.45126132	0.431329683	0.671085333	0.611935179	0.513404422	0.503795139	0.483971389	0.577968099	0.459643349	0.534221193	0.602213992	0.503961888	0.740077281	0.591329924	0.479321406	0.553756927	0.479632269	0.467616354	0.504648891	0.621733683	0.541778485	0.50898234	0.486132623	0.525380413
AAAAATCGCTGGGGGATGAATCTTGCAACG	wildtype		0.703258368	0.617553698	0.665601994	0.607628363	0.591262603	0.925587242	0.742718564	0.737561992	0.686732885	0.630045086	0.615692709	0.692417519	0.498806289	0.642986946	0.499682973	0.556625827	0.644974934	0.722988466	0.677557845	0.67616744	0.588304418	0.622094208	0.699301926	0.676862642	0.660698067
AAAAATCTAACCTCAGAGTGGAAAAGTTTG	P781H	CCC781CAC	0.729671541	0.558911429	0.498576771	0.715742277	0.685306371	0.658115139	0.589733684	0.654062396	0.777917297		0.684081568	0.716248834	0.684188652	0.826574106	0.722491281	0.763804181	0.6337529	0.659702612	0.606486912	0.638247034	0.73304903	0.659529636	0.702000296	0.622366973	0.685012032
AAAAATCTAAGCGTAACCGTAACTGGAATT	wildtype		0.609594371	0.660686041	0.648029539	0.597407482	0.62462494	0.642980923	0.645688911	0.58148723	0.537427115		0.393910767	0.59988488	0.69510847	0.578887256	0.579327076	0.708526783	0.542915183	0.627641641	0.621086636	0.592728327	0.610123033	0.583770061	0.581806158	0.606907481	0.582591719
AAAAATCTAGTGGGCTTATGTCCCCTATGT	P270Q			0.540657581		0.434135116	0.669945085	0.586760406	0.730349399	0.544706316	0.753649204	0.540730751	0.573645156	0.540008029	0.844017252	0.63548412	0.41246161	0.820042863	0.659490958	0.730349399	0.542681949	0.753649204	0.573221226	0.623388931	0.660149475	0.753649204	0.660149475
AAAAATCTATATGATTTGATTGGATGATAG	wildtype		0.666462882	0.561955929	0.775130109	0.653186493	0.711371041	0.706192413	0.759269019	0.643941157	0.71861741	0.66023904	0.650530875	0.703943454	0.738702108	0.618971261	0.559332918	0.650111369	0.651834992	0.712865951	0.602948543	0.74687376	0.654827247	0.674481691	0.668944886	0.674911151	0.671713288
AAAAATCTTATATTCCTAATATGTGGACAA	wildtype							0.25																	0.25		0.25
AAAAATCTTTGCGTTTTGATTCTACTATCG	N149M	AAC149ATG	0.384987982	0.415663897	0.443955001	0.399864778	0.446529642	0.483865708	0.337291132	0.419815716	0.409069048	0.467652665	0.421195991	0.356147923	0.413287992	0.342754854	0.381637577	0.445947797	0.353751907	0.361139557	0.417739807	0.426512024	0.378738625	0.422644738	0.450336499	0.422125915	0.436490618
AAAAATGAAACCACATAACAAGAAAAGGTC	wildtype		0.409898354	0.540689606	0.283357527	0.524552244	0.526300805	0.539978342	0.647552029	0.404566284	0.450758958	0.383530452	0.606321438	0.359656797	0.520238167	0.496375442	0.363432397		0.718691367	0.528725192	0.472627945	0.367058242	0.452851009	0.542840875	0.57314989	0.419843094	0.554964481
AAAAATGAAACGACGTGCTATCTGATATGT	synonymous	AGG843CGG	0.632793933	0.822828761	0.710956311	0.619170881	0.684918753	0.620606506	0.683444792	0.764161652	0.768674624	0.654826951	0.701252371	0.702396272	0.669586214	0.697099613	0.690725226	0.682554683	0.639100369	0.658119363	0.793495207	0.739815467	0.675795641	0.659615358	0.668137854	0.766655337	0.663876606
AAAAATGAACAGGAAACCGAGACACACACT	I561G	ATT561GGG	0.421565396	0.40494495	0.395481884	0.607324799	0.427369089	0.397309849	0.462209635	0.3276133	0.441127608	0.596328012	0.614056981	0.492163878	0.36160753	0.560805979	0.62548065	0.57051393	0.536803443	0.441887515	0.366279125	0.418304746	0.529476567	0.520166848	0.527293587	0.392291936	0.523730217
AAAAATGAACTAAAGCATACGATAAGAACC	H214L	CAC214CTC	0.623647769	0.745976357	0.746153646	0.630654778	0.655688075	0.677859061	0.568964335	0.65845357	0.574533454	0.651105229	0.625653578	0.630465334	0.635464126	0.629739548	0.609773694	0.715000714	0.62384025	0.596306052	0.702214963	0.66034355	0.627219496	0.643544518	0.672837784	0.681279257	0.658191151
AAAAATGAATACACAATCGCAGAGGTGCGA	wildtype		0.732633451	0.741328058	0.744035746	0.625620237	0.654339366	0.522819309	0.702272522	0.763841798	0.778409799	0.731384222	0.568619813	0.686417832	0.68821576	0.709869161	0.629199134	0.709564926	0.615511309	0.717452987	0.752584928	0.761222772	0.667864425	0.667078299	0.600334682	0.75690385	0.633706491
AAAAATGAATCCAAAACGAGATACAGACAC	R833C	CGG833TGC	0.625348117	0.630352092	0.57867394	0.601801171	0.582161391	0.642259091	0.610970474	0.688789804	0.779538471		0.669832515	0.734614146	0.630989505	0.610778414	0.606419768	0.588994813	0.701767824	0.618159296	0.659570948	0.679106206	0.636920601	0.641964607	0.633695473	0.669338577	0.637003127
AAAAATGAGACACCGATTTAACATTATCAA	wildtype		0.675686212	0.665036462		0.698865175	0.64558962	0.604233217	0.808912037	0.713436433	0.912817409	0.715283398	0.628898413	0.582315746	0.855596414	0.441856363	0.700201542	0.565849227	0.451176952	0.742299125	0.689236447	0.912817409	0.655767048	0.604016657	0.599660286	0.763763435	0.601838471
AAAAATGAGATACTCTTACTGTGGGGCTCA	wildtype		0.597667223	0.743021144	0.738315854	0.753909186	0.808030217	0.811972778	0.766361768	0.862879801	0.660661367		0.531867436	0.764070938	0.879735398	0.680505595	0.7019081	0.599629252	0.421869943	0.682014496	0.802950472	0.69948861	0.756025843	0.61495008	0.647823156	0.751219541	0.634673925
AAAAATGAGCTATACGTATGATACCGGGAA	V882P	GTG882CCC	0.746213798	0.670697879	0.7870797	0.55703508	0.695153529	0.721200614	0.594842263	0.572019489	0.800975292	0.586386284	0.628916886	0.576417927	0.663724404	0.656123395	0.635482024	0.632506557	0.602369343	0.67052803	0.621358684	0.794027496	0.617756566	0.627969719	0.660874686	0.70769309	0.644422202
AAAAATGAGTACTTTACAAGGTTAATTATA	wildtype			0.331666273	0.300625576		0.616598822	0.572100306	0.35553085	0.345498531	0.254350755		0.544217592	0.624779254	0.42922065		0.622984328	0.418241853	0.474516498	0.35553085	0.338582402	0.277488165	0.558994744	0.54555766	0.511519917	0.308035284	0.525135014
AAAAATGAGTTTGTGTGAACCTTTGCAAGT	wildtype		0.822392975	0.810665281	0.686652828	0.630159341	0.743097571	0.822559013	0.686488988	0.575138708	0.867525663	0.681186944	0.619031769	0.617774494	0.897878315	0.632941922	0.742854416	0.516346841	0.694149117	0.754440981	0.692901994	0.777089246	0.704321697	0.706144544	0.652645874	0.73499562	0.679395209
AAAAATGATATTATCCATGTGGACGGTCGT	wildtype		0.574610699		0.498072099		0.624169434		0.458203765	0.496978685	0.686729204			0.551329547		0.686332913	0.378767163		0.79927001	0.516407232	0.496978685	0.592400651	0.538809874	0.711719722		0.560593329	0.711719722
AAAAATGATGCCGCCACTTTCTAGGTTAAC	S572M	TCA572ATG	0.651544395	0.460162955	0.623052624	0.607586206	0.663369114	0.560948876	0.528896383	0.744262268	0.462750859	0.734382367	0.708189882	0.560106486	0.733211476	0.650714298	0.566480487	0.579556061	0.6172466	0.590220389	0.602212612	0.542901742	0.623619791	0.671666027	0.616231606	0.572557177	0.643948816
AAAAATGCATACACTCTAACTTTTAAGATT	R110M	CGG110ATG	0.832821288	0.763749581	0.768824097	0.680588754	0.668430221	0.518340031	0.853183043	0.781555384	0.886653127	0.667916147	0.655325558	0.787120739	0.742506877	0.713029058	0.781895579	0.683411313	0.725302184	0.843002165	0.772652482	0.827738612	0.741028201	0.687216184	0.619025634	0.800195547	0.653120909
AAAAATGCATCGGTGTTGTGACTAAATAGG	N295F	AAC295TTC	0.684162068	0.630637103	0.605372833	0.629572562	0.61370574	0.584134177	0.667737039	0.574731508	0.610964115	0.632247501	0.631963007	0.625114586	0.674311333	0.635346323	0.696579789	0.651277015	0.645226281	0.675949554	0.602684305	0.608168474	0.652184919	0.630393174	0.622458066	0.605426389	0.62642562
AAAAATGCCAGGGGGAATAATCAAACGTTC	wildtype									0.357463744											0.357463744					0.357463744
AAAAATGCTAACTTTTGCTCACATTGAACA	wildtype		0.849289513	0.745458708	0.748740226	0.739715755	0.711873185	0.761064282	0.737936202	0.685393315	0.782548561	0.824282902	0.712767685	0.519602073	0.611956654	0.7369547	0.691065446	0.708830377	0.691667088	0.793612857	0.715426011	0.765644394	0.659858926	0.742607725	0.727554115	0.740535202	0.73508092
AAAAATGGACCTAACGATGATCCAAGCCTA	K745L	AAA745TTG	0.665743515	0.666022913	0.621881387	0.686753522	0.653348073	0.690190556	0.664526397	0.672858034	0.64773835	0.587632043	0.65408085	0.692271655	0.65178284	0.70533773	0.678158138	0.642379622	0.682168276	0.665134956	0.669440474	0.634809869	0.682860777	0.641049464	0.662217009	0.652125171	0.651633237
AAAAATGGCCCGTGGTTGAAAAAATAGTCC	N105F	AAC105TTC	0.555180215	0.509726315	0.548215842	0.577807254	0.561821287	0.522670615	0.568220695	0.545326709	0.49994006	0.593679703	0.583177995	0.642725259	0.605148086	0.576867953	0.623717724	0.638485771	0.617027113	0.561700455	0.527526512	0.524077951	0.605253255	0.590842701	0.581444794	0.525802232	0.586143747
AAAAATGGGCCTGAAACTCCGAAATTAGAG	M38F				0.34403797				0.316779929	0.432884281	0.460906836		0.472909608	0.534479952		0.773628102	0.683565817	0.679335407	0.496955576	0.316779929	0.432884281	0.402472403	0.66389129	0.496955576	0.576122507	0.412609696	0.54973353
AAAAATGGGTTGTAGATAAAGACTCAAATA	K679M	AAG679ATG	0.490959454	0.564639887	0.61651916	0.502220524	0.670923247	0.611871461	0.592630045	0.747539361	0.600628953	0.607380962	0.624000532	0.633106681	0.590141265	0.603489867	0.681384772	0.703850258	0.608025263	0.541794749	0.656089624	0.608574057	0.602068622	0.628776491	0.646574084	0.63233184	0.637675287
AAAAATGGTTAGGTTGTAGGTTGGTTAGTC	W441Q	TGG441CAG	0.79777025	0.559363488	0.652898433	0.616990915	0.708430454	0.605494581	0.699037724	0.622045198	0.570372439	0.633481923	0.823743111	0.637048322	0.761342519	0.667742696	0.647604012	0.647092167	0.67440961	0.748403987	0.590704343	0.611635436	0.666145693	0.672107329	0.692109953	0.60116989	0.682108641
AAAAATGTACTGGCTGTACGTCCGAGGAGC	F502S			0.259191667						0.27779684			0.447129325		0.396137935	0.761290282			0.26051462		0.268494254		0.578714108	0.26051462	0.447129325	0.268494254	0.353821972
AAAAATGTACTGGTTTCAGGATACATTATA	wildtype			0.716720729	0.766255551	0.526963563			0.530429502	0.743570937	0.552219035			0.746499857	0.512594786	0.642094742	0.825885551	0.726851737	0.713728434	0.530429502	0.730145833	0.659237293	0.6508077	0.713728434	0.726851737	0.694691563	0.720290085
AAAAATGTGAGAAAGGTTAACCAACCGAAG	wildtype		0.657701232	0.721535492	0.725260306	0.675184774	0.674074437	0.624238553	0.721684665	0.691026499	0.723953967	0.638176773	0.625294276	0.64661491	0.709140534	0.629023931	0.625704448	0.691948022	0.605728176	0.689692949	0.706280995	0.724607137	0.657133719	0.639326462	0.647160284	0.715444066	0.643243373
AAAAATGTGTGTCAAATAATTTAGACGAAT	W520L				0.687526381	0.603171532							0.896077737	0.577839193		0.795385912		0.891102574	0.460162395			0.687526381	0.658798879	0.460162395	0.893590155	0.687526381	0.749114235
AAAAATGTTTATAGGCCAGAGATAGGGGCA	wildtype			0.498289738					0.542080398	0.319267407	0.577412322	0.590677001	0.560044756	0.786450538		0.644908114	0.7136213		0.491934284	0.542080398	0.408778572	0.577412322	0.714993318	0.541305643	0.560044756	0.464989822	0.547552014
AAAAATGTTTCTCAAATATGGATGTACAGT	L500M				0.450838673	0.563229336		0.627359068	0.682077866	0.807937437		0.706255508	0.644194232	0.617693501	0.515627085		0.604264752	0.625457555	0.799792407	0.682077866	0.807937437	0.450838673	0.575203669	0.753023958	0.632336952	0.629388055	0.680611754
AAAAATTAAAGGGTCGACAATACATAAAAA	L822I	CTG822ATC	0.702565373	0.681057858	0.763071189	0.610364189	0.657898982	0.625448716	0.678659789	0.648923506	0.729931849	0.618845346	0.641581088	0.633290935	0.66470187	0.641756011	0.643731382	0.663137519	0.675598958	0.690612581	0.664990682	0.746501519	0.638768877	0.650781095	0.643389108	0.705746101	0.647085102
AAAAATTAAGAAAACACAACGGCAATTGAA	wildtype		0.442328185	0.396398936	0.391522357	0.715735149	0.723841188	0.683683401	0.38493036	0.429628625	0.3818741	0.649836704	0.5638729	0.719738408	0.618971933	0.726346673	0.654147911	0.591522618	0.679345982	0.413629273	0.41301378	0.386698228	0.686988015	0.684341292	0.613026307	0.399856004	0.648683799
AAAAATTAAGACTTAAGAAGCATAAGCTGT	Y304S	TAC304AGC	0.572628929	0.427997045	0.469793798	0.502711427	0.60532931	0.620194587	0.54992274	0.366998123	0.573648917	0.499964596	0.605797591	0.533919574	0.630562203	0.49638064	0.527128682	0.503278618	0.684285761	0.561275835	0.397497584	0.521721358	0.538140505	0.596526556	0.576423599	0.459609471	0.586475077
AAAAATTAATATGAGCTTAGGGCGTCTGGG	wildtype		0.660000592	0.6275264	0.71942168	0.668017095	0.76328948	0.691341568	0.653242234	0.75321324	0.50718971	0.668757533	0.589811161	0.659912344	0.709724401	0.647513036	0.683601588	0.65336431	0.718758284	0.656621413	0.69036982	0.613305695	0.673753693	0.716935099	0.644839013	0.651837757	0.680887056
AAAAATTACTTAACTACTTGGGCATACACG	N375R	AAC375CGG	0.684507275	0.640787781	0.899006145	0.489818964	0.463845497	0.499521052	0.6346829	0.783230315	0.629460198	0.610693735	0.627250243	0.613284607	0.453413131	0.877930976	0.645891633	0.585193053	0.616857513	0.659595088	0.712009048	0.764233172	0.616067862	0.563798915	0.570654783	0.73812111	0.567226849
AAAAATTAGATTTAGAATGGGAGAAATATC	E722A	GAG722GCG	0.513484148	0.666912174	0.729164334	0.559467138	0.625760197	0.621503182	0.571734979	0.651836509	0.629509835	0.570729626	0.65043499	0.68032011	0.635699819	0.599305457	0.602910886	0.701998642	0.698011598	0.542609564	0.659374341	0.679337084	0.615540682	0.631500474	0.657978938	0.669355713	0.644739706
AAAAATTAGCAATAACAGAGATAACGCCAA	S392L	TCA392CTC	0.82789238	0.727831554	0.66011845	0.685025616	0.739998874	0.759156103	0.783970945	0.774119963	0.705412689	0.62785629	0.66050936	0.670066095	0.669045105	0.626802725	0.628617471	0.643032857	0.653350673	0.805931662	0.750975758	0.682765569	0.655911402	0.673735279	0.687566107	0.716870664	0.680650693
AAAAATTAGGTCGACGGAAGAAATGTTGAG	wildtype		0.770373855	0.73425142	0.77628161	0.628775236	0.691380729	0.647960401	0.690347519	0.751623263	0.82790761	0.71141437	0.779310656	0.62094091	0.59008903	0.608013684	0.609557192	0.652291149	0.621929432	0.730360687	0.742937341	0.80209461	0.61147521	0.674908177	0.693187402	0.772515976	0.68404779
AAAAATTATAGGTTGTGAAGAGATTAGTGT	wildtype		0.643030785	0.481194983	0.462460689	0.588548229	0.647485855	0.606013642	0.526280356	0.542113569	0.547364666	0.478002621	0.558504815	0.688266983	0.651537912	0.654877463	0.563704179	0.597492162	0.637385748	0.58465557	0.511654276	0.504912678	0.629386953	0.587624741	0.587336873	0.508283477	0.587480807
AAAAATTCAACAGGGAGATGTAAGGTGGAG	T107P	ACG107CCG	0.340154115	0.274703452	0.25842014	0.408803459	0.338305607	0.374953291	0.411717701	0.274045212	0.277965442	0.364948227	0.32682492	0.401921083	0.388357568	0.374214855	0.383006836	0.301422018	0.348919871	0.375935908	0.274374332	0.268192791	0.39126076	0.350724569	0.334400076	0.271283561	0.342562322
AAAAATTCCTAGAACATTACCACAGGCAGC	S225E						0.524615573		0.886622941	0.544516837	0.830934208			0.732625831	0.472291987	0.604537696		0.595313719	0.674867755	0.886622941	0.544516837	0.830934208	0.603151838	0.599741664	0.595313719	0.687725522	0.598265682
AAAAATTCGGAAATATAACCAGGAAATGCA	L500Q	CTT500CAG	0.486355841	0.415656297	0.412955147	0.627282804	0.47361712	0.437774511	0.461639908	0.451263719	0.445254089	0.603692009	0.618422561	0.62342399	0.566791245	0.601906061	0.563112502	0.57482857	0.620064477	0.473997875	0.433460008	0.429104618	0.596503321	0.565791202	0.543675214	0.431282313	0.554733208
AAAAATTCTTTATGTGAACCAGTTAATTAG	Q695V	CAG695GTG	0.794500139	0.769531618	0.750599282	0.626452334	0.696228749	0.648955501	0.745881045	0.761631514	0.830642101	0.665240048	0.683275877	0.66172256	0.666374083	0.631079884	0.603906712	0.693485307	0.700847447	0.770190592	0.765581566	0.790620691	0.637907114	0.687438748	0.675238895	0.778101129	0.681338822
AAAAATTGAAGAACCTTGTGCCCGAGAAGT	I84S	ATC84TCG	0.25	0.278637699							0.458402484									0.25	0.278637699	0.458402484				0.368520091
AAAAATTGATCCTCCTAGGATCGAATTTCG	K643Q	AAA643CAG CCG792CCA	0.716362503	0.460192662	0.629860743	0.632627672		0.760477988	0.846249923	0.809159822	0.701193811	0.694922759	0.565808765	0.531540535	0.534859964				0.723996475	0.781306213	0.634676242	0.665527277	0.566342724	0.709459617	0.663143376	0.650101759	0.686301497
AAAAATTGATCTGCGTCTGCTCAATTATAT	wildtype																	0.480531641							0.480531641		0.480531641
AAAAATTGCCCCAGATGTAGCGCAGGTTGT	Q718S	CAG718TCG	0.414527531		0.310161142						0.52947074									0.414527531		0.419815941				0.419815941
AAAAATTGGTGTGGTGTTGGCGGCATTACC	N568Y	AAC568TAC	0.753011309	0.671247026	0.635038581	0.604006012	0.542655728	0.601929812	0.714483271	0.714681601	0.724998204	0.705431547	0.653517264	0.654049966	0.56503481	0.59145073	0.632144361	0.581549099	0.689990019	0.73374729	0.692964313	0.680018392	0.609337176	0.646025764	0.612332058	0.686491353	0.629178911
AAAAATTGTAAACTGTGTTAAGCAATGGGA	N445L															0.429076676							0.429076676
AAAAATTTGAGGGCTTATATAGGTTCTCAT	Q718L	CAG718TTG	0.433905229	0.55184483	0.432764814	0.440283856	0.579848312	0.450379324	0.582559625	0.413795744	0.466454534	0.493567863	0.583827085	0.587182843	0.522231739	0.52615078	0.604211123	0.513433938	0.490937347	0.508232427	0.482820287	0.449609674	0.536012068	0.521451174	0.515880116	0.46621498	0.518665645
AAAAATTTGCTCATTAGTAAACATCTTAGC	wildtype		0.648488838	0.594191021	0.882577456	0.655435015	0.642799057	0.757290418	0.453143157	0.59540235	0.451258898	0.60618936	0.608714597	0.669172608	0.640126884	0.495190259	0.53292044	0.648415782	0.622790645	0.550815997	0.594796686	0.666918177	0.598569041	0.623926354	0.671473599	0.630857431	0.647699977
AAAAATTTGTTCAGCCAGCCATCCAATATG	T746Q	ACC746CAG	0.559761796				0.764852159	0.892127387	0.65135379							0.772279101				0.605557793			0.772279101	0.764852159	0.892127387		0.828489773
AAAAATTTTAGCCCAATAAGCCCACGAAAA	wildtype		0.648805322	0.565450552	0.669210349	0.62074745	0.594562263		0.435215115	0.743384826	0.928685586		0.65497487			0.538778941	0.815469816	0.713230179		0.542010218	0.654417689	0.798947968	0.658332069	0.594562263	0.684102524	0.726682828	0.654255771
AAAACAAAAAAGGATTAAGTTGTTTACTAA	Y534P	TAC534CCC	0.437072053	0.259026178	0.254285572	0.348963291	0.401449047	0.317590259	0.357388135	0.262186301	0.265308465	0.379919107	0.346052617	0.324519113	0.411241087	0.364793423	0.316387934	0.301593376	0.313808032	0.397230094	0.26060624	0.259797018	0.35318097	0.365058728	0.321745417	0.260201629	0.343402073
AAAACAAAAACGGAATCCCCGAAATGTCAG	K584L	AAG584CTC	0.674499727	0.687595114	0.671767034	0.582927962	0.603296983	0.664620309	0.544654971	0.687269946	0.694872018	0.66574595	0.701508725	0.625280647	0.7379459	0.717104942	0.606199264	0.439912846	0.633283887	0.609577349	0.68743253	0.683319526	0.653891743	0.63410894	0.60201396	0.685376028	0.61806145
AAAACAAAAAGTCAGACTAAGAATTAGACG	wildtype		0.402889318	0.389698005	0.454883016	0.618557559	0.588564094		0.511385335	0.520610309	0.525639008	0.549175419	0.515713256	0.634334174	0.598409592	0.50894994		0.723734398	0.623981787	0.457137326	0.455154157	0.490261012	0.590062816	0.587240433	0.619723827	0.472707584	0.600233791
AAAACAAAACCACAGTCGATGAAGACCCTG	E690V				0.645385563			0.370416353	0.52832449	0.723496646	0.62809581	0.651424476	0.577154769	0.584231381	0.513463382	0.529257822			0.477471663	0.52832449	0.723496646	0.636740686	0.542317528	0.56444807	0.473785561	0.665659339	0.519116815
AAAACAAACACTAATACGAGGCGCGATGCA	wildtype		0.675450163	0.622303458	0.67485229	0.706335708	0.578067557	0.769237215	0.717578897	0.665936276	0.72022597	0.68819033	0.695990907	0.717224601	0.638512738	0.645390392	0.692212256	0.787260022	0.637597205	0.69651453	0.644119867	0.69753913	0.679935139	0.634618364	0.750829381	0.670829499	0.692723873
AAAACAAACTGCGGGAGTCCACATATAGGC	Q695L	CAG695TTG	0.606773055	0.73307438	0.60122373	0.572239022	0.6986529	0.608925574	0.6767047	0.566053574	0.499630288	0.547084244	0.563588426	0.567285291	0.743585547	0.696250573	0.716569137	0.488091755	0.631513454	0.641738878	0.649563977	0.550427009	0.659185914	0.625750199	0.553535251	0.599995493	0.589642725
AAAACAAAGTATGATTGACGGCAGACTAAC	G423R	GGG423CGG	0.544341181	0.512357311	0.655410781	0.550005465	0.632167051	0.666820329	0.581691262	0.54147167	0.633160365	0.633592157	0.59418046	0.623574501	0.609781909	0.598093925	0.578952021	0.644127899	0.617009857	0.563016221	0.52691449	0.644285573	0.592081564	0.627589689	0.635042896	0.585600032	0.631316292
AAAACAAATACTTACAAACATGATAGTAAA	N384H	AAC384CAC	0.635732493	0.714239677	0.71108428	0.635579521	0.677480215	0.699121283	0.611491881	0.615109663	0.688638195	0.597506791	0.623112045	0.57662509	0.627988718	0.592354343	0.623882691	0.635720481	0.554621925	0.623612187	0.66467467	0.699861237	0.611286073	0.609869643	0.65265127	0.682267954	0.631260456
AAAACAAATAGTGAGAGAGGAAAAGGAATG	synonymous	GCA837GCG	0.463755466	0.58451283	0.674870165					0.526851071			0.600382791	0.644917382		0.519533831	0.548408693	0.533742764	0.641602715	0.463755466	0.555681951	0.674870165	0.570953302	0.641602715	0.567062777	0.595411355	0.591909423
AAAACAAATGGGATCGAGGTTCAATACGGT	F275R	TTC275CGG	0.332043516	0.307103087	0.299712645	0.430680543	0.468907556	0.456926152	0.384277857	0.262813438	0.280729806		0.379937792	0.37991683	0.282931391	0.57276074	0.430040491	0.327360109	0.44035966	0.358160686	0.284958263	0.290221225	0.419265999	0.454633608	0.388074684	0.287589744	0.414698254
AAAACAAATTAGCAAAAGAGCCTTCGATAT	T783C	ACT783TGC	0.79832952	0.868007099					0.253533978		0.397624113					0.763070874				0.525931749	0.868007099	0.397624113	0.763070874			0.632815606
AAAACAAATTGTAAAGACGTAACGTGTAAA	S705T	TCG705ACG	0.589002729	0.592621484	0.615880401	0.670020375	0.682339847	0.666565449	0.544327736	0.690905295	0.599965337	0.473983947	0.601177128	0.609683971	0.601964465	0.6305792	0.58865272	0.668690047	0.615326551	0.566665232	0.641763389	0.607922869	0.620180146	0.590550115	0.645477541	0.624843129	0.618013828
AAAACAACAATATGAACCCTCAGAATAGAA	D852A	GAC852GCG	0.52216547	0.55790055	0.637605978	0.607008477	0.656089652	0.582298256	0.580296679	0.675822818	0.471585475	0.630122533	0.535678424	0.669233934	0.719624493	0.527230242	0.524820586	0.607983192	0.533588158	0.551231074	0.616861684	0.554595726	0.609583546	0.606600114	0.575319957	0.585728705	0.590960036
AAAACAACATATGGAATGTGGCGGATTGAT	C674S	TGC674AGC	0.519517849	0.497653105	0.551673633	0.464658382	0.580308471	0.529550997	0.561413138	0.527651478	0.503716653	0.501139868	0.509677388	0.455635675	0.527447412	0.520284367	0.519547168	0.470788081	0.494768743	0.540465493	0.512652292	0.527695143	0.497514601	0.525405694	0.503338822	0.520173717	0.514372258
AAAACAACCAAATATCCAACAACGGTGGAC	wildtype		0.715167792	0.6828269	0.691901934	0.632881033	0.639262533	0.646955462	0.614717828	0.646142823	0.68611411	0.643560894	0.64669395	0.640408479	0.65850756	0.61448552	0.67215938	0.671612322	0.628304508	0.66494281	0.664484862	0.689008022	0.643688394	0.637042645	0.655087245	0.676746442	0.646064945
AAAACAACCACTCAATAATAAATGTTAACC	wildtype		0.671664645	0.836866859	0.765566644	0.60020457	0.626268627	0.671128063	0.71935277	0.802004527	0.815593157	0.603233298	0.692263242	0.699310121	0.523067634	0.721327444	0.640937758	0.653136056	0.66702585	0.695508708	0.819435693	0.790579901	0.636969505	0.632175925	0.672175787	0.805007797	0.652175856
AAAACAAGAAGCGGGATCGACCTAGGGCGA	T229H	ACC229CAC	0.589313394	0.623931767	0.647041435	0.66363138	0.595545969	0.579539511	0.581682338	0.742164767	0.715649844	0.709488027	0.69586686	0.722352636	0.644994964	0.654564113	0.70266666	0.64372862	0.637482996	0.585497866	0.683048267	0.68134564	0.677641951	0.647505664	0.639711664	0.682196953	0.643608664
AAAACAAGAAGCTCAACTCGCAATGATGGA	W441R								0.731235242		0.657695899			0.535234838					0.727970016	0.731235242		0.657695899	0.535234838	0.727970016		0.657695899	0.727970016
AAAACAAGGAATTCCGAGATTCAAATTATC	T329L										0.748409209											0.748409209				0.748409209
AAAACAAGGATTAAAATAATCGTGCGCAAT	wildtype			0.732176526	0.875349782	0.674387583	0.746874473	0.416569443	0.833126734	0.782095339	0.800514852	0.636207692	0.620393703	0.654875185	0.560787717	0.669622164	0.778295834	0.640731921	0.758759837	0.833126734	0.757135932	0.837932317	0.667593697	0.713947334	0.559231689	0.797534125	0.636589512
AAAACAAGGTAGTGATAGATTCACTGTACG	wildtype		0.789236642	0.769807468	0.783602193	0.646841622	0.55577272	0.649911706	0.732183354	0.789285899	0.736113769	0.629541479	0.68164414	0.571917118	0.64205457	0.675146306	0.573761274	0.576970572	0.742965725	0.760709998	0.779546684	0.759857981	0.621944178	0.642759975	0.636175472	0.769702332	0.639467724
AAAACAAGTGATAAATCAATGACCAGAGAA	wildtype		0.552393413	0.675832203	0.608025376	0.587462665	0.657583838	0.612644518	0.731796315	0.621188538	0.607541357	0.522138062	0.615821685	0.723256948	0.713887268	0.575394733	0.48195525	0.620347999	0.648772789	0.642094864	0.64851037	0.607783367	0.616391373	0.60949823	0.616271401	0.628146869	0.612884815
AAAACAATAGAAACTGATAACAGGTGAGCT	L883N								0.25	0.251742489										0.25	0.251742489					0.251742489
AAAACAATAGACGAGAATATTGTGGTTTAC	Q718Y	CAG718TAC	0.439031328	0.758787695	0.723063312	0.604916918	0.64783684	0.679053072	0.546217138	0.702531571	0.574924588		0.674841968	0.775081915		0.793145911	0.719637655	0.687330404	0.641266446	0.492624233	0.730659633	0.64899395	0.7231956	0.644551643	0.680408481	0.689826791	0.666065746
AAAACAATAGTTCTTATATAAGGCAAAGTG	wildtype		0.817642479	0.864140587	0.897518204	0.602710612	0.620142711	0.767755326	0.706537721	0.813716739	0.848095346	0.684911112	0.665323779	0.586484862	0.790377757	0.571292521	0.678768358	0.675994703	0.688865274	0.7620901	0.838928663	0.872806775	0.645926822	0.664639699	0.703024602	0.855867719	0.683832151
AAAACAATATATCCGAAACACTAACCCTGC	N135Y	AAC135TAC	0.364565806	0.34548137	0.332779532	0.417729595	0.447776647	0.446179319	0.394287872	0.350535561	0.38340354	0.431451538	0.470263611	0.540801856	0.472367143	0.549143243	0.513625849	0.353612213	0.461251661	0.379426839	0.348008466	0.358091536	0.498733537	0.446826615	0.423351714	0.353050001	0.435089165
AAAACAATATTGGTAGTGAATTTGCTGTGC	L63P	CTC63CCG	0.319411041	0.349868158	0.329862042	0.361682923	0.357369734	0.400821908	0.334577643	0.264563293	0.35587119	0.375986026	0.320418079	0.369882379	0.50772553	0.332634598	0.36345612	0.300792473	0.342333935	0.326994342	0.307215725	0.342866616	0.38707631	0.358563232	0.340677487	0.325041171	0.349620359
AAAACAATCAAATTAGATATTTGTCAGGGT	S841G				0.608178741			0.448205927	0.391777309	0.518014517	0.637192568				0.589611267	0.52768723				0.391777309	0.518014517	0.622685655	0.558649248		0.448205927	0.587795275	0.448205927
AAAACAATCGCCTAAATATGTAAGCGCTAC	wildtype		0.869621948	0.593821413	0.749173683	0.705501092	0.798847407	0.688000875	0.615940075	0.751495863	0.576926526	0.595020014		0.564830292	0.638304636	0.771246056	0.560259897	0.536714828	0.66703054	0.742781011	0.672658638	0.663050104	0.648028395	0.686965987	0.612357852	0.667854371	0.657122733
AAAACAATCTAGATAAAATGAGGACGTAAA	wildtype		0.695098197	0.692535625	0.718310893	0.629279161	0.633986525	0.603777964	0.627562579	0.676327193	0.655047247	0.614364499	0.661769144	0.646278122	0.642950496	0.657919507	0.685560897	0.691759114	0.652618554	0.661330388	0.684431409	0.68667907	0.652397637	0.633656526	0.652435407	0.68555524	0.643045967
AAAACACAACGTGGTCGAGCGAGATCTATT	wildtype		0.518077015	0.558824479	0.689938181	0.739619883	0.736842752	0.603480625	0.853888785	0.663775412	0.766545613	0.676291571	0.67322747	0.601209847		0.506936083	0.56518672	0.679842678	0.760508497	0.6859829	0.611299946	0.728241897	0.603238133	0.724547607	0.652183591	0.669770921	0.688365599
AAAACACAAGATCACGAGTGAACGTCAGCA	V777S	GTG777TCC	0.612948928	0.480578419	0.461923693	0.650615476	0.465167116	0.640101665	0.489847503	0.560191395	0.35450217	0.699528484	0.718068776	0.489402702	0.63638932	0.534585232	0.651612008	0.462922709	0.544653304	0.551398216	0.520384907	0.408212931	0.592520947	0.569782968	0.60703105	0.464298919	0.588407009
AAAACACAGCGGCGGGGCAATAACAGATAC	wildtype		0.670376651	0.627055215	0.644550707	0.601925814	0.701440446	0.761268898	0.721873894	0.76322712	0.769254406	0.691724483	0.664134261	0.660763625	0.52793172	0.569557798	0.755873816	0.678162332	0.749287063	0.696125272	0.695141168	0.706902557	0.623210555	0.714150664	0.701188497	0.701021862	0.707669581
AAAACACAGTATCTTACACCAAAAGTAAAA	synonymous	CCC585CCA	0.809341304	0.815589635	0.808616339	0.621174523	0.634053758	0.640618269	0.795097783	0.862548363	0.769510843	0.625281893	0.702181836	0.678004746	0.714169041	0.694335048	0.730059074	0.678639332	0.629213328	0.802219544	0.839068999	0.789063591	0.687548486	0.629516326	0.673813146	0.814066295	0.651664736
AAAACACAGTTCTGTTAACCAAGATAGGAT	R819D	CGC819GAC	0.561039209	0.713686917	0.856024355	0.507726566	0.751209513	0.734731804	0.589003631	0.813127638	0.797673785	0.729174916	0.646462316	0.610557449	0.589960298	0.584402968	0.63201252	0.687474057	0.646604078	0.57502142	0.763407278	0.82684907	0.58493196	0.708996169	0.689556059	0.795128174	0.699276114
AAAACACAGTTGTCATATTTTCCAAGCGAA	S143R	TCT143CGC	0.546167576	0.678364194	0.774478229	0.653684502	0.808406072	0.724884498	0.590210576	0.70068741	0.750377159	0.663643706	0.628977023	0.79512574	0.69633616	0.690787373	0.633050698	0.671648078	0.688993631	0.568189076	0.689525802	0.762427694	0.693796895	0.720347803	0.675169866	0.725976748	0.697758834
AAAACACATGACACATACCTTCAATAGATC	S567V	TCC567GTG	0.607156555	0.475056053	0.459193627	0.624105676	0.467398245	0.615590696	0.528761612	0.475660593	0.625180602	0.637691177	0.594043406	0.397353717	0.538513126	0.608214713	0.627898711	0.520272074	0.65560117	0.567959084	0.475358323	0.542187114	0.559217189	0.586896864	0.576635392	0.508772719	0.581766128
AAAACACATTACGTATAACAAAACTTTGTG	wildtype		0.860542254	0.884693521	0.88800499	0.637468197	0.745169487	0.817138343	0.81809422	0.940907546	0.857651837	0.705143597	0.696607008	0.731452664	0.652001591	0.609317664	0.791964072	0.545957618	0.606744126	0.839318237	0.912800534	0.872828413	0.684440838	0.685685736	0.686567656	0.892814473	0.686126696
AAAACACCAAGAAGTGAATACCATTTCTAA	G915F	CAG287CAA GGG915TTC	0.616035603	0.646071649	0.645411842	0.645250442	0.640463131	0.564153966	0.552615615	0.568132705	0.610012481	0.593797703	0.627313573	0.645353308	0.638326089	0.664473559	0.639583545	0.685749502	0.610955076	0.584325609	0.607102177	0.627712161	0.646597389	0.61507197	0.625739014	0.617407169	0.620405492
AAAACACCACAATCCACACCAATTAATGAT	P330L	CCA330CTG	0.769444929	0.699422649	0.706944684	0.544947155			0.551198059	0.752109759	0.811494782		0.593904253	0.543998143	0.780317779	0.583211946			0.620127261	0.660321494	0.725766204	0.759219733	0.613118756	0.620127261	0.593904253	0.742492969	0.607015757
AAAACACCACTCCATGAGACTAAACTGATA	wildtype		0.67488497	0.694971575	0.649309589	0.689567172	0.695122147	0.613715283	0.662359335	0.638060848	0.611489379	0.629835639	0.634992513	0.618664076	0.678289753	0.67525237	0.686225356	0.642339623	0.663292518	0.668622153	0.666516212	0.630399484	0.669599745	0.662750101	0.63034914	0.648457848	0.646549621
AAAACACCGCTTTAACCCTCTGTTAGGAAG	wildtype		0.703194432	0.727419875	0.675884147	0.60473545	0.687206949	0.685986667	0.664573616	0.777438472	0.722115279	0.661443095	0.591550799	0.522408011	0.623610696	0.524162244	0.548075324	0.603619053	0.525188209	0.683884024	0.752429173	0.698999713	0.564598345	0.624612751	0.627052173	0.725714443	0.625832462
AAAACACGCACACAAAGATGTATAAAGTAT	synonymous	CTT500TTG	0.77399584	0.535077331	0.51242267	0.631940856	0.739545172	0.671340019	0.476225221	0.481978613	0.508445737	0.545404543	0.626314116	0.581427577	0.665804878	0.651858535	0.517756718	0.553112724	0.638980711	0.62511053	0.508527972	0.510434204	0.609757713	0.641310142	0.616922286	0.509481088	0.629116214
AAAACACGCCTCGAAAGCAGTCAAGTCCAT	wildtype		0.671792849	0.657407231	0.773686014	0.577067523	0.598697248	0.537320766	0.749342288	0.738317504	0.787069535	0.633412859	0.621702501	0.633230532	0.662009051	0.700562331	0.649663508	0.618089831	0.575561039	0.710567569	0.697862367	0.780377774	0.644506589	0.602557049	0.592371032	0.739120071	0.597464041
AAAACACGTCACTATAGGAGCACTAATATC	wildtype		0.664399159	0.752182692	0.713269186	0.581492748	0.576362974	0.594926815	0.681313125	0.7352825	0.673587036	0.659254285	0.655862643	0.579605765	0.638987344	0.599243624	0.575505351	0.531326556	0.6667178	0.672856142	0.743732596	0.693428111	0.594966966	0.634111686	0.594038671	0.718580354	0.614075179
AAAACACGTTGGACATAACGTACTATGTAA	wildtype				0.668697833		0.609402509	0.565073164			0.651613496	0.639883191	0.711069874	0.672946488			0.457879648	0.571003279	0.673582975			0.660155664	0.565413068	0.640956225	0.615715439	0.660155664	0.628335832
AAAACACGTTTACGACCCATAAGCGGCAAT	R819P	CGC819CCC	0.3537729	0.323455628	0.334417989	0.661785447	0.479024528	0.429740504	0.397680546	0.30462332	0.39182067	0.406557464	0.395409555	0.521601407	0.442986314	0.469818684	0.50323919	0.418820315	0.408743839	0.375726723	0.314039474	0.36311933	0.519886208	0.431441943	0.414656791	0.338579402	0.423049367
AAAACAGAAAACGTCGAAACCTCACGGAAA	synonymous	TAT673TAC	0.688968546	0.643217562	0.653422949	0.664390129	0.640430115	0.611704909	0.635680552	0.664503908	0.662121884	0.577681961	0.621055709	0.65839443	0.542006729	0.640421766	0.673845903	0.771905415	0.656450009	0.662324549	0.653860735	0.657772417	0.635811791	0.624854029	0.668222011	0.655816576	0.64653802
AAAACAGAACGGACTCAGGTATTAGTACCA	wildtype									0.993051745											0.993051745					0.993051745
AAAACAGAACGTGAAAAAGGGTATTGAGTC	C712N									0.720444885	0.616264233			0.44019555	0.962062194	0.778343521			0.744225384		0.720444885	0.616264233	0.726867088	0.744225384		0.668354559	0.744225384
AAAACAGAATCTTTGGCACACCCTGGACCC	wildtype		0.55991076	0.587576629	0.711185676	0.57695216	0.570502265	0.467328162	0.597116286	0.792343774	0.644206511	0.583061735	0.655616123	0.647073927	0.680101794	0.66828266	0.610062291	0.669960714	0.632915766	0.578513523	0.689960202	0.677696093	0.636494566	0.595493255	0.597635	0.683828147	0.596564128
AAAACAGATAGAAAACTTCGACTCTGAGAA	L341F			0.315938263		0.417201312	0.585650651		0.463954911	0.28391253	0.259181367	0.482194339	0.526351495	0.369538034	0.360610456	0.667671938		0.420082544	0.399762463	0.463954911	0.299925397	0.259181367	0.453755435	0.489202484	0.473217019	0.286344053	0.482808298
AAAACAGCAAAAAATTGGAGACGTATATAT	N375M										0.556100904											0.556100904				0.556100904
AAAACAGCAATTGTCAAGACTCGGTCCTTA	wildtype							0.417158135						0.666533971		0.476754044	0.25						0.464429338		0.417158135		0.417158135
AAAACAGCTTCGCAAGTTCCCACGGCCGTA	H28Q	CAC28CAG	0.556731322	0.583521836	0.646378292	0.59829102	0.647358098	0.581501004	0.688763472	0.551368129	0.609998693	0.591823168	0.596289559	0.575477298	0.583306375	0.56810969	0.610531895	0.582529753	0.54469103	0.622747397	0.567444983	0.628188492	0.587143256	0.594624099	0.586773439	0.597816737	0.590698769
AAAACAGGAACCATAAAAATTGAAACAAGA	E97L	GAG97CTC	0.648792271	0.528271953	0.577318669	0.639700469	0.729491156	0.614257545	0.591411623	0.507636837	0.781565231	0.608850132	0.677044686	0.722576939	0.726799475	0.613326304	0.607242248	0.538624767	0.553185376	0.620101947	0.517954395	0.67944195	0.661929087	0.630508888	0.609975666	0.598698172	0.620242277
AAAACAGGACATACTCGGAGATTTGGCGTG	R208P				0.668153655	0.364706619	0.711864335	0.613309334	0.757877927	0.693479542	0.628312442	0.738734035	0.53342382	0.759445757	0.607929161	0.528205836	0.629908069	0.679265088	0.514779853	0.757877927	0.693479542	0.648233048	0.578039089	0.655126074	0.608666081	0.663315213	0.631896078
AAAACAGGACTCATAACAGAGCGGGATAAA	wildtype		0.704827154	0.638554596	0.639976591	0.600331968	0.723145396	0.851863467	0.729012669	0.849195645	0.906087011		0.739558427	0.493539133	0.58712651	0.70040347	0.737473659	0.724893812	0.60558035	0.716919911	0.743875121	0.773031801	0.623774948	0.664362873	0.772105235	0.758453461	0.72900829
AAAACAGGATGCATAATTGCTACTGAGATA	A190V				0.381690847	0.591482778	0.430417827	0.377569334	0.716593141	0.942917709	0.568061435	0.589040021	0.885264567	0.609042838	0.520086537	0.645403194	0.654913623	0.574414976	0.610079968	0.716593141	0.942917709	0.474876141	0.604185794	0.543179272	0.612416292	0.630889997	0.577797782
AAAACAGGGATAAAGTCCACATCTATAGCT	G677V	GGG677GTG	0.653472903	0.738734774	0.70442728	0.76384113	0.637416996	0.74932842	0.609034316	0.67931054	0.689773972	0.670952784	0.627552329	0.764071953	0.63168256	0.732077858	0.622173176	0.649799012	0.695109581	0.631253609	0.709022657	0.697100626	0.702769335	0.667826453	0.67555992	0.703061641	0.671693187
AAAACAGGTACATATGAAAGAGGCATGCAT	wildtype			0.942579095	0.933588038	0.685307571	0.625285314		0.808943552	0.778279235	0.777194952		0.637498273	0.627201666	0.350215962	0.604805061	0.735503301		0.561348496	0.808943552	0.860429165	0.855391495	0.600606712	0.593316905	0.637498273	0.85791033	0.608044028
AAAACAGGTGCTGAGAGGAAGCTTTCACCG	wildtype		0.523478437	0.446816119	0.401533474		0.683492	0.996738758	0.648592365	0.420096918	0.747377401	0.546580905	0.711370698	0.768203614	0.426555588	0.7048467	0.64951916	0.833437912	0.93571788	0.586035401	0.433456519	0.574455437	0.637281265	0.721930262	0.847182456	0.503955978	0.784556359
AAAACAGTACAAACAGGGTACGTTCCGTTT	D665T	GAC665ACC	0.723185826	0.676533564	0.758805338	0.713602377	0.74949239	0.780434451	0.758263701	0.760392202	0.858341615	0.724627456	0.691764975	0.680429608	0.634998689	0.691818256	0.691741763	0.630437134	0.712938376	0.740724764	0.718462883	0.808573476	0.682518139	0.729019407	0.700878853	0.76351818	0.71494913
AAAACAGTGTAGAAAGTTAAAGTAAACTCT	synonymous	CTG807TTG	0.564205862		0.424541879									0.735722094		0.554752009				0.564205862		0.424541879	0.645237052			0.424541879
AAAACAGTTACCGAACGCCTCGTATACATA	wildtype		0.643259328	0.634199251	0.781904149	0.555571262	0.733988104	0.867454595	0.805039228	0.662137082	0.70040529	0.569051041	0.693856225	0.686799083	0.639524338	0.638692277	0.701962266	0.541824265	0.599732538	0.724149278	0.648168167	0.74115472	0.644509845	0.634257228	0.701045028	0.694661443	0.667651128
AAAACAGTTCAAGGTTGTCGTAAAGGGCGT	V944L	GTG944CTG	0.649917289	0.405891154	0.380938445	0.547471843	0.467984917	0.521260902	0.391980204	0.39418487	0.296376949	0.625372747	0.410951157	0.447282323	0.568896566	0.566558503	0.525754287	0.698423884	0.580258331	0.520948746	0.400038012	0.338657697	0.531192704	0.557871998	0.543545314	0.369347854	0.550708656
AAAACAGTTTTGCTCGTACGTTAAAAAGAT	K676A	AAA676GCC	0.77433524	0.675334522	0.802130273	0.589645515	0.631026386	0.591050372	0.793327561	0.727673138	0.749773695	0.679770488	0.64981937	0.60872148	0.698947709	0.634697376	0.678866791	0.762947019	0.619445196	0.783831401	0.70150383	0.775951984	0.642175774	0.643414023	0.66793892	0.738727907	0.655676472
AAAACATAAGGGAAAAATAGTAAGAAACGA	wildtype		0.822780188	0.594624014	0.611675506	0.646124517	0.705947002	0.826805815	0.653905079	0.736348931	0.759361977	0.632512693	0.68567214	0.701919576	0.586448588	0.758011409	0.599642906	0.795350294	0.553868754	0.738342633	0.665486472	0.685518741	0.658429399	0.63077615	0.769276083	0.675502607	0.700026116
AAAACATAATCAATCCAAGCCAACCCAAAA	F533A			0.775618287	0.830356803	0.764217225		0.807365085	0.921446051	0.738536926	0.792970804	0.918801383	0.481444803	0.50139012	0.716824547	0.702540755	0.698434992	0.678508841	0.980432423	0.921446051	0.757077606	0.811663804	0.676681528	0.949616903	0.65577291	0.784370705	0.773310507
AAAACATAATTTAACCACATCGCTACGATG	R756W	AGG756TGG	0.939810036		0.821174033								0.857011309				0.942120544			0.939810036		0.821174033	0.942120544		0.857011309	0.821174033	0.857011309
AAAACATACGTGCAAATATATAACCTCTTG	synonymous	TCC323TCG	0.630771388	0.630291215	0.744599974	0.644517419	0.694509441	0.721610976	0.622883131	0.689606112	0.688339577	0.616399701	0.635722016	0.74367727	0.696782542	0.614261383	0.597839791	0.624011063	0.689700675	0.62682726	0.659948664	0.716469776	0.659415681	0.666869939	0.660448018	0.68820922	0.663658978
AAAACATAGTATAAATAACCCTTAAGCGAA	K804A				0.273575657		0.644781097	0.54091606	0.749787765	0.497736298	0.526973656		0.681135495	0.48640363			0.810565645		0.469455479	0.749787765	0.497736298	0.400274657	0.648484638	0.557118288	0.611025777	0.432761871	0.584072033
AAAACATAGTTAAAGACGGGATTCATTGGC	wildtype		0.491784989	0.635929424	0.698320394	0.625762437	0.663996774	0.680951499	0.716180466	0.668557383	0.77554729	0.658836277	0.651725964	0.607693961	0.640710558	0.618729332	0.702411529	0.619518765	0.61690278	0.603982728	0.652243403	0.736933842	0.639061564	0.64657861	0.650732076	0.694588623	0.648655343
AAAACATATAAAACTAAACTATAAGAACCA	wildtype		0.449312648	0.661515431	0.702405641	0.605387209	0.636128762	0.579114558	0.704155229	0.620908914	0.663445777	0.685369883	0.646457656	0.64958211	0.674784456	0.600964502	0.659426628	0.65248107	0.62548445	0.576733939	0.641212172	0.682925709	0.638028981	0.648994365	0.626017761	0.66206894	0.637506063
AAAACATATGGGCCTAGACACAGAATTGAA	K804L	AAG804CTG	0.656182613	0.67353373	0.683128428	0.618280541	0.70522967	0.692453078	0.540894908	0.684715188	0.609324832	0.671774212	0.688661751	0.659854505	0.618975021	0.645226778	0.695183722	0.745601221	0.686969796	0.598538761	0.679124459	0.64622663	0.647504113	0.687991226	0.70890535	0.662675544	0.698448288
AAAACATCAAAGCAGTTCCGCTTCAAGAGA	wildtype		0.500638148	0.525520408	0.541755653	0.671464933	0.63880092	0.367989889	0.574249855	0.776746514	0.387952798		0.574607151	0.638049743	0.768297866	0.645843531		0.731675861	0.853391923	0.537444002	0.651133461	0.464854225	0.680914018	0.746096422	0.558090967	0.557993843	0.633293149
AAAACATCCTCCAACATTCATAGGAGATAG	wildtype		0.763322933	0.767223647	0.810031718	0.5723085	0.576503567	0.59785628	0.829641711	0.856799494	0.803524701	0.642641211	0.688396004	0.637864051	0.547083951	0.722806076	0.59429778	0.762166951	0.614597301	0.796482322	0.81201157	0.806778209	0.614872071	0.61124736	0.682806412	0.80939489	0.647026886
AAAACATCGAAGCGAAATTTTCCCGTAATG	R69Q							0.680171283						0.531940037			0.610971356	0.562240657	0.864699929				0.571455696	0.864699929	0.62120597		0.702370623
AAAACATCGGACTTTTAAGTCATCAGTGGG	wildtype		0.429050515	0.615411707	0.640201058	0.770415402	0.686690276	0.88517131	0.66702702		0.594399856	0.674633349	0.857095332	0.759859366		0.633601611	0.698770833	0.761971977	0.678215564	0.548038768	0.615411707	0.617300457	0.715661803	0.679846396	0.834746206	0.616670874	0.757296301
AAAACATCTGATACAAATCACAGCATCCAC	wildtype		0.370769381	0.77056898	0.49803712	0.668329645	0.693686517	0.626569977	0.776831155	0.664048595	0.629856586	0.433478013	0.545732302	0.516556557	0.542971807	0.579395293	0.556300009	0.789297509	0.433947452	0.573800268	0.717308787	0.563946853	0.572710662	0.520370661	0.653866596	0.64062782	0.587118628
AAAACATGATATTGTCTTGAAAAGCAACTC	L120W															0.600642123							0.600642123
AAAACATGGCAAAGTGCCAAGGGCATCAAT	wildtype		0.747894124	0.853182663	0.754873025	0.633658868	0.676491632	0.622513392	0.703750965	0.850836517	0.793637702	0.68176515	0.640459464	0.665089759	0.563741001	0.66158769	0.58972465	0.654066198	0.696955204	0.725822544	0.85200959	0.774255363	0.622760394	0.685070662	0.639013018	0.813132477	0.66204184
AAAACATGTACCCAAAGTCTGCTTGATCAG	E602P	GAA602CCG	0.530858082	0.476101293	0.525477167	0.577796262	0.619044887	0.709328272	0.593712975	0.496813766	0.395037205	0.566678437	0.578320684	0.675222332	0.646442323	0.627485141	0.599519357	0.554612045	0.524840948	0.562285529	0.48645753	0.460257186	0.625293083	0.570188091	0.614087	0.473357358	0.592137545
AAAACATGTGGTAAGAAATGACGCAAAATT	wildtype		0.78376068	0.811283577	0.909866391	0.55341778	0.728805731	0.658590916	0.796234965	0.897316874	0.88189255	0.701825356	0.5589771	0.58811759	0.69506706	0.526178046	0.74610566	0.561541671	0.518543514	0.789997823	0.854300226	0.895879471	0.621777227	0.649724867	0.593036562	0.875089848	0.621380715
AAAACATTCAGTATCTAGAGAGAGGCATGC	wildtype		0.723590733	0.738974729	0.788900708	0.756566556	0.727818976	0.731202137	0.764973578	0.799364099	0.768727952	0.594741992	0.634095588	0.763394171	0.632989895	0.756619907	0.833322865	0.776464942	0.769671802	0.744282156	0.769169414	0.77881433	0.748578679	0.697410923	0.713920889	0.773991872	0.705665906
AAAACATTCGCCTCATGGTGCCCACTGACG	I820R			0.252552075	0.258211131	0.326911323	0.374678525	0.32311305	0.303961099	0.37042734	0.258728637	0.438071867		0.255018315			0.661303865	0.268200393	0.33711294	0.303961099	0.311489708	0.258469884	0.414411168	0.383287778	0.295656721	0.284979796	0.348235355
AAAACATTGATGCTGCGAAAGCAAACGCCT	N42L	AAC42TTG	0.448648661	0.572575	0.768808534	0.415691126	0.479463222	0.518276947	0.443683934	0.537311914	0.549542738	0.503393501	0.469799854	0.570642883	0.514649807	0.614563046	0.505356405	0.609651433	0.579228099	0.446166297	0.554943457	0.659175636	0.524180653	0.520694941	0.532576078	0.607059546	0.526635509
AAAACCAAAAAAAATATGATAAACAGTGGT	wildtype		0.646776363	0.641115683	0.703085606	0.651232593	0.718323058	0.798932811	0.571945353	0.665730398	0.644007915	0.56177525	0.572281528	0.651171982	0.606885262	0.58196668	0.675062567	0.611726595	0.719534585	0.609360858	0.653423041	0.673546761	0.633263817	0.666544298	0.660980311	0.663484901	0.663762305
AAAACCAAACAATGAACTACGAGCATAACC	W586V					0.681016138			0.394199477		0.670035427	0.753677703	0.73939558				0.540234799			0.394199477		0.670035427	0.610625469	0.753677703	0.73939558	0.670035427	0.746536642
AAAACCAAATAAACACCTTTCGACAGTTAC	N376M	AAT376ATG	0.644391685	0.602814844	0.714458017	0.675583818	0.649115411	0.705392732	0.611216145	0.691895408	0.775897237	0.516800008	0.595731222	0.731082342	0.633547456	0.566375275	0.664414788	0.586222386	0.580510813	0.627803915	0.647355126	0.745177627	0.654200736	0.582142077	0.629115447	0.696266376	0.605628762
AAAACCAACCTGTAACACACAGAACCATGA	wildtype		0.530638702	0.525285401	0.401094488	0.713547261	0.609103319	0.603213971	0.539663018	0.40641382	0.458371989	0.597795738	0.547667239	0.747898018	0.603935866	0.709886631	0.664846029	0.564341019	0.628499918	0.53515086	0.46584961	0.429733238	0.688022761	0.611799658	0.571740743	0.447791424	0.591770201
AAAACCAACTCACCAAAAGTATAAGGAGGA	wildtype		0.756584484	0.650724197	0.602622833	0.546114588	0.582109988	0.452598393	0.713947699	0.635728492	0.768704335	0.648550792	0.611551121	0.544765431	0.665416665	0.555256638	0.663767769	0.715957106	0.640132406	0.735266092	0.643226344	0.685663584	0.595064218	0.623597729	0.593368873	0.664444964	0.608483301
AAAACCAAGTAGATCTGAGAATCGTTCCTT	wildtype		0.506139961	0.515066025	0.571213382	0.512609767	0.505026117	0.548276188	0.52437291	0.536950035	0.524253374	0.558939027	0.583736296	0.569424909	0.574812823	0.498386521	0.582900595	0.559108244	0.515313301	0.515256436	0.52600803	0.547733378	0.547626923	0.526426148	0.563706909	0.536870704	0.545066529
AAAACCAATAAACTGCGAAGGGGATGCTGC	Y888P				0.423166213			0.336425521	0.80009578	0.352691789										0.80009578	0.352691789	0.423166213			0.336425521	0.387929001	0.336425521
AAAACCAATCCCAGGGGTTGAATCGTTGGA	wildtype		0.632093751	0.688137182	0.692754976	0.602850482	0.681950672	0.601632465	0.691942204	0.743088574	0.70525819	0.587182384	0.685160366	0.696275443	0.735388495	0.56574035	0.621520403	0.696136346	0.619640063	0.662017977	0.715612878	0.699006583	0.644355035	0.62959104	0.660976392	0.707309731	0.645283716
AAAACCAATGTCCTGGCGCTTTGTAACGGT	wildtype		0.515933495	0.619661472	0.661700509	0.598026938	0.605147183	0.673264088	0.681575525	0.609437489	0.713098058	0.591216734	0.614345237	0.561977659	0.720294871	0.583103325	0.726752593	0.688016479	0.608427398	0.59875451	0.614549481	0.687399283	0.638031078	0.601597105	0.658541935	0.650974382	0.63006952
AAAACCACACCATGATTCTTCTATTCAGGG	L528I	TTG528ATC	0.886879636	0.649474662	0.638913569	0.666173837	0.52831715	0.779116744	0.721058187	0.726985377	0.886927653	0.648717005	0.666038371	0.718946339	0.614736196	0.657342941	0.577994136	0.606357192	0.670876222	0.803968911	0.68823002	0.762920611	0.64703869	0.615970126	0.683837436	0.725575315	0.649903781
AAAACCACCCCAAAATGGTGCCATCTGAAG	wildtype		0.657321438	0.756936629	0.850598219	0.63614418	0.68070822	0.780080351	0.692363716	0.780881267	0.825088337	0.628110071	0.626362329	0.625867981	0.661717283	0.517071774	0.517888873	0.554007085	0.686635649	0.674842577	0.768908948	0.837843278	0.591738018	0.665151313	0.653483255	0.803376113	0.659317284
AAAACCAGCGACATTCAACTGTACGGTTAT	T157V	ACT157GTC	0.608622465	0.678510356	0.612249647	0.591378787	0.579944796	0.56050807	0.561869318	0.616658764	0.580607667	0.626630701	0.640383198	0.778378119	0.595806238	0.676842885	0.722745165	0.732869329	0.668914342	0.585245892	0.64758456	0.596428657	0.673030239	0.62516328	0.644586866	0.622006608	0.634875073
AAAACCAGGGCTAGGATAGTGTTGACTTAA	H859T	CAT859ACG	0.52721557	0.599125738	0.664678432	0.665285166	0.725809304	0.659954216	0.588135007	0.694932324	0.593348085	0.593222562	0.651275143	0.702863082	0.569510088	0.647574798	0.692269689	0.718767591	0.615247885	0.557675288	0.647029031	0.629013258	0.655500564	0.644759917	0.67666565	0.638021145	0.660712783
AAAACCATAACACCATAATTATTATTCTTA	wildtype		0.516882794	0.506750555	0.601425417		0.388952401	0.536480296	0.372157402	0.699008124	0.674161371	0.635344825	0.534487579	0.614670061	0.722940025	0.675496966	0.739056468	0.824661914	0.651457772	0.444520098	0.602879339	0.637793394	0.68804088	0.558584999	0.631876596	0.620336367	0.595230798
AAAACCATAGTGTCTGGCAGAATTGTTTGG	wildtype			0.662813753		0.675316179				0.454138076	0.95669169		0.628564552			0.576576163	0.716091409				0.558475915	0.95669169	0.655994584		0.628564552	0.691214506	0.628564552
AAAACCATGTTTATCAGTAACTGGTCTTTT	L764C								0.738612043		0.650976482			0.646889217					0.586937657	0.738612043		0.650976482	0.646889217	0.586937657		0.650976482	0.586937657
AAAACCATTACACGAGTAATGTGGGCACGC	I861F	ATC861TTC	0.797084007	0.763550603	0.770245614		0.76305885	0.831093128	0.85388844	0.830788111	0.569673007		0.615804592	0.665584891		0.79008733	0.608073915	0.626676302	0.693242152	0.825486224	0.797169357	0.66995931	0.687915379	0.728150501	0.691191341	0.733564333	0.705975005
AAAACCCAAGTCATGATTGGTATTTTTCTA	synonymous	TAC304TAT	0.685870333	0.667428965	0.622287605	0.703405798	0.734341616	0.739851092	0.601057642	0.660122168	0.608083103	0.64725992	0.733359879	0.660848968	0.728382422	0.742700934	0.760624371	0.71302058	0.714388053	0.643463988	0.663775566	0.615185354	0.719192499	0.698663197	0.72874385	0.63948046	0.713703523
AAAACCCACACGTTATGGAAAAGCAGAAGC	wildtype		0.695179882	0.701584285	0.720227128	0.680908124	0.608086541	0.606278542	0.678349512	0.702166552	0.68657239	0.683586047	0.662514762	0.683460096	0.641010315	0.636557045	0.659813496	0.68721481	0.636822331	0.686764697	0.701875419	0.703399759	0.660349815	0.642831639	0.652002705	0.702637589	0.647417172
AAAACCCACAGCATAGGTGAAAAACGACGG	wildtype		0.887462013	0.752934572							0.8716449	0.636637752	0.738168254	0.561873412					0.61364486	0.887462013	0.752934572	0.8716449	0.561873412	0.625141306	0.738168254	0.812289736	0.662816955
AAAACCCGAAGTAAACAGTAGGTGGCGATA	L486Y	CTG486TAC	0.520291013	0.356071209	0.569714485	0.617421652	0.53199893	0.471738656	0.564141894	0.740241077	0.702904115	0.671642266	0.669261978	0.775173525	0.897187929	0.560671625	0.746984412	0.604862645	0.567442921	0.542216454	0.548156143	0.6363093	0.719487828	0.590361373	0.581954426	0.592232722	0.586157899
AAAACCCGACAAAAAAAGTAGACATTCCAG	wildtype		0.628784295	0.556894209	0.633060929	0.659860618	0.648599389	0.548270007	0.596782406	0.613623632	0.590936867	0.643046	0.632415248	0.6860549	0.604232452	0.668447165	0.721381527	0.618565964	0.659973954	0.61278335	0.58525892	0.611998898	0.667995333	0.650539781	0.599750407	0.598628909	0.625145094
AAAACCCTTGGTAAGCCCAGGTGATGGCGG	synonymous	CTG164CTA CAG299CAA	0.698140606	0.678073527	0.72778946	0.583918934	0.561612062	0.558111703	0.780385574	0.762139144	0.816146951	0.686386415	0.607663895	0.611258995	0.581895743	0.714422185	0.693712845	0.611314448	0.577856355	0.73926309	0.720106335	0.771968206	0.63704174	0.608618277	0.592363349	0.746037271	0.600490813
AAAACCGAAGCTAATAATCAGTCTAATAAC	wildtype					0.773350099	0.778921058	0.602711402	0.887644793	0.844720866	0.781640028		0.657848624	0.423975144			0.871263751	0.799598549	0.66711203	0.887644793	0.844720866	0.781640028	0.689529665	0.723016544	0.686719525	0.813180447	0.701238332
AAAACCGACTAATCAAAACCCATGTTCTAT	synonymous	CTC461TTG	0.6634837	0.733895902	0.775139811	0.624777514	0.67678115	0.603802982	0.63528174	0.690797319	0.709359799	0.673015416	0.567866618	0.647655026	0.731634801	0.543106377	0.54811264	0.524503772	0.615837477	0.64938272	0.712346611	0.742249805	0.619057272	0.655211348	0.565391124	0.727298208	0.610301236
AAAACCGAGCGAGGGTCAAGAAGCTAACGT	R481H								0.838688265		0.551762115			0.55234101		0.680951639	0.833748049	0.579837974	0.444547862	0.838688265		0.551762115	0.689013566	0.444547862	0.579837974	0.551762115	0.512192918
AAAACCGATATTTAGTACATAGGACAATCT	R890I	CGA890ATC	0.770202864	0.693174592		0.699775747		0.595218735	0.655805156	0.657979548	0.803352673		0.597972594	0.748662257	0.654286695	0.648700172	0.596895152		0.53145495	0.71300401	0.67557707	0.803352673	0.669664005	0.53145495	0.596595664	0.718168938	0.574882093
AAAACCGCAAAGAACCAACTATCCCGAGGG	G183L	GGA183TTG	0.715534057	0.605660385	0.717929883	0.615133063	0.577698776	0.507043415	0.60314447	0.459456355	0.735485383	0.632986789	0.613210695	0.530111418	0.953146662	0.657854254	0.715784956	0.502653017	0.577584396	0.659339263	0.53255837	0.726707633	0.694406071	0.596089987	0.540969042	0.629633002	0.568529515
AAAACCGCACTGGTGCAAGCGACTTGGATG	G607L	GGG607TTG	0.40568181	0.4939053	0.546112394	0.579022185	0.702540531	0.679554585	0.503842999	0.488399172	0.476660153	0.716003587	0.674659963	0.637282347	0.598307185	0.566827127	0.679284624	0.721675915	0.658922703	0.454762404	0.491152236	0.511386273	0.612144693	0.692488941	0.691963488	0.501269255	0.692226214
AAAACCGCGGACCACAGATATATAAAATCA	G547R	GGG547CGC	0.694418708	0.70781786	0.716507099	0.618213723	0.689321918	0.60003711	0.660298358	0.779623193	0.697068596	0.644086485	0.703720199	0.611108566	0.515193684	0.659136907	0.563653564	0.700066298	0.665573841	0.677358533	0.743720527	0.706787847	0.593461289	0.666327415	0.667941202	0.725254187	0.667134309
AAAACCGCTAAACGCTGACTTTCCTACGCC	wildtype		0.723349657	0.70589612	0.720665845	0.633956213	0.613466897	0.724779266	0.66145209	0.729590927	0.683026408	0.626149526	0.652109664	0.655915332	0.672803358	0.648091763	0.650462155	0.697571977	0.652044223	0.692400874	0.717743523	0.701846126	0.652245764	0.630553549	0.691486969	0.709794825	0.661020259
AAAACCGGAAAGAATAATGAGGCAGACGCG	F78L	TTC78CTC	0.558949946	0.530585831	0.619448269	0.645402848	0.64653789	0.694892049	0.480576912	0.575269366	0.623482063	0.656583369	0.630611807	0.589340178	0.573040466	0.57801079	0.571596338	0.564924557	0.617224152	0.519763429	0.552927598	0.621465166	0.591478124	0.640115137	0.630142804	0.587196382	0.635128971
AAAACCGGGCGTAAGTAGAGATGCCATGTT	S917I	TCA917ATC	0.62224007	0.645443892	0.633333805	0.64013761	0.68329935	0.587654178	0.70023523	0.718101824	0.711999822	0.597725343	0.645131587	0.622645357	0.621944739	0.596392585	0.599193312	0.610080831	0.625944384	0.66123765	0.681772858	0.672666814	0.616062721	0.635656359	0.614288865	0.677219836	0.624972612
AAAACCGGTCGGAAGCAAGAGGTAACGGGA	wildtype		0.687972279	0.675889723	0.713734623	0.696667922	0.699370778	0.612730323	0.614724589	0.754074025	0.718158861	0.689100505	0.628317811	0.613477125	0.765766498	0.630597091	0.646204075	0.580453054	0.659293869	0.651348434	0.714981874	0.715946742	0.670542542	0.682588384	0.607167063	0.715464308	0.644877723
AAAACCGTATACACGCAGTGGATAAAGTAA	H868G	CAC868GGC	0.379257981	0.477519369	0.517657237	0.495624512	0.559286042	0.527366355	0.456811559	0.481782196	0.509259641	0.588680885	0.459535786	0.604304819	0.585984749	0.59954815	0.591868181	0.682615811	0.537663211	0.41803477	0.479650783	0.513458439	0.575466082	0.561876713	0.556505984	0.496554611	0.559191348
AAAACCTAAAACTTAAGGCTATATTGAAAT	S407K	TCC407AAG	0.745326135	0.727096544	0.66245236	0.59958883	0.689848479	0.578709529	0.706727993	0.682013362	0.683885506	0.5986237	0.659436688	0.588473321	0.641733237	0.639650431	0.65437556	0.741527692	0.658637986	0.726027064	0.704554953	0.673168933	0.624764276	0.649036721	0.659891303	0.688861943	0.654464012
AAAACCTACAGCCGTCATACGCCGGTTACG	E895A	GAG895GCG	0.521897869	0.540888709	0.463585374	0.612883934	0.786481279	0.830939084	0.7059582	0.767169777	0.7243191		0.584317768	0.564991589	0.6943919	0.600636891	0.747907109	0.67137213	0.5968423	0.613928035	0.654029243	0.593952237	0.644162285	0.69166179	0.695542994	0.62399074	0.693990512
AAAACCTAGCCCAAGGGTACTGTAAGACAA	V597L	GTC597TTG	0.386831389	0.274268435					0.76014525	0.276574809									0.394003632	0.57348832	0.275421622			0.394003632		0.275421622	0.394003632
AAAACCTGATAAATGATTGACATATAATAC	wildtype					0.742307698																	0.742307698
AAAACCTTTAAAGTGTTGTAGAGAAGCTGG	E517R	GAG517CGG	0.541653147	0.621623534	0.645474256	0.714414243	0.708457524	0.61733637	0.654116897	0.604720093	0.733718533		0.717816228	0.697857179	0.659546308	0.667441036	0.622592689	0.589716284	0.749476234	0.597885022	0.613171813	0.689596395	0.672370291	0.728966879	0.64162296	0.651384104	0.676560528
AAAACGAAACCAACATCATACAAAGCTGTA	G607Y	GGG607TAC	0.352286285	0.471377974	0.506051502	0.46364441	0.610018158	0.643083733	0.423433789	0.527990861	0.478942496	0.659107542	0.623027283	0.459483473	0.700436177	0.491219568	0.618624439	0.783791536	0.512792997	0.387860037	0.499684418	0.492496999	0.546681613	0.593972899	0.68330085	0.496090708	0.638636875
AAAACGAAATAAAACCGATAACGCAACTCC	synonymous										0.318296158											0.318296158				0.318296158
AAAACGAAATCCAGTTCACACTGATGGATT	E660T	GAG660ACG	0.707804576	0.674884332	0.697048825	0.728326878	0.699488817	0.710529785	0.704867316	0.677475658	0.723231773	0.662569308	0.673989618	0.672203227	0.679331897	0.667584189	0.649144053	0.643918625	0.681768381	0.706335946	0.676179995	0.710140299	0.679318049	0.681275502	0.676146009	0.693160147	0.678710756
AAAACGAAATTAAGATTTATAAACCTATAT	C243V	TGT243GTG	0.316597349	0.251311748	0.277642375	0.441802561	0.326418948	0.330059633	0.416952686	0.262559311	0.259124404	0.469108246		0.435572623	0.38202884	0.454228768		0.290225942	0.372608837	0.366775018	0.256935529	0.26838339	0.428408198	0.389378677	0.310142787	0.262659459	0.357684321
AAAACGAAATTACGATGGCAAAAGTGCTTT	T85H	ACT85CAC	0.658726681	0.553122555	0.640100585	0.625672896	0.737958042	0.709091173	0.650935602	0.581646868	0.720516268	0.581225155	0.599360839	0.628668822	0.601921404	0.566415478	0.569761249	0.692824395	0.622063489	0.654831142	0.567384711	0.680308426	0.59848797	0.647082229	0.667092136	0.623846569	0.657087182
AAAACGAACTATATCTTTAACATAATTAAA	R110V	CGG110GTG	0.701685203	0.536314276	0.669187238	0.618229157	0.583505493	0.670262791	0.627667569	0.615311937	0.655794226	0.680743035	0.56499961	0.628998702	0.817401623	0.598556074	0.65969593	0.640639129	0.548386165	0.664676386	0.575813106	0.662490732	0.664576297	0.604211564	0.62530051	0.619151919	0.614756037
AAAACGAATACTAAGAATTGAAACTTTGTA	wildtype		0.749398721	0.627387813	0.647864749	0.563006119	0.546791077	0.539012465	0.636542217	0.493107147	0.648737905	0.611176114	0.537098514	0.580442207	0.462220602	0.586873299	0.666666619	0.610450796	0.620312418	0.692970469	0.56024748	0.648301327	0.571841769	0.59275987	0.562187258	0.604274403	0.577473564
AAAACGAATGGAAAAAAAGATTTCGTATTG	wildtype		0.676145893	0.699597571	0.698678535	0.638138974	0.692716013	0.689428705	0.68051015	0.728910478	0.743657784	0.68221063	0.636820798	0.653126986	0.689632176	0.650184537	0.614642387	0.616195603	0.63801954	0.678328022	0.714254025	0.72116816	0.649145012	0.670982061	0.647481702	0.717711092	0.659231882
AAAACGACGGGTGATGACGGACGAAACTCT	N135G	AAC135GGG	0.637455388	0.681980963	0.762501511	0.592351051	0.609250396	0.77157637	0.795625856	0.785493897	0.792500512	0.632421957	0.588708134	0.662194989	0.585803146	0.621804043	0.701247463	0.667127278	0.753388392	0.716540622	0.73373743	0.777501012	0.632680138	0.665020248	0.675803927	0.755619221	0.670412088
AAAACGACTTAACAGCGGTAGATTCTAAAA	G919K	GGG919AAG	0.766565129	0.298875967	0.255656553	0.544802697		0.256106694			0.251581112		0.513142173	0.555177021		0.44839335	0.434960674	0.31022968	0.462363635	0.766565129	0.298875967	0.253618833	0.495833435	0.462363635	0.359826182	0.268704544	0.385460545
AAAACGAGGAAGTTCCTTAGTAACGAGTGC	I388T	ATT388ACG	0.766863081	0.654219584	0.556798586	0.671680662	0.66194417	0.681854419	0.618049236	0.627049182	0.621695596	0.524964808	0.621094363	0.704339535	0.550507932	0.669189572	0.623603898	0.593059343	0.681081366	0.692456158	0.640634383	0.589247091	0.64386432	0.622663448	0.632002708	0.614940737	0.627333078
AAAACGAGTCGACTAAGGTGCCGTATAGAA	Y943A	TAC943GCG	0.723796254	0.722817466	0.65654038	0.721541556	0.723140673	0.759732967	0.737259882	0.786868754	0.753435784	0.649064503	0.619567605	0.623458999	0.639087511	0.694742153	0.580018019	0.656031402	0.69608162	0.730528068	0.75484311	0.704988082	0.651769648	0.689428932	0.678443991	0.729915596	0.683936462
AAAACGAGTGTGTATCTAAATCAGATTCTT	P797T	CCT797ACC	0.910892601	0.666158347	0.780041179	0.625465261	0.661158325	0.645990122	0.900149566	0.780587646	0.875855052	0.645726718	0.655273993	0.760124673	0.734811407	0.583202527	0.88270426	0.677611525	0.642845137	0.905521083	0.723372997	0.827948115	0.717261626	0.64991006	0.659625213	0.775660556	0.654767637
AAAACGATCAGTCTCAAATTGTGCAAGATT	N135C			0.589760597	0.679506707	0.749519791	0.783535971	0.512805033	0.494228493	0.787482745	0.4667884	0.746084819		0.437048024	0.618546329	0.558322895	0.453198989	0.724608443	0.551754275	0.494228493	0.688621671	0.573147553	0.563327206	0.693791688	0.618706738	0.630884612	0.663757708
AAAACGATCTAGGGCCAAGTATGGAGTGAG	D693L	GAT693CTG	0.649260088	0.725158299	0.594838664	0.716036681	0.701092567	0.791370369	0.564852222	0.673183258	0.6343484	0.622963366	0.592189801	0.548644042	0.791972372	0.745760353	0.564752017	0.519992352	0.647820767	0.607056155	0.699170778	0.614593532	0.673433093	0.657292233	0.634517507	0.656882155	0.64590487
AAAACGATGACATTGGCCCTAGTGAAGAAA	F530C	TTC530TGC	0.411415751	0.56560146	0.66122318	0.529944737	0.622852663	0.760325696	0.415147629	0.591728683	0.630314831	0.680841148	0.727644077	0.637433046	0.847060236	0.611703246	0.665016975	0.698068401	0.637865322	0.41328169	0.578665071	0.645769005	0.658231648	0.647186378	0.728679391	0.612217038	0.687932884
AAAACGATTATCCCACCGGTGTCTACAGGA	I368D												0.312289703												0.312289703		0.312289703
AAAACGATTTACCACACCCCTGACAGTGAG	Q540L			0.605044576	0.81619043		0.571385665	0.56524093	0.765561633	0.846811173	0.965495024	0.681913545	0.670407858		0.698431351					0.765561633	0.725927875	0.890842727	0.698431351	0.626649605	0.617824394	0.808385301	0.622237
AAAACGCAACATAAAACGAACAACCAGAAC	L736S					0.395330818					0.408522117			0.731042316								0.408522117	0.563186567			0.408522117
AAAACGCAATGGAGGGTCTATAGTGACTCG	R661L	AGG661CTG	0.626883801	0.599484846	0.615094395	0.734765945	0.761362942	0.766826768	0.67160589	0.661461653	0.645174492	0.637865951	0.621550633	0.615662699	0.775812619	0.596548325	0.558300158	0.57255778	0.638556754	0.649244846	0.630473249	0.630134443	0.656217949	0.679261882	0.65364506	0.630303846	0.666453471
AAAACGCATCTATTATGAGACTCAAAAAAG	wildtype		0.820769986	0.741801392	0.68493421	0.674964238	0.848487772	0.680803261	0.812180594	0.61828101	0.796462786	0.6847725	0.564593994	0.56082317	0.594818628	0.665955387	0.826539395	0.632992241	0.688498149	0.81647529	0.680041201	0.740698498	0.664620164	0.74058614	0.626129832	0.71036985	0.683357986
AAAACGCATGTAGATGACCGTTGTTATGAG	P334M	CCC334ATG	0.847618213	0.878990193	0.902847266	0.514335823	0.542491586	0.591200611	0.812407048	0.857156104	0.902675913	0.628252684	0.679098782	0.444309442	0.578881834	0.577878098	0.539828268	0.700872854	0.544039039	0.83001263	0.868073148	0.90276159	0.531046693	0.571594436	0.657057416	0.885417369	0.614325926
AAAACGCCAAGACCATTCTATTAATGCTCG	G607R	GGG607AGG	0.464553871	0.400008451	0.462397502	0.548172621	0.588207226	0.559168224	0.489765658	0.414956057	0.413044869	0.751933222	0.553594717	0.605166164	0.490488137	0.593622966	0.535486751	0.526814481	0.650205263	0.477159765	0.407482254	0.437721186	0.554587328	0.66344857	0.546525807	0.42260172	0.604987189
AAAACGCCGAAGTGAAGCAAAAAAACTACA	synonymous	TCA225TCG	0.70737852	0.771094302	0.726488585	0.623902807	0.726147711	0.624139073	0.669320895	0.767555155	0.689346062	0.637669273	0.675110558	0.639216702	0.677553354	0.661530677	0.617325858	0.696386225	0.686128361	0.688349708	0.769324728	0.707917324	0.64390588	0.683315115	0.665211952	0.738621026	0.674263534
AAAACGCCTCCATTGAATGAGTAGAAGAAA	V265M	GTG265ATG	0.81962485	0.756783925		0.723572524		0.65557732			0.591796751	0.649797511	0.703157856	0.756700871	0.663507866	0.543048802	0.689995162	0.576572677	0.547321632	0.81962485	0.756783925	0.591796751	0.675365045	0.598559571	0.645102617	0.591796751	0.645102617
AAAACGCGATCGAAACTGACATTAGCTGAG	wildtype		0.647552964	0.557109134	0.560181295	0.509666902	0.494471184	0.545701908	0.495473506	0.421832576	0.547635834	0.571482763	0.461709946	0.615902146	0.543856985	0.533331712	0.528505453	0.377611589	0.397588571	0.571513235	0.489470855	0.553908564	0.54625264	0.487847506	0.461674481	0.52168971	0.474760994
AAAACGCGGGCTGGTACTTGCAAATAATGG	S691C	TCT691TGT	0.841007694	0.803900243	0.723779027	0.682401756	0.627420342	0.596864738	0.848780001	0.78599499	0.739790243	0.740772101	0.641140855	0.652736989	0.518786179	0.665483794	0.557080528	0.568718058	0.615590494	0.844893848	0.794947617	0.731784635	0.615297849	0.661260979	0.602241217	0.763366126	0.631751098
AAAACGCTATGCACACGCGATAAGCATAAG	P830T	CCT830ACG	0.660579105	0.725122974	0.722338645	0.65994442	0.664643643	0.748643845	0.610777969	0.691023566	0.812808934	0.742843053	0.689634128	0.648870059	0.72822743	0.660754986	0.549380416	0.892253673	0.617827119	0.635678537	0.70807327	0.76757379	0.649435462	0.675104605	0.776843882	0.73782353	0.725974244
AAAACGCTCTCGATGACCGAAAGGGAAAGA	E805G	GAG805GGC	0.580077048	0.630814527	0.530888799	0.579558658	0.581358767	0.480583146	0.672764747	0.593039904	0.678963075	0.581819644	0.581962583	0.490490402	0.630367535	0.496144874	0.510582032	0.608882489	0.591335671	0.626420897	0.611927215	0.604925937	0.5414287	0.584838027	0.557142739	0.608426576	0.570990383
AAAACGCTTTTGTGTCTTGTCGAAGCGTTA	S392H	TCA392CAC	0.42808594	0.57455853	0.570128331	0.720367031	0.602558	0.622324337	0.858479929	0.641881428	0.557742537	0.286634475		0.702938681	0.547637933	0.69234138	0.706151376	0.553564331	0.710860494	0.643282934	0.608219979	0.563935434	0.67388728	0.53335099	0.587944334	0.586077707	0.555188327
AAAACGGAAAACCGTGGACCTGCTTTCTTA	R761T	CGC761ACG	0.666383174	0.579453919	0.616782104	0.64291587	0.779216116	0.584992409	0.639468087	0.712513548	0.555699294		0.716959708	0.722853373		0.558998152	0.556634847	0.722320601	0.717369899	0.65292563	0.645983734	0.586240699	0.620350561	0.748293007	0.674757573	0.616112217	0.704171747
AAAACGGAAACACAGAGATCGACTTCAAAT	K224S			0.635191278	0.37539438	0.519119687		0.472188544	0.767126915		0.62595283		0.45949407	0.675426875	0.609960606			0.590118301	0.773392153	0.767126915	0.635191278	0.500673605	0.601502389	0.773392153	0.507266972	0.545512829	0.573798267
AAAACGGAACAGCGTTACAGTGACACAAGG	K679E	AAG679GAG	0.563499362		0.636564961	0.444589519	0.553939146	0.630940209	0.437533861	0.792466575	0.564228373	0.738339692	0.455335457	0.53126526	0.608374059	0.574042079	0.500611054	0.587784095		0.500516612	0.792466575	0.600396667	0.531776394	0.646139419	0.55801992	0.664419969	0.59326772
AAAACGGACATGGAATGCTCCAGTACAGTC	K875V	AAG875GTG	0.479577347	0.512799445	0.555653433	0.580293624	0.570909016	0.606819175	0.679084278	0.511573709	0.610714629	0.727673433	0.620819142	0.519198088	0.479868258	0.544654467	0.576029068	0.585386201	0.506180418	0.579330812	0.512186577	0.583184031	0.540008701	0.601587622	0.604341506	0.547685304	0.602964564
AAAACGGCAACCAATAAGACTGTTCCAATG	Y428Q	TAT428CAG	0.61557961	0.689576059	0.735952498	0.765388656	0.615360174	0.769799369	0.639567059	0.543695758	0.678011004	0.491819006	0.745615116	0.671854954	0.57268476	0.621488342	0.408509643		0.764137064	0.627573334	0.616635908	0.706981751	0.607985271	0.623772081	0.757707242	0.66180883	0.677346146
AAAACGGCACTAAATTTATTATTCCGCCGC	L453M	CTC453ATG	0.281723365		0.557233744	0.659592137	0.697944648	0.508347087		0.706782431	0.804022058	0.541473727	0.602012211			0.537891403	0.572835174	0.381020824		0.281723365	0.706782431	0.680627901	0.590106238	0.619709187	0.497126707	0.689346078	0.546159699
AAAACGGCAGGTTTGAACAAGGTGCCATAA	wildtype		0.716208823	0.720255643	0.738952211	0.628842523	0.664370687	0.626503169	0.755965842	0.801310866	0.728361908	0.638137911	0.659644226	0.513767288	0.649834025	0.581271027	0.65143464	0.692098592	0.629225344	0.736087332	0.760783255	0.73365706	0.6050299	0.643911314	0.659415329	0.747220157	0.651663321
AAAACGGCTGATGTATACTAGCGTGATCAG	V55M	GTC55ATG	0.634839188	0.670590819	0.691218734	0.61185354	0.568535698	0.665606329	0.537800207	0.663113744	0.642112613	0.71823295	0.653513199	0.661578166	0.532709403	0.607521083	0.724153018	0.683840271	0.646949454	0.586319697	0.666852282	0.666665673	0.627563042	0.644572701	0.667653266	0.666758977	0.656112983
AAAACGGGATAAGTAATTGTATGGTCGAAC	G365M				0.25																	0.25				0.25
AAAACGGTATAGATAGTCAACAAGAGGAAG	N322G	AAT322GGG	0.456644249	0.488129623	0.529616643	0.531647133	0.615186051	0.505459074	0.671552705	0.569887055	0.625203926	0.544633399	0.563001477	0.65220583	0.492710942	0.558708249	0.563736134	0.729811792	0.665247922	0.564098477	0.529008339	0.577410284	0.559801658	0.608355791	0.599424114	0.553209312	0.603889953
AAAACGGTTGGTGCAATGCACGTGCGTCTA	Q699S	AAC309AAT CAG699TCG	0.534383339	0.478818569	0.512729852	0.335012533	0.318737691	0.421482336	0.513550436	0.451254215	0.401863173		0.402720584	0.401616924	0.36677464	0.349596857	0.316405076	0.297336377	0.394967407	0.523966888	0.465036392	0.457296513	0.353881206	0.356852549	0.373846433	0.461166452	0.367048879
AAAACGTAACATGGTATAAGAAAATGGCTC	wildtype		0.770540396		0.672538945	0.691993226	0.71255187	0.639237973	0.588069323	0.575240073	0.795618545	0.761149738	0.682118783	0.622905393	0.617146506	0.62244454	0.664887072	0.53813526	0.721099923	0.67930486	0.575240073	0.734078745	0.643875347	0.731600511	0.619830672	0.681132521	0.675715591
AAAACGTACAGTAGGGAAATAGGACCGGCA	K337R			0.740839858	0.786867557	0.67942567	0.691921898	0.536810785	0.606707924	0.760779636	0.752834308	0.467675739	0.669056956	0.73849113	0.69314784	0.67025823	0.657188668	0.750520323	0.71741379	0.606707924	0.750809747	0.769850933	0.687702308	0.625670476	0.652129354	0.76033034	0.638899915
AAAACGTAGAAGAGGTCGGCTATACTTTCG	wildtype											0.757193289	0.629653834			0.552263787		0.280165445	0.629824186				0.552263787	0.693508738	0.454909639		0.574209188
AAAACGTAGACATGAGTTCCGAAACTTTAA	synonymous				0.518928066	0.504929612			0.445574589	0.305061762	0.597100146			0.57789629		0.374394101	0.837447093	0.328732238	0.720257951	0.445574589	0.305061762	0.558014106	0.573666774	0.720257951	0.328732238	0.473696658	0.524495094
AAAACGTAGTAAATTCTTTCAGGACGGTAG	T157L	ACT157TTG	0.493360962	0.69075775	0.620329371	0.55519649	0.591118784	0.652440838	0.567717357	0.639393729	0.659692853	0.711821028	0.677722785	0.617584751	0.61249235	0.691178426	0.607857255	0.593084586	0.599835363	0.530539159	0.66507574	0.640011112	0.616861854	0.634258392	0.641082737	0.652543426	0.637670564
AAAACGTATATCGAATTGCTCTCGTATGCC	wildtype				0.516211561		0.627113211	0.55130813	0.692028191	0.672912597	0.669870191		0.454700921	0.731504834		0.54778909	0.492519842	0.398557453	0.733350757	0.692028191	0.672912597	0.593040876	0.590604589	0.680231984	0.468188834	0.619664783	0.553006094
AAAACGTCAAAAATTAGGGTTAGCTCTAAC	T488G	ACC488GGG	0.705163795	0.700074702	0.738846633	0.605709194	0.635590042	0.687440342	0.67772892	0.72892159	0.750784589	0.699509222	0.645809641	0.534784623	0.54310065	0.579090057	0.638731599	0.608760273	0.564756472	0.691446357	0.714498146	0.744815611	0.580283225	0.633285245	0.647336752	0.729656879	0.640310999
AAAACGTCAAATTGAACATTGACCTTCTAC	F275Y	TTC275TAC	0.65884297	0.648645513	0.594770849	0.593862991	0.600681991	0.551715957	0.580198255	0.570129	0.488938349	0.647007928	0.657694942	0.61264772	0.637934718	0.595876742	0.536288539	0.735949292	0.655639908	0.619520612	0.609387256	0.541854599	0.595322142	0.634443276	0.648453397	0.575620928	0.641448336
AAAACGTCTTAGAAACCCTCAAGTATTAAG	R603L	CGC603TTG	0.509372525	0.680768811	0.719734457	0.538296625	0.597349124	0.555039108	0.558244386	0.727674363	0.773139608	0.683452697	0.662605647	0.494696788	0.580132978	0.565093893	0.576242294	0.766914096	0.500588405	0.533808455	0.704221587	0.746437032	0.550892515	0.593796742	0.661519617	0.72532931	0.62765818
AAAACGTGGAAACACCAACAATCAGTTGGT	R413V	CGT413GTC	0.621918886	0.580571569	0.629235413	0.666209705	0.580152338	0.66060882	0.587031988	0.623203497	0.616782305	0.626432854	0.663686921	0.643706793	0.656728351	0.655914328	0.65499208	0.628373381	0.624877373	0.604475437	0.601887533	0.623008859	0.655510251	0.610487522	0.650889707	0.612448196	0.630688614
AAAACGTGTGAGGAGATAGCCCAAGGAAGC	wildtype		0.427574421	0.397692906	0.386067312	0.534744206	0.391826258	0.523492387	0.564712549	0.296874696	0.372790833	0.538464277	0.47379619	0.43478748	0.484277835	0.590367325	0.782374824	0.301196462	0.433854132	0.496143485	0.347283801	0.379429072	0.565310334	0.454714889	0.432828346	0.363356437	0.443771618
AAAACGTTAAAATTACTATAGACCTAGGTC	wildtype		0.7698913	0.782574312	0.78879965	0.551612949	0.683209141	0.672022171	0.623406276	0.765926019	0.745971817	0.603930163	0.6372996	0.60459798	0.619894084	0.526146263	0.536510561	0.71347071	0.593162191	0.696648788	0.774250166	0.767385733	0.567752368	0.626767165	0.67426416	0.77081795	0.650515663
AAAACGTTACGCAATGTTGACGATGCTGGG	P622S	CCC622TCC	0.592758632	0.618820929	0.473918643	0.505533369	0.486123566	0.756022646	0.530006544	0.617983158	0.493693147	0.564912229	0.621198251	0.555390855	0.40370636	0.56168302	0.608008487	0.593990949	0.622084531	0.561382588	0.618402044	0.483805895	0.526864418	0.557706775	0.657070615	0.618402044	0.557706775
AAAACGTTTAGTTGAATAGGGAGCGTAATT	K730A	AAG730GCG	0.472596047	0.621935688	0.500543131	0.527236409	0.641187412	0.537005847	0.477849435	0.45201638	0.688222769	0.641598662	0.628355234	0.500893422	0.643427083	0.569057929	0.666327589	0.568390315	0.759325927	0.475222741	0.536976034	0.59438295	0.581388487	0.680704	0.577917132	0.565679492	0.629310566
AAAACTAAAAAAACGATGAACGGGCGGTAT	G607K	GGG607AAG	0.520787082	0.609843229	0.526781577	0.470401826	0.60721962	0.620872978	0.515197819	0.59077453	0.508079713	0.647913877	0.633421574	0.524187036	0.631244016	0.534480063	0.583605507	0.639321946	0.685637036	0.517992451	0.600308879	0.517430645	0.54878369	0.646923511	0.631205499	0.558869762	0.639064505
AAAACTAAATGTAGTTACTTTCATCATTAA	P830D										0.993437723			0.381434764								0.993437723	0.381434764			0.993437723
AAAACTAAATTCAGTTTTCATGAAAGGCTA	wildtype		0.486438193		0.687324683	0.64215896		0.716666714	0.904951596	0.854319544	0.79833261	0.683327528	0.577324612	0.711785516	0.778138671		0.375631902		0.375217596	0.695694895	0.854319544	0.742828646	0.626928762	0.529272562	0.646995663	0.779992279	0.588134113
AAAACTAAATTTAGTATCGCTGCTAGTTTC	G547L								0.543584658	0.395726407	0.5						0.931450351	0.71249065		0.543584658	0.395726407	0.5	0.931450351		0.71249065	0.447863204	0.71249065
AAAACTAACATTTGGAAGAGCTACAAAAGA	wildtype			0.514846527					0.747524911	0.905549441			0.656636271		0.820099407	0.645880398			0.642841966	0.747524911	0.710197984		0.732989902	0.642841966	0.656636271	0.710197984	0.649739118
AAAACTAAGGAAACAAAGCACGTAATAAAA	P918R	CCG918CGC	0.79109778	0.790593877	0.549091466	0.645155341	0.707133393	0.533005501	0.716360308	0.605225676	0.797454812	0.488874553	0.65124261	0.675702456	0.791946966	0.653630737	0.658863435	0.593934175	0.659679449	0.753729044	0.697909777	0.673273139	0.685059787	0.618562465	0.592727429	0.685591458	0.605644947
AAAACTAATAAGATGCTTGCAAGAGTTGCG	wildtype		0.460654671	0.484307145	0.448183202	0.722716708	0.614735147	0.422894005	0.667783574	0.434001954	0.308783907		0.705576113	0.637547056	0.72805222	0.644243086	0.547340636	0.69661239	0.610052942	0.564219123	0.459154549	0.378483555	0.655979941	0.612394045	0.608360836	0.418819052	0.60997412
AAAACTAATTCAAATTGGAGTAAGATTAAA	wildtype		0.766845817	0.75376093	0.801322125	0.655106729	0.809541493	0.608568602	0.757948241	0.722858502	0.755046603	0.658253848	0.706521092	0.629877616	0.711914064	0.605859308	0.5996036	0.686216794	0.680920655	0.762397029	0.738309716	0.778184364	0.640472263	0.716238666	0.667102163	0.75824704	0.691670414
AAAACTACAAACGACCCGCAAGTGAATTCA	wildtype		0.792642121	0.725140755	0.836488706	0.655949935	0.819036353	0.681086346	0.748949084	0.756607012	0.702708697	0.631218888	0.67765158	0.652587439	0.762011688	0.694021028	0.786991533	0.679427402	0.75175088	0.770795603	0.740873884	0.769598701	0.710312324	0.73400204	0.679388442	0.755236293	0.706695241
AAAACTACCAGGAAGTAGGTCGTATAGCGT	L420Y	TTG420TAC	0.652524541	0.564870526	0.660679163	0.714394345	0.616792554	0.687423225	0.70455263	0.575820605	0.629392426	0.657056895	0.624564834	0.651248079	0.670106215	0.597746866	0.70850744	0.550607696	0.593206637	0.678538586	0.570345566	0.645035795	0.668400589	0.622352029	0.620865252	0.60769068	0.62160864
AAAACTACTATTAATGACCACTTATAACCA	T140E								0.81245406		0.405022534		0.674625363	0.73491963		0.640170501	0.392471271		0.808645517	0.81245406		0.405022534	0.589187134	0.808645517	0.674625363	0.405022534	0.74163544
AAAACTAGCATGAGCAAGTGAAAAATCATC	D159H			0.699558667								0.665631218	0.650785015	0.590410699		0.70905415	0.493122398	0.476007009	0.720071998		0.699558667		0.597529083	0.692851608	0.563396012	0.699558667	0.62812381
AAAACTAGCGAAGTATTAAGCGATATAAGG	wildtype		0.665496444	0.595211816	0.648735327	0.560499268	0.577369103	0.679515233	0.598416496	0.688745867	0.583161758	0.650733257	0.563105844	0.57951798	0.549938537	0.49217394	0.550579994	0.592951828	0.593909349	0.63195647	0.641978841	0.615948543	0.546541944	0.607337236	0.611857635	0.628963692	0.609597436
AAAACTAGGGAGCAAGAGGCGATTACGTCC	I348S			0.25	0.388298892	0.376698702	0.344296181		0.778225179			0.390081122		0.496219307					0.529956598	0.778225179	0.25	0.388298892	0.436459004	0.421444634		0.319149446	0.421444634
AAAACTAGGTAAAATTAAATGACACGAGAA	K487Y	AAG487TAC	0.818796124	0.543800354	0.451916372	0.647562525	0.622140972	0.542593153	0.622437654	0.636662729	0.484354722	0.656607343	0.668774682	0.716744863	0.59329075	0.635862313	0.650588933	0.608988727	0.614240365	0.720616889	0.590231542	0.468135547	0.648809877	0.630996227	0.606785521	0.529183544	0.618890874
AAAACTATACGCAAGGATCATCTTATTACA	wildtype			0.71692013	0.701563038	0.554648545		0.353970374	0.684266359	0.854700044	0.791655297	0.925907806	0.619352585	0.913515941	0.583723044	0.374455874	0.670072425	0.59692019	0.576626927	0.684266359	0.785810087	0.746609168	0.619283166	0.751267367	0.523414383	0.766209627	0.614555577
AAAACTATGCTGCGATAGTGGTCGACCCGA	wildtype		0.558267838	0.600922421	0.546073077	0.74741833	0.717501394	0.806385412	0.512574442	0.662986167	0.558833319	0.663601806	0.669041165	0.641327889	0.610914878	0.694244896	0.746950493	0.589249324	0.624472683	0.53542114	0.631954294	0.552453198	0.688171297	0.668525294	0.6882253	0.592203746	0.678375297
AAAACTATGGTAACCTGCATAAAATATAGT	synonymous	TAT947TAC	0.631386629	0.725065492	0.818443083	0.654555522	0.742063437	0.88432301	0.561360101	0.810618663	0.871525538	0.642162661	0.665751752	0.692912334	0.760778973	0.646258062	0.700115872	0.678260121	0.70098926	0.596373365	0.767842077	0.84498431	0.690924152	0.695071786	0.742778295	0.806413194	0.71892504
AAAACTATTAACATAGAGGCATATGTTACA	wildtype		0.525584806	0.541806951	0.530176831	0.591287727	0.505968241	0.489212341	0.568386754	0.531275209	0.569794371	0.566324953	0.527189467	0.589549546	0.487678262	0.627754133	0.647373573	0.51535521	0.539106563	0.54698578	0.53654108	0.549985601	0.588728648	0.537133252	0.510585673	0.54326334	0.523859463
AAAACTATTCCGTATACATTTGATCTGTTT	A842Y	GCG842TAC	0.523303011	0.681896128	0.485613784	0.427393931	0.707211537	0.662185364	0.629662304	0.788005354	0.778157895	0.524973042	0.68175668	0.777056595	0.736133181	0.533619283	0.466446882	0.537488949	0.703114228	0.576482657	0.734950741	0.63188584	0.588129975	0.645099603	0.627143664	0.68341829	0.636121633
AAAACTCAAAAAGGTACAGTTGCCACCGAC	Y428E	TAT428GAG	0.663029274	0.824897476				0.521377258	0.873061065	0.668562288	0.805574522		0.718791617	0.780422171	0.808675421	0.797561437	0.720647859	0.824705372	0.731332054	0.768045169	0.746729882	0.805574522	0.776826722	0.731332054	0.688291416	0.766344762	0.699051575
AAAACTCAATAACGAAAGATACTAAGTGAG	F258I								0.5											0.5
AAAACTCAGTCAAAGTCGAACACAGTCATA	S686V	TCT686GTC	0.662539729	0.671340222	0.697475517	0.633345319	0.633884551	0.618206395	0.654099906	0.674014704	0.663179372	0.616515637	0.636228873	0.711677848	0.606270444	0.687057558	0.615866157	0.711640163	0.616893318	0.658319818	0.672677463	0.680327445	0.650843465	0.622431169	0.655358477	0.676502454	0.638894823
AAAACTCATCAAAGTCGGACTTGGATATAT	wildtype			0.867838121	0.816188765	0.647420767		0.794594886	0.803681337		0.862978337	0.468488254	0.643403477	0.609234539	0.538053692	0.563433553	0.751076589	0.754819486	0.698131537	0.803681337	0.867838121	0.839583551	0.621843828	0.583309896	0.730939283	0.849001741	0.671887528
AAAACTCATGAGAATCTACTGTTGTCCATG	G811A					0.616731233											0.653957899	0.452854372					0.635344566		0.452854372		0.452854372
AAAACTCATGGTGTTGCTAGAAGGTAGTTA	L463T	TTG463ACG	0.76154794	0.749185752	0.771843564	0.592606493	0.559606269	0.581598383	0.75057207	0.701370179	0.78598875	0.614578053	0.574093946	0.646546645	0.622608932	0.619070167	0.637747891	0.627037084	0.642684785	0.756060005	0.725277966	0.778916157	0.623716026	0.605623036	0.594243138	0.752097061	0.599933087
AAAACTCCCTTTTGATGAAACCAGATGAAC	S887V						0.465943556	0.251871292					0.582233944	0.654458753		0.777763158	0.904077312		0.528395953				0.778766408	0.497169754	0.417052618		0.457111186
AAAACTCGACCAGGCACAGATATCTCGTTA	L90P				0.277175372	0.363683671											0.418091028					0.277175372	0.39088735			0.277175372
AAAACTGAATGTAATCTTCCTGCTCAGTAG	R436V	AGG436GTC	0.586405342	0.731863735	0.73593514	0.611202497	0.664474806	0.718039018	0.570415523	0.715670273	0.727373236	0.667925157	0.63943295	0.625572857	0.57811691	0.60714302	0.611895272	0.674248981	0.630969953	0.578410432	0.723767004	0.731654188	0.606786111	0.654456639	0.677240316	0.727710596	0.665848477
AAAACTGACGGAACTCCTATTGGAGGTAAT	wildtype		0.684567327	0.706042234	0.615415187	0.624823142	0.494011366	0.354951926	0.567840056	0.429129777	0.664578669	0.647513128	0.43170702	0.602900584		0.57961123	0.56982512	0.482890572	0.511273906	0.626203691	0.567586006	0.639996928	0.594290019	0.5509328	0.423183172	0.603791467	0.487057986
AAAACTGATCTAATAGACAATGGAGCCTTG	wildtype													0.529915529			0.532642927	0.785570518	0.781233284				0.531279228	0.781233284	0.785570518		0.783401901
AAAACTGATGCACCGTGTACCTATTGTCTA	wildtype		0.654609368	0.72618388	0.708212963	0.575221014	0.553537747	0.652282588	0.71812216	0.797336534	0.770175734	0.567578823	0.58303833	0.529383889	0.494791614	0.607186317	0.561400566	0.557788601	0.531016756	0.686365764	0.761760207	0.739194348	0.55359668	0.550711109	0.597703173	0.750477277	0.574207141
AAAACTGATTACCACTGTAGAGATGGATCA	wildtype		0.739486521	0.745211236	0.752210395	0.798220912	0.737449674	0.782120815	0.69287589	0.776947361	0.785425305	0.658217334	0.701729584	0.764203963	0.745289976	0.768211743	0.725861095	0.733048956	0.719990538	0.716181206	0.761079299	0.76881785	0.760357538	0.705219182	0.738966452	0.764948574	0.722092817
AAAACTGCTATCCCGTCGCTTAAACGATCA	K191L	AAG191CTC	0.652599861	0.59649349	0.491771731	0.570773569	0.625448344	0.673514596	0.668128356	0.589914531	0.678249781	0.616347591	0.638623848	0.678513357	0.72305533	0.602648141	0.636933581	0.644767309	0.573050322	0.660364108	0.593204011	0.585010756	0.642384796	0.604948752	0.652301918	0.589107383	0.628625335
AAAACTGCTGAAAATCTTGAAAAGGTACGT	synonymous	AAT170AAC	0.401145362		0.452499916	0.646764445	0.671001529	0.351156706	0.523910689	0.606226354	0.855847186	0.682270121	0.487699127	0.570188422	0.631856491	0.598088685	0.606306252	0.628629552	0.679946116	0.462528026	0.606226354	0.654173551	0.610640859	0.677739255	0.489161795	0.638191152	0.583450525
AAAACTGTAACGATTTCGGTGAGAAATTGA	wildtype		0.841847978	0.725024044	0.797049849	0.642331483	0.675415833	0.778559912	0.70222944	0.77960979	0.699285377	0.563513599	0.709105493	0.678394027	0.607747455	0.690473285	0.726720644	0.781200239	0.50263186	0.772038709	0.752316917	0.748167613	0.669133379	0.580520431	0.756288548	0.750242265	0.66840449
AAAACTTAGAAGATCCGAAGAACGTTTCTG	wildtype		0.547283779	0.589063443	0.397574918					0.762657042	0.402652944			0.956735451			0.535736857	0.407043458	0.701672692	0.547283779	0.675860242	0.400113931	0.746236154	0.701672692	0.407043458	0.537987087	0.554358075
AAAACTTATACGCAGGGTTTAAACAAAGAG	wildtype		0.701234635	0.600995929	0.507767287	0.561713208	0.731309677	0.577168945	0.568117819	0.652318119	0.62483623	0.618906907	0.631798103	0.625173571	0.789728944	0.474005167	0.645362845	0.569064541	0.684314079	0.634676227	0.626657024	0.566301759	0.619196747	0.678176888	0.592677197	0.596479391	0.635427042
AAAACTTATACGTGGTTTTACTTCGGATGC	R481A	AGA481GCC	0.57156443	0.665298527	0.643403379	0.666286709	0.44088729	0.619036965	0.801965104	0.797265126	0.593415043	0.639961	0.701546553	0.540545365	0.804540682	0.442341922	0.596819293	0.577487088	0.53447378	0.686764767	0.731281827	0.618409211	0.610106794	0.53844069	0.632690202	0.674845519	0.585565446
AAAACTTATGAAGCGTAATATGTGAACTTC	E670L			0.480970656	0.652119706		0.664478865	0.747984836	0.704588115	0.457710826	0.524680557	0.529648756	0.631326378			0.572966592		0.890430638	0.769192707	0.704588115	0.469340741	0.588400131	0.572966592	0.654440109	0.756580617	0.528870436	0.705510363
AAAACTTATGCCGGTTATACTTGGAATGTG	A119Y	GCG119TAC	0.561101585	0.295499203	0.305426784	0.330559661	0.436473883	0.359309425	0.442667768	0.317120152	0.287661048		0.417552812	0.362346815	0.449130011	0.421990112	0.547328801	0.336731452	0.276781483	0.501884676	0.306309677	0.296543916	0.42227108	0.356627683	0.371197896	0.301426797	0.365369811
AAAACTTATTTGGAAACACTGTAGGTTGCA	T786F			0.665989969	0.742957356	0.607903032	0.637548093	0.524710239	0.65085528	0.621338644	0.748923109	0.780009741	0.644883087	0.546403103	0.856243369	0.613696364	0.78540893	0.610657801	0.58485779	0.65085528	0.643664307	0.745940233	0.68193096	0.667471875	0.593417042	0.69480227	0.630444459
AAAACTTCAAACACCATGGGCTTTTCTGAC	wildtype		0.512797445	0.47710116	0.48898453	0.615307749	0.567889792	0.618909173	0.48318482	0.604849215	0.56104398	0.568004699	0.543852454	0.584243911	0.731161042	0.584901226	0.598727723	0.594421826	0.666904299	0.497991132	0.540975187	0.525014255	0.62286833	0.60093293	0.585727817	0.532994721	0.593330374
AAAACTTCGCTAGACGTTAGCTCCTCATGA	T945N	ACA945AAC	0.633995466	0.78828473	0.748487397	0.556642636	0.733405203	0.690637491	0.720670186	0.741031276	0.700524505	0.638689577	0.623938778	0.565819031	0.81869785	0.566393852	0.463554045	0.769538081	0.593832713	0.677332826	0.764658003	0.724505951	0.594221483	0.655309164	0.694704783	0.744581977	0.675006974
AAAACTTCTGATGTGCAGTCGACGTAAAAA	R145V					0.522325011								0.475460027	0.550908085	0.620986185	0.553400204		0.674203514				0.544615903	0.674203514			0.674203514
AAAACTTCTTATCGCTGAGACTAGAGGAGT	N878C									0.343685465	0.324979708		0.446461158	0.896607911			0.499206764		0.665997445		0.343685465	0.324979708	0.697907338	0.665997445	0.446461158	0.334332587	0.556229301
AAAACTTGAAACAAATTGTCCGGATTAATG	N554H	AAC554CAC	0.677069092	0.610892373	0.613558402	0.610069232	0.625511291	0.532016376	0.805915765	0.577911706	0.698926184	0.553553785	0.727213402	0.82732451	0.709157841	0.740287169	0.685960352	0.708839037	0.716446682	0.741492428	0.594402039	0.656242293	0.714559821	0.631837252	0.656022938	0.625322166	0.643930095
AAAACTTGAAACATGATAGTAACAATTGAA	wildtype						0.629536548		0.82847577	0.79589224	0.591721972								0.35721703	0.82847577	0.79589224	0.591721972		0.493376789		0.693807106	0.493376789
AAAACTTGATTGCATGCGTAAAGTACAATC	P622N	CCC622AAC	0.468708439	0.663966773	0.371563319	0.351904618	0.484887751	0.6105078	0.491734975	0.618028459	0.287996937	0.496521457	0.445845571	0.315173817	0.409241936	0.379481698	0.351647991	0.374075606	0.487749236	0.480221707	0.640997616	0.329780128	0.361490012	0.489719481	0.476809659	0.640997616	0.489719481
AAAACTTGTGGCACCAATGAAAGGCTTACG	P622A					0.523585635			0.567689573		0.453819523							0.276966415	0.696794104	0.567689573		0.453819523	0.523585635	0.696794104	0.276966415		0.696794104
AAAACTTTAAACTGGGAATTTGCTTCAGCG	S225L	TCA225TTG	0.721746497	0.642949693	0.755881564	0.566516304	0.70606615	0.609993874	0.488740551	0.641496392	0.709905979	0.565781821	0.611312537	0.641938866	0.704455084	0.721278225	0.479242472	0.654168666	0.725301678	0.605243524	0.642223043	0.732893772	0.62268619	0.66571655	0.625158359	0.687558407	0.645437454
AAAACTTTAATCAGCTTTCCGACTGGAAGC	synonymous	AAC458AAT	0.770438709	0.656726623	0.709382664	0.637649389	0.685356771	0.629186963	0.757200824	0.594941478	0.828345048	0.626087746	0.617413259	0.559982723	0.692383136	0.728606073	0.691416528	0.591189189	0.629053237	0.763819766	0.625834051	0.768863856	0.66200757	0.646832584	0.61259647	0.697348953	0.629714527
AAAACTTTCAAGCTGCCGATTAGGTGGGAT	S632K	TCT632AAG	0.315949618	0.295711649	0.315450062	0.41054748	0.390611674	0.36376164		0.27864123	0.256432964		0.424252818	0.368310899		0.615112051	0.475000997	0.439220566	0.402747875	0.315949618	0.28717644	0.285941513	0.467242857	0.396679774	0.409078341	0.286558976	0.404118914
AAAACTTTCATATCAGGATAACCAAAATGT	V631S	GTG631AGC	0.844168889	0.744463121	0.79553714	0.681168361	0.749715346	0.705549612	0.875288326	0.767801915	0.801558983	0.655680332	0.638341794	0.628883402	0.776370606	0.646614385	0.666567305	0.699868805	0.68747178	0.859728607	0.756132518	0.798548062	0.679920812	0.697622486	0.681253404	0.77734029	0.689437945
AAAACTTTGGCCGTAAAAAGCAGCATCGAA	P538D	CCT538GAC	0.699665871	0.776032559	0.621083743	0.67769027	0.656604582	0.739512265	0.707552883	0.788876778	0.66657912		0.639043897	0.610499975	0.87316498	0.684173628	0.69052459	0.596591968	0.70160153	0.703609377	0.782454668	0.643831431	0.707210688	0.679103056	0.65838271	0.71314305	0.666670848
AAAACTTTGTACTGTGCGAAAGTACCATAA	wildtype																0.87312566	0.873443179					0.87312566		0.873443179		0.873443179
AAAACTTTGTCGTGAAGGCGCGGAATGACC	S350G	TCG350GGG	0.536799048	0.759194914	0.826173555	0.595707383	0.586357674	0.628691078	0.730218317	0.804778152	0.831753004	0.576352412	0.664790574	0.642364293	0.638349493	0.620729577	0.613983101	0.688241085	0.60540221	0.633508682	0.781986533	0.828963279	0.622226769	0.589370765	0.660574246	0.805474906	0.624972506
AAAAGAAAAAAGAGGTAGCACGTATAGGTA	synonymous	CAC302CAT	0.877825933	0.59108023	0.63054466	0.592465516	0.535456362	0.526087273	0.760101999	0.739318262	0.787143128	0.706968358	0.58165084	0.75337179	0.564015145	0.638524189	0.677199376	0.845694055	0.599737508	0.818963966	0.665199246	0.708843894	0.645115203	0.614054076	0.651144056	0.68702157	0.632599066
AAAAGAAAAAAGGATGAATGTTTCTTTGGG	P570L										0.454100965	0.520351202							0.552378581			0.454100965		0.536364891		0.454100965	0.536364891
AAAAGAAAAAGATCAACAATGGCCACGCTA	Q216P	CAG216CCC	0.525838382		0.553001815	0.438377674		0.508350974	0.369022014	0.611551584	0.327082299	0.568760329	0.568424034	0.432560411	0.413898088	0.723428281			0.522816162	0.447430198	0.611551584	0.440042057	0.502066113	0.545788245	0.538387504	0.497211899	0.542087875
AAAAGAAAATGTGATTACCACACTTGACGA	L357F	CTC357TTC	0.410558126	0.660291494		0.599775775			0.631683949		0.523965699		0.626836969	0.542720114		0.994755391	0.630838666	0.588246683	0.646131837	0.521121037	0.660291494	0.523965699	0.692022487	0.646131837	0.607541826	0.592128597	0.620405163
AAAAGAAACCTGACGTACATCGCTGGGAGC	wildtype		0.69460509	0.599373676	0.481893039	0.610404923	0.640614583	0.539545075	0.538694562	0.748695973	0.71435947		0.743688395	0.567441759	0.466107993	0.743969015	0.683811999	0.647289152	0.623031552	0.616649826	0.674034824	0.598126255	0.614347138	0.631823067	0.643507541	0.636080539	0.638833751
AAAAGAAACTAAAAAGAAGAGTACGAGATT	synonymous	ACT85ACC	0.644746793	0.621997841	0.620843973	0.594460502	0.658192422	0.750937238	0.666680354	0.629503332	0.565430432	0.580575315	0.657414945	0.656507612	0.557633433	0.603354082	0.727467406	0.640778336	0.625500377	0.655713574	0.625750586	0.593137202	0.627884607	0.621422705	0.683043506	0.609443894	0.652233106
AAAAGAAACTATTCCTGTATCGGACAAACC	R525L	CGA525TTG	0.396039182	0.461821066	0.460274616	0.538060959			0.296209248	0.542508356				0.364748133	0.699431016			0.440856968	0.787436881	0.346124215	0.502164711	0.460274616	0.534080036	0.787436881	0.440856968	0.488201346	0.614146924
AAAAGAAACTTGCGCTCCTTAACAACAATG	V338R	GTG338AGG	0.575907208				0.641432745	0.25	0.643420679		0.768434884			0.50815013					0.474902718	0.609663943		0.768434884	0.50815013	0.558167731	0.25	0.768434884	0.455445154
AAAAGAAAGAAGAGTCACTGCTTGCTAGAA	K460L			0.636033243	0.68891704	0.543765404	0.793292037	0.456130518	0.480059971	0.782316528	0.63592388	0.682984498	0.679690642	0.530986876		0.577950119	0.851324785		0.852964721	0.480059971	0.709174885	0.66242046	0.626006796	0.776413752	0.56791058	0.685797673	0.693012483
AAAAGAAAGACTGACCCTAAGATCGCACTA	wildtype		0.618405699	0.641204522	0.676359603	0.654038807	0.694098456	0.746198488	0.624933029	0.654272087	0.71776833	0.67422102	0.671783104	0.683290199	0.688089299	0.657683152	0.684409709	0.658522392	0.618282115	0.621669364	0.647738305	0.697063966	0.673502233	0.66220053	0.692167995	0.672401135	0.677184263
AAAAGAAAGGCGCGGGTGCGCTTAAACAGC	S494R	TCC494AGG	0.598209939	0.71126262	0.690117296	0.593811614	0.634157032	0.644783769	0.554728415	0.756873526	0.808021597	0.672554764	0.572805849	0.739175518	0.512033432	0.676076838	0.6327292	0.570338182	0.6820078	0.576469177	0.734068073	0.749069447	0.63076532	0.662906532	0.595975934	0.74156876	0.629441233
AAAAGAAAGTAAAGAAATTGGTTAGAGTGG	wildtype		0.794654521	0.768563566	0.807969871	0.713370157	0.849540218	0.850882404	0.724940068	0.746450369	0.833390649	0.587868513	0.657616914	0.780984182	0.787407169	0.681362251	0.702475021	0.583611176	0.614838713	0.759797294	0.757506968	0.82068026	0.733119756	0.684082481	0.697370164	0.789093614	0.690726323
AAAAGAAATCAATAACAGAACACACTCGAA	L671T	CTG671ACG	0.605565805	0.638369019	0.652885103	0.505048711	0.601676304	0.573258116	0.485204996	0.563651308	0.619625196	0.661974467	0.624556374	0.635161598	0.517085436	0.649112443	0.597057467	0.649314871	0.596141609	0.5453854	0.601010164	0.63625515	0.580693131	0.619930793	0.615709787	0.618632657	0.61782029
AAAAGAAATCTTACTGGAAACTGAGATGCG	G910M	GGC910ATG	0.62218415	0.603858947	0.634507139	0.728020404	0.700620653	0.661690243	0.602507815	0.607049451	0.625452424	0.665824093	0.673320629	0.718121488	0.661858476	0.684403837	0.649356359	0.685206905	0.656413838	0.612345982	0.605454199	0.629979782	0.688352113	0.674286195	0.673405926	0.61771699	0.67384606
AAAAGAACAGACTATTGTATCAGAGGCAAC	H212R	CAT212CGC	0.957961282	0.820913184	0.785761263	0.584274055	0.705430933	0.759632849	0.787755108	0.822286808	0.825676905	0.581161158	0.736087277	0.449763293	0.822459477	0.669521197	0.747486268	0.465588771	0.554114388	0.872858195	0.821599996	0.805719084	0.654700858	0.613568826	0.653769632	0.81365954	0.633669229
AAAAGAACATTTCAGTAAATGAATCTCTCG	I505S	ATT505AGC	0.625019239	0.592270911	0.695414019	0.686731184	0.582755388	0.464961782	0.631708601	0.466186407	0.668258895	0.674106782	0.647139814	0.652591199	0.426178831	0.715833544	0.536817818	0.529446819	0.597683072	0.62836392	0.529228659	0.681836457	0.603630515	0.618181747	0.547182805	0.605532558	0.582682276
AAAAGAACCTTCAAGGGTTATGTACCACAA	L822R	CTG822CGC	0.409354436	0.274654981	0.264436401	0.365676223	0.379103327	0.372043486	0.483543629	0.281111775	0.272584759	0.426509688	0.319012077	0.411745871	0.439268252	0.460143225	0.438823718	0.357963042	0.349600893	0.446449032	0.277883378	0.26851058	0.423131458	0.385071302	0.349672868	0.273196979	0.367372085
AAAAGAACGATATCACCAAGCATCAACTCA	Y259S													0.688249075									0.688249075
AAAAGAACTACCTTAGATACCATGGCGCAC	A378G	GCA378GGG	0.580889583	0.628170841	0.717812419	0.571087075	0.622662901	0.64623647	0.697392311	0.699432251	0.60703716	0.534812545	0.626616312	0.645323815	0.647925056	0.585132939	0.613469058	0.547163216	0.556059604	0.639140947	0.663801546	0.66242479	0.612587589	0.57117835	0.606672	0.663113168	0.588925175
AAAAGAACTTTGGCGAGCGCTGGTCAACGA	wildtype		0.867529111	0.817531353	0.825381672	0.618538044	0.673043985	0.575474403	0.869845079	0.739561419	0.791649651	0.67677045	0.62762532	0.659810008	0.611107818	0.6901879	0.654871112	0.756767407	0.579438801	0.868687095	0.778546386	0.808515661	0.646902977	0.643084412	0.653289043	0.793531024	0.648186728
AAAAGAAGAAGATGGAAACGTATATTACGA	synonymous	CTG240CTA	0.608196726	0.600780545	0.595748046	0.62115369	0.63839835	0.640660447	0.698022916	0.606158078	0.615442887	0.586193417	0.598547938	0.625292615	0.609142922	0.607143538	0.635768952	0.614068865	0.619501516	0.653109821	0.603469311	0.605595466	0.619700344	0.614697761	0.617759083	0.604532389	0.616228422
AAAAGAAGAGACAACGGCAGGGAAACATTA	E821R	GAG821CGG	0.63586703	0.622614815	0.63150423	0.683537416	0.657221675	0.566661466	0.620067171	0.644068374	0.577821648	0.682357463	0.696053562	0.713462904	0.592278318	0.725833387	0.75242489	0.71899205	0.748864327	0.627967101	0.633341595	0.604662939	0.693507383	0.696147822	0.660569026	0.619002267	0.678358424
AAAAGAAGAGGTCGAAAAGTAGGCGAGGAT	S553F	TCC553TTC	0.545054014	0.463353446	0.571605215	0.515313986	0.628067761	0.684450778	0.435313845	0.610443933	0.673496952	0.66843584	0.712534072	0.630897325	0.781322451	0.583658234			0.822313173	0.490183929	0.536898689	0.622551084	0.627797999	0.706272258	0.698492425	0.579724887	0.703160325
AAAAGAAGCCTTCAGATATCTAACTTTAGG	L898S	CTC898TCG	0.700692586	0.708902185	0.762294779	0.665764527	0.728351664	0.726853046	0.758187841	0.721364835	0.729888801	0.631793596	0.676390638	0.629862722	0.671360684	0.635059311	0.69485344	0.632704153	0.643869488	0.729440213	0.71513351	0.74609179	0.659380137	0.668004916	0.678649279	0.73061265	0.673327098
AAAAGAAGGATATTCCCGGGTTAGCCCTGG	K804M	AAG804ATG	0.559265745	0.617008084	0.642517121	0.625297028	0.706193932	0.831118148	0.619490792	0.709324932	0.635664122	0.638063141	0.627765009	0.664333705	0.700471775	0.650034095	0.742109571	0.730961513	0.599066068	0.589378269	0.663166508	0.639090622	0.676449235	0.64777438	0.729948223	0.651128565	0.688861302
AAAAGAAGTAGTTTCGACCATATTCGGGTG	wildtype		0.515149813	0.593767646	0.514436891	0.659466557	0.665990476	0.601854662	0.639967947	0.625145457	0.46991863	0.597252859	0.634469439	0.67110779	0.682468375	0.671411042	0.567990081	0.563751321	0.584873835	0.57755888	0.609456552	0.49217776	0.650488769	0.616039057	0.60002514	0.550817156	0.608032099
AAAAGAAGTTCTTAATGCTGTGTGAATAAT	H575L	CAC575CTC	0.588053189	0.553421722	0.539554369	0.609081205	0.603694353	0.532475914	0.579618339	0.5132334	0.620105735	0.569483707	0.573203633	0.600225322	0.601403861	0.594825208	0.616100104	0.60555044	0.630339078	0.583835764	0.533327561	0.579830052	0.60432714	0.60117238	0.570409995	0.556578806	0.585791187
AAAAGAATAACTGTGCCATGAGGACCTGGC	C186T	TGT186ACG	0.523768853	0.738524186	0.71355923	0.409232673	0.619131929	0.563517263	0.501114437	0.642747163	0.708335604	0.634576314	0.596704307	0.360255118	0.480474257	0.424485889	0.487574007	0.658001515	0.596722011	0.512441645	0.690635674	0.710947417	0.432404389	0.616810085	0.606074362	0.700791546	0.611442223
AAAAGAATAAGGTTGCCGCTGGTTACCGAA	K730T	AAG730ACG	0.339844815	0.437080812	0.55731399	0.565549284	0.678594782	0.556517689	0.492872663	0.472326436	0.459954573	0.521118279	0.587453237	0.624672651		0.588970011	0.58848075	0.451786801	0.655904013	0.416358739	0.454703624	0.508634281	0.591918174	0.618539024	0.531919242	0.481668952	0.575229133
AAAAGAATAATCCCATTCTCAGTTCAGCAG	C252T	TGC252ACC	0.25	0.250945848	0.25		0.436627822	0.391726808	0.403735996	0.256421607	0.284860175			0.380725691	0.5		0.322122067	0.303382937	0.390964618	0.326867998	0.253683727	0.267430088	0.400949253	0.41379622	0.347554873	0.260556908	0.380675546
AAAAGAATAATCCGATTAAACTGCGAGTTT	wildtype		0.630366041	0.605583495		0.737101359	0.589564301	0.62672373	0.4795414	0.725810389	0.59909449	0.584533892	0.647531688	0.476336574	0.535282051	0.793886923	0.629843363	0.674471958	0.810582689	0.554953721	0.665696942	0.59909449	0.634490054	0.661560294	0.649575792	0.643496125	0.655568043
AAAAGAATAGAGTCTACTTTCCTTACAACA	P271G	CCG271GGC	0.678840355	0.599063087	0.841188295	0.591489321	0.708787085	0.687839731	0.713971581	0.686309646	0.79911107	0.642688642	0.696648444	0.650678035	0.631639341	0.661842583	0.642513675	0.755563556	0.671233719	0.696405968	0.642686366	0.820149682	0.635632591	0.674236482	0.713350577	0.820149682	0.713350577
AAAAGAATGAATAGACTCTTGAACGAGAAC	synonymous	GTC200GTG	0.681632778	0.782744779	0.751102769	0.613216926	0.685342458	0.70843263	0.662313587	0.786957355	0.69414746	0.651653891	0.702733084	0.59697584	0.652571708	0.606535509	0.600077384	0.719079592	0.656823373	0.671973182	0.784851067	0.722625114	0.613875474	0.664606574	0.710081769	0.753738091	0.687344171
AAAAGAATTAAATTAAAGCCAACGTCAAAT	N135R	AAC135CGC	0.519448316	0.347594572	0.34537395	0.508618122	0.393243511	0.60165026	0.384916548	0.369444884	0.499436435	0.460600097	0.568242253	0.535665997	0.409602472	0.547473535	0.509972773	0.495773219	0.392819052	0.452182432	0.358519728	0.422405193	0.50226658	0.41555422	0.555221911	0.39046246	0.485388065
AAAAGAATTAACGAGTGGTTCGACATCTAC	K804L	AAG804TTG	0.682918564	0.635800373	0.760130969	0.539037673	0.701774522	0.743482852	0.821067272	0.777935326	0.667030996	0.64521027	0.535810585	0.554319037	0.630269676	0.513184368	0.560131994	0.762854463	0.535576303	0.751992918	0.70686785	0.713580983	0.55938855	0.627520365	0.680715967	0.710224416	0.654118166
AAAAGAATTATTGAATCACAAGACGTAATA	R796S	AGG796TCC	0.858775391	0.808636065	0.77475606	0.636158805	0.731617815	0.574876919	0.800549718	0.841191521	0.862902437	0.617812873	0.641453463	0.612662254	0.717761759	0.659991709	0.612542816	0.643350579	0.603709359	0.829662554	0.824913793	0.818829249	0.647823469	0.651046682	0.619893654	0.821871521	0.635470168
AAAAGAATTCGAGAAAGAGTGGCTGATAGA	S407T	TCC407ACG	0.921311716	0.907201477		0.52875706	0.570835446	0.420544415	0.922237233	0.927514973	0.871172864	0.587716767	0.793829191	0.441431023	0.803070843	0.585115864	0.687249723	0.790105965	0.65534525	0.921774475	0.917358225	0.871172864	0.609124903	0.604632487	0.668159857	0.901963104	0.636396172
AAAAGAATTCGATATACAGGAGCACACAAC	L81H	CTC81CAC	0.390868974	0.257144869	0.259349949	0.404093813	0.314905155	0.387623625	0.316706793	0.273411283	0.253917264	0.523069888		0.481444728	0.331462049	0.353583938	0.423812157	0.348643584	0.355377085	0.353787884	0.265278076	0.256633607	0.398879337	0.397784043	0.368133604	0.260955841	0.385923867
AAAAGACAAAAAACATAACAAGACAAAAAG	wildtype		0.754088467	0.885653171	0.659083226	0.676279687	0.687287494	0.723585911	0.832535011	0.905130452	0.697709403	0.728141837	0.784158265	0.933752347		0.754463373	0.654040481	0.270701393	0.566874442	0.793311739	0.895391811	0.678396315	0.754633972	0.660767924	0.59281519	0.786894063	0.626791557
AAAAGACAAAACCTATAATGAATTAATCAT	D75E	GAC75GAG CGC279CGT	0.537895942	0.612580141	0.591500597	0.598658935	0.671291502	0.538830924	0.500131866	0.69919741	0.587636528	0.634579303	0.635460547	0.651779161	0.581508399	0.660427969	0.572305626	0.641854562	0.595519101	0.519013904	0.655888776	0.589568562	0.612936018	0.633796635	0.605382011	0.622728669	0.619589323
AAAAGACAAAAGATGTCAATTGATAAGACG	wildtype										0.958243386											0.958243386				0.958243386
AAAAGACAAAGCGAGTAACAATAATGAACC	wildtype		0.625452876	0.621765889	0.613714235	0.637261953	0.710103395	0.649132013	0.594057595	0.596339986	0.562880632	0.765697579	0.706841821	0.57791733	0.696318464	0.680277629	0.605143707	0.667403472	0.647384742	0.609755235	0.609052937	0.588297434	0.639383817	0.707728572	0.674459102	0.598675186	0.691093837
AAAAGACAAATAAAAATCATACGGAAGTTG	E701P	GAG701CCG	0.761169098	0.690013224	0.692527731	0.66674885	0.780134084	0.433483621	0.685757984	0.460309742	0.919441303	0.572323539		0.635378701			0.584316974	0.465023168	0.570754921	0.723463541	0.575161483	0.805984517	0.628814842	0.641070848	0.449253395	0.690573	0.564343867
AAAAGACAATAGACATAATAGGGGGAATGA	wildtype		0.432154387		0.630089769	0.753340534	0.870170151	0.602946718	0.597757885	0.716894946	0.686134378	0.549661863	0.670280403	0.547141213	0.762477663	0.493787372	0.567011169	0.713776934	0.609857419	0.514956136	0.716894946	0.658112073	0.62475159	0.676563144	0.662334685	0.677706364	0.669448915
AAAAGACAATGACCAGTACCATACAAAATG	wildtype		0.762623903	0.706023879	0.554906748	0.690262783	0.651529942	0.575139147	0.622553627	0.622982806	0.631249164	0.673097825	0.60882229	0.725052915	0.663786165	0.707376234	0.735925245	0.568690043	0.674045181	0.692588765	0.664503343	0.593077956	0.704480669	0.666224316	0.58421716	0.628790649	0.625220738
AAAAGACACCAGAGAAAGCAGAGCAAGGGC	R604S	CGG604TCG	0.534535711	0.472850626	0.567248039	0.588700675	0.58620451	0.558734235	0.596177095	0.440176342	0.61379215	0.565695547	0.590802795	0.440409886	0.674002806	0.515961456	0.630001371	0.529422674	0.931356912	0.565356403	0.456513484	0.590520094	0.569815239	0.69441899	0.559653235	0.523516789	0.627036112
AAAAGACAGGTCGGAATTTTCCCTGATTTG	F689I	TTC689ATC	0.64603575	0.557240851	0.55006568	0.586255001	0.558840036	0.45819814	0.463193798	0.539032473	0.502934037	0.654624656	0.564546907	0.700569259	0.501111572	0.631656757	0.545408186	0.587818311	0.593702776	0.554614774	0.548136662	0.526499859	0.593000155	0.602389156	0.536854453	0.537318261	0.569621804
AAAAGACCAATGTAAATCTTACTGTTATAT	T347I	ACC347ATC	0.591530356	0.644413888	0.594046228	0.570546311	0.591596892	0.574500301	0.620176986	0.679107159	0.625858374	0.649442948	0.617943489	0.593358909	0.60391177	0.639462701	0.66579585	0.773872409	0.516785247	0.605853671	0.661760524	0.609952301	0.614615108	0.585941696	0.655438733	0.635856412	0.620690214
AAAAGACCACCGAAATACATTAAAAGCGAA	C209F																		0.68201147					0.68201147			0.68201147
AAAAGACCGAATTTTAGATAGCCGCGCTAC	M137F	ATG137TTC	0.637124475	0.689481127	0.667228938	0.649252631	0.709162819	0.668093058	0.613132749	0.713117378	0.746185364	0.646340942	0.590150431	0.685658375	0.688686707	0.754717766	0.594507159	0.651778957	0.645883311	0.625128612	0.701299253	0.706707151	0.674564528	0.667129024	0.636674149	0.704003202	0.651901586
AAAAGACCTTTACCGGTAAGGCAGAGTACA	wildtype				0.506976917		0.688739199	0.708557623	0.479906622	0.591864305	0.457966169	0.739320731	0.591989654				0.75680039	0.545072149		0.479906622	0.591864305	0.482471543	0.75680039	0.714029965	0.615206475	0.518935797	0.654735871
AAAAGACGCAATCAAAATTGTAGTAAGTTG	L764E								0.774636746	0.860250996						0.638151139		0.740150024	0.95912266	0.774636746	0.860250996		0.638151139	0.95912266	0.740150024	0.860250996	0.849636342
AAAAGACGGTGAAGGGGTTGTGAAATATCT	synonymous	ACT157ACC	0.54744834	0.601887515					0.418224867		0.367421101	0.529339635		0.607472648	0.422182012	0.643718004			0.694350548	0.482836603	0.601887515	0.367421101	0.557790888	0.611845091		0.484654308	0.611845091
AAAAGACGTACATTAAAGTACCTCAACGAA	wildtype		0.836406868	0.805707435	0.753072562	0.675366741	0.68019848	0.609486044	0.599549208	0.801848076	0.712849129	0.759584153	0.638331139	0.626767425	0.654018222	0.654875846	0.632700762	0.656059603	0.666378624	0.717978038	0.803777755	0.732960846	0.648745799	0.702053752	0.634625595	0.768369301	0.668339674
AAAAGACGTTGCCGTATAGAGACAAGAGTA	synonymous	AAA760AAG	0.493077877	0.522727727	0.575744202	0.590459189	0.575697621	0.520091323	0.519676457	0.578946528	0.535317783	0.579977875	0.544889182	0.617589486	0.588355386	0.574803056	0.665495841	0.482082504	0.625330971	0.506377167	0.550837127	0.555530992	0.607340592	0.593668822	0.51568767	0.55318406	0.554678246
AAAAGACTAGCAAATTTATACTGATTCGCT	synonymous			0.810476432		0.729334592			0.672791578		0.89711057						0.664065327	0.547807148		0.672791578	0.810476432	0.89711057	0.69669996		0.547807148	0.853793501	0.547807148
AAAAGACTATAAACAAATGATGTTGTAAAA	wildtype		0.708989842	0.715889057	0.739470065	0.638240559	0.732986229	0.734857434	0.669233599	0.784663811	0.710736905	0.617933885	0.656223949	0.645384528	0.657857593	0.606032497	0.628635981	0.59221533	0.712761197	0.68911172	0.750276434	0.725103485	0.635230231	0.68789377	0.661098905	0.737689959	0.674496337
AAAAGACTGAAGCATACGGTCGAGCCGAAA	T419V	ACC419GTG	0.699678019	0.760729204	0.744917093	0.6528322	0.654308355	0.644964697	0.737206584	0.821264551	0.693546395	0.631349485	0.683539491	0.62732327	0.744738461	0.64024977	0.665220898	0.75517608	0.604119779	0.718442301	0.790996878	0.719231744	0.66607292	0.629925873	0.694560089	0.755114311	0.662242981
AAAAGACTTACTGTTAATGACCCTAAATAT	synonymous	TCC810TCG	0.674869007	0.675916891	0.583966156	0.609294522	0.561947575	0.667843025	0.631223307	0.62985606	0.643622382	0.597058996	0.530078902	0.629249916	0.629912344	0.616267332	0.561510174	0.602851782	0.558696824	0.653046157	0.652886476	0.613794269	0.609246858	0.572567799	0.600257903	0.633340372	0.586412851
AAAAGAGACCTACTCCACTGGCTGTTAAGG	T347W			0.858352474		0.619464809				0.997293541	0.920388511	0.77115533					0.64824824	0.581502433	0.844100441		0.927823008	0.920388511	0.633856525	0.807627886	0.581502433	0.925344842	0.732252735
AAAAGAGATACTGCCGAAATAAATCTCAAA	P797Y	CCT797TAC	0.753710061	0.54940367	0.751380454	0.615734626	0.772358042	0.675482115	0.661572843	0.591355788	0.662558194	0.683520065	0.650910933	0.728435157	0.836386214	0.733161859	0.620291351	0.680337956	0.723065041	0.707641452	0.570379729	0.706969324	0.706801841	0.726314383	0.668910335	0.638674526	0.697612359
AAAAGAGATCACAAATATGGGAAAGGCTCG	wildtype		0.92437237	0.751152489	0.833147332	0.550698911	0.672256184	0.62641095	0.862371754	0.835255362	0.830300052	0.566278757	0.552725876	0.541374945	0.477812575	0.587810501	0.561328488	0.639881776	0.45676416	0.893372062	0.793203925	0.831723692	0.543805084	0.5650997	0.606339534	0.812463809	0.585719617
AAAAGAGCAATTGGCAATAAGGGGAAACCC	C243F				0.257524739	0.311138463	0.304776951		0.373394579	0.29325718	0.296871818		0.27968074		0.371003569	0.316545638	0.282187279	0.251317458		0.373394579	0.29325718	0.277198278	0.320218737	0.304776951	0.265499099	0.282551246	0.278591716
AAAAGAGCCACATCAACATTAGCTCAAACA	K468L								0.710776318							0.48408129				0.710776318			0.48408129
AAAAGAGCGCAATCATTCTAACAGGCATAA	wildtype		0.665010186										0.720062861	0.849632321			0.347975221		0.815433835	0.665010186			0.598803771	0.815433835	0.720062861		0.767748348
AAAAGAGCGGGCAGTTATTGAGCGCAATTT	E895N	GAG895AAC	0.61336308	0.385877805												0.643642686	0.60861339	0.521973297	0.515172981	0.61336308	0.385877805		0.626128038	0.515172981	0.521973297	0.385877805	0.518573139
AAAAGAGCTGATGCGCGGGGTCAAAGCGTA	wildtype		0.843947879	0.772010894	0.75369872	0.536796275	0.589955067	0.578157293	0.75188815	0.825082474	0.841631276	0.7765499	0.592876531	0.556091244	0.598655924	0.583728044	0.595958489	0.585088638	0.570646899	0.797918014	0.798546684	0.797664998	0.574245995	0.645717289	0.585374154	0.798105841	0.615545722
AAAAGAGGAAATTGTATTCCAAAATATGGT	wildtype		0.674653519	0.627188227	0.708124381	0.600369206	0.659550244	0.625975027	0.607105845	0.587754321	0.663415424	0.645511561	0.626848199	0.617800643	0.65532158	0.654952943	0.657225174	0.685253468	0.626100356	0.640879682	0.607471274	0.685769903	0.637133909	0.64372072	0.646025565	0.646620588	0.644873143
AAAAGAGGAGATGACGGGGGGTATGTAAAT	Y884P			0.280835088	0.252236178	0.434463839	0.363015704		0.636214713	0.257132934	0.251004393			0.560170654		0.676595132	0.63478158		0.296678849	0.636214713	0.268984011	0.251620285	0.576502801	0.329847277		0.260302148	0.329847277
AAAAGAGGAGTGGGGCTGGACTACACACCT	wildtype		0.575084811	0.531649021	0.457208744	0.692270151	0.727189535	0.685516679	0.634977156	0.422410192	0.539863642	0.696699623	0.544244417	0.636304915	0.698819276	0.63401354	0.590840193	0.628856355	0.702002205	0.605030984	0.477029606	0.498536193	0.650449615	0.708630454	0.619539151	0.4877829	0.664084803
AAAAGAGGATAATCCCAGAAGTGAGGGTAA	wildtype		0.760890232	0.80937474	0.739100034	0.670247599	0.6796579	0.661372686	0.725722187	0.700729608	0.787471511	0.614670905	0.683354434	0.674187486	0.597341831	0.625227259	0.557151657	0.727969927	0.61485278	0.743306209	0.755052174	0.763285773	0.624831166	0.636393862	0.690899016	0.759168973	0.663646439
AAAAGAGGCTCCAATTGACACAGATCCTGA	T595D	ACC595GAC	0.374014176	0.301682499	0.433172989	0.53935179	0.345636439	0.498611692	0.338793073	0.275528942	0.340718782	0.565725168	0.429139221	0.461017587	0.426633921	0.499518979	0.669216597	0.569706922	0.529547068	0.356403624	0.28860572	0.386945886	0.519147775	0.480302892	0.499152612	0.337775803	0.489727752
AAAAGAGGGAACATGAGCCCTTGAGGGGTT	wildtype				0.411027071		0.830133706		0.886495912	0.350601409	0.748568313	0.843239333		0.581825007		0.806138489	0.799717493	0.555087109	0.708136308	0.886495912	0.350601409	0.579797692	0.729226996	0.793836449	0.555087109	0.503398931	0.734149114
AAAAGAGGTAAATGAAAAGAACGACATCTT	N170C	AAT170TGC	0.769459199	0.567928101	0.618977999	0.694299201	0.697818283	0.540283044	0.645278976	0.694618466	0.575184372	0.539241629	0.731223221	0.844299058	0.54367989	0.737539456	0.731919685	0.67688791	0.662009647	0.707369088	0.631273283	0.597081185	0.710347458	0.633023186	0.649464725	0.614177234	0.641243955
AAAAGAGGTGCGTAATCTTCTGTGTGCCCT	wildtype		0.506911293	0.745901546	0.646706524	0.68460031	0.720281705	0.707681479	0.603128047	0.654763287	0.666688904	0.71977193	0.580956571	0.782722907	0.779387242	0.714892097	0.598964082	0.668159001	0.747859245	0.55501967	0.700332417	0.656697714	0.712113327	0.729304293	0.652265683	0.678515066	0.690784988
AAAAGAGGTGGATTTCGAGTAAAGTAACAT	C360V			0.287884072	0.37279785		0.558713035	0.614814034	0.374881353	0.662220609	0.344866689	0.568236589	0.498457988	0.701425004	0.564446449	0.657409321	0.512309417	0.752040699	0.65487583	0.374881353	0.475052341	0.358832269	0.608897548	0.593941818	0.621770907	0.416942305	0.607856362
AAAAGAGGTGTCGAATAGAGAGTACCATAC	wildtype		0.855115847		0.86906006	0.664397671	0.757754051	0.517093868	0.610606331	0.705215242	0.638118149		0.778814004	0.470274094	0.77636751	0.747029471	0.680687693	0.703370067	0.650672323	0.732861089	0.705215242	0.753589104	0.667751288	0.704213187	0.66642598	0.737464484	0.681540863
AAAAGAGTACCAATAATTTTAGGTTTACAT	wildtype		0.47446905	0.661400879	0.83936022	0.642627499	0.60767397	0.71702101	0.684298365	0.812678308	0.481041765	0.64595079	0.594125554	0.721222779		0.629179021	0.602213381	0.738095304	0.48000332	0.579383708	0.737039593	0.660200993	0.64881067	0.577876027	0.683080623	0.698620293	0.630478325
AAAAGAGTAGCTAATGTGCCCTATGGAAAA	V657W	GTT657TGG	0.414378179	0.318324259	0.316664873	0.45966143	0.358235028	0.568607671	0.428071466	0.261683081	0.288202658	0.596500522	0.405812341	0.834896608	0.401352816	0.449953465	0.612908765	0.466092748	0.472692413	0.421224823	0.29000367	0.302433766	0.551754617	0.475809321	0.48017092	0.296218718	0.47799012
AAAAGAGTATACATAACTAATTAGAGCACA	R413S	CGT413TCG	0.659713574	0.600631845	0.655186693	0.672646122	0.623226026		0.660939689	0.690504115	0.709809202	0.611977388	0.553414189		0.653178698	0.570640582	0.615366556	0.846554188	0.622207561	0.660326632	0.64556798	0.682497947	0.627957989	0.619136991	0.699984189	0.664032964	0.65147587
AAAAGAGTGGGTGTGCTAGATAGGACGGTA	T945P	ACA945CCG	0.748691972	0.74221262	0.696096672	0.639521148	0.60032441	0.630217979	0.648935237	0.733748816	0.604949614	0.645672564	0.63030606	0.632168006	0.591356432	0.685021492	0.60382598	0.629371362	0.655437456	0.698813605	0.737980718	0.650523143	0.630378612	0.633811477	0.629965133	0.69425193	0.631888305
AAAAGAGTGTTCAATAGGACAGACGTAGCA	K511C	AAG511TGC	0.677543604	0.675834311	0.711205913	0.607572511	0.68155159	0.73191904	0.829158302	0.795148453	0.88607026	0.576259732	0.647891365	0.713232379	0.639309052	0.652767113	0.656314626	0.716366668	0.784480545	0.753350953	0.735491382	0.798638086	0.653839136	0.680763956	0.698725691	0.767064734	0.689744823
AAAAGATAACACCAGTAAAGAAATAATCTT	wildtype		0.649911283	0.490330658	0.489017045	0.58622035	0.564677446	0.411058211	0.700721592	0.60617499	0.526759564	0.495116274	0.61189147	0.662793748	0.453535962	0.661271572	0.693315335	0.450039432	0.602715093	0.675316437	0.548252824	0.507888305	0.611427393	0.554169604	0.490996371	0.528070564	0.522582988
AAAAGATACGAATCGTTGACACAAACACGC	S503T	TCT503ACG	0.350962223																	0.350962223
AAAAGATACGCTCGCTAATCAATACTAAAT	wildtype		0.60254039	0.522035348	0.468344117	0.590190919	0.640686407	0.649784205	0.622922104	0.613473184	0.633774812	0.55069211	0.553760093	0.687636967	0.49820167	0.634726168	0.579637435	0.562428334	0.592309307	0.612731247	0.567754266	0.551059464	0.598078632	0.594562608	0.588657544	0.559406865	0.591610076
AAAAGATACTATATGAAGCATACGGGATTG	F942E				0.273535843	0.424537577	0.404825093	0.425790328	0.631190963	0.274430456	0.273386929			0.526495646	0.558093689			0.551562165	0.381617515	0.631190963	0.274430456	0.273461386	0.503042304	0.393221304	0.488676246	0.27378441	0.440948775
AAAAGATAGAAACCGCAACGTGATGCACCA	wildtype		0.701891378	0.676419229	0.664933587	0.688861796	0.620886622	0.628071561	0.743146997	0.601353213	0.66243946	0.600717145	0.68541397	0.697539453	0.653803418	0.679633141	0.638197479	0.620003143	0.639299191	0.722519187	0.638886221	0.663686524	0.671607058	0.620300986	0.644496225	0.651286372	0.632398605
AAAAGATAGACGAACCGTTCAATACAAAGG	P781C	CCC781TGC	0.819866214	0.687362655	0.721910703	0.652164197	0.60021431	0.347558475	0.721074448	0.56654098	0.670142828	0.64731874	0.631989332	0.619119707	0.629978958	0.678592568	0.580594342	0.637064055	0.569451065	0.770470331	0.626951817	0.696026765	0.632089955	0.605661371	0.538870621	0.661489291	0.572265996
AAAAGATAGATTCCAGAGTTACCGAAACCC	wildtype		0.755508732	0.763224073	0.551042127	0.652298726	0.610204557	0.707139655	0.654311712	0.619485219	0.632556329	0.625816097	0.64438727	0.767917717	0.665648759	0.684754733	0.658406617	0.610778441	0.608881709	0.704910222	0.691354646	0.591799228	0.685805311	0.614967454	0.654101789	0.641576937	0.634534621
AAAAGATAGGGTCACAGAAGAAAGTAAGTG	wildtype			0.530426377			0.706610249	0.59314433	0.254174643	0.444492143	0.809078083	0.725069154		0.827898873	0.731583109	0.506453198	0.633761611	0.448263424	0.520790595	0.254174643	0.48745926	0.809078083	0.674924198	0.650823333	0.520703877	0.594665534	0.59877555
AAAAGATATAGTCGAGAATTCAGAAAACGA	wildtype											0.681138228						0.319249431						0.681138228	0.319249431		0.50019383
AAAAGATATGTAAGATAGACGCACAAGCAC	wildtype		0.798113307	0.841672034	0.641693404	0.577665763	0.532987979	0.609618647	0.729587844	0.730650697	0.750926025		0.519895292	0.560338611	0.506620401	0.650113696	0.673998058	0.624495973	0.575425618	0.763850575	0.786161365	0.696309715	0.593747306	0.554206798	0.58466997	0.74123554	0.572484702
AAAAGATATTTTCATAGCTAAAGAAGCTTT	V144S						0.639478031	0.457448476				0.691070976	0.470584908			0.54965555							0.54965555	0.665274503	0.464016692		0.564645598
AAAAGATCACGACAAAAGAGTGAAGATGAA	Q573H	CAG573CAC	0.73072869	0.644926704	0.533501546		0.623428671	0.570944053	0.647178879	0.742727437	0.750988331	0.637014524	0.596504068	0.754222304	0.737140117	0.702284054	0.474239705	0.663168593	0.524479615	0.688953785	0.69382707	0.642244938	0.666971545	0.59497427	0.610205571	0.668036004	0.602589921
AAAAGATCACTCTGGGTTACTGGTTCAAAT	A850P	GCT850CCC	0.386445729	0.347226096	0.366289029	0.529368544	0.650265289	0.590476497	0.446315014	0.339283314	0.402646118	0.467581677	0.441718904	0.547049545	0.444952578	0.545903656	0.663683049	0.576635068	0.484623194	0.416380371	0.343254705	0.384467574	0.546191474	0.53415672	0.536276823	0.363861139	0.535216772
AAAAGATCCAACTTGATATTACTACTGCAA	K80V					0.747102243	0.931153146			0.557119044	0.532812347		0.66057562	0.419910729		0.591424015	0.662640709	0.637608196	0.525819548		0.557119044	0.532812347	0.605269424	0.728486347	0.649091908	0.544965696	0.688789127
AAAAGATCGAACCAGTCTAAGTAATGAATC	D851A						0.655350165		0.54349938	0.302584537	0.50678902	0.490978123								0.54349938	0.302584537	0.50678902		0.573164144		0.404686778	0.573164144
AAAAGATCGCAAGTAGATTGACCTGATGCA	T507E	ACA507GAG	0.556121551	0.636745374	0.507984755	0.680959131	0.556569815	0.596948144	0.553049814	0.591579087	0.581100163	0.667713396	0.621848561	0.889842267	0.765821109	0.659565073	0.634133612	0.538507538	0.775788846	0.554585683	0.61416223	0.544542459	0.726064238	0.666690686	0.585768081	0.579352345	0.626229383
AAAAGATCTGTAGCAGCGATGCTCCGTCGA	wildtype		0.648067252	0.717427724	0.668360487	0.751936209	0.666713857	0.75300524	0.654731634	0.69848919	0.66615957	0.64796297	0.601537773	0.580966144	0.680007387	0.619001541	0.689985428	0.639379796	0.651963436	0.651399443	0.707958457	0.667260028	0.664379342	0.655546754	0.664640936	0.687609243	0.660093845
AAAAGATGCCCCATGTGAACGTGTGTCTAA	wildtype		0.312697704	0.633067426	0.306392848	0.571739614	0.600811774	0.494089754	0.516184933	0.556706217	0.320481983	0.623794987	0.762336734	0.444998418	0.683727749	0.453017578	0.876865063	0.661261991	0.465839369	0.414441318	0.594886821	0.313437415	0.606069684	0.563482043	0.639229493	0.454162118	0.601355768
AAAAGATGTAAAGAACCTGGATAAAAGTCA	C243K	TGT243AAG	0.413830625	0.255451503	0.273847537				0.617817607		0.334812395	0.577728946				0.351951299	0.414147261	0.399825116		0.515824116	0.255451503	0.304329966	0.38304928	0.577728946	0.399825116	0.288037145	0.488777031
AAAAGATGTAACCATAAGGATGGTCGCAAG	synonymous	CTG913TTG	0.745808438	0.683914276	0.754482999	0.670520365	0.723968979	0.656795986	0.892174389	0.802946841	0.756117305	0.693567039	0.661182782	0.769460211	0.749493852	0.813693999	0.44891921	0.505292407	0.500257597	0.818991413	0.743430559	0.755300152	0.690417527	0.639264538	0.607757058	0.749365355	0.623510798
AAAAGATGTCAAGAGCCGGACAAAATCACA	synonymous			0.8900654	0.723863388	0.630333033			0.994318704	0.716869051	0.899386493		0.573849013	0.91431913		0.637914087	0.638541503	0.596651433		0.994318704	0.803467226	0.811624941	0.705276938		0.585250223	0.807546083	0.585250223
AAAAGATGTGTCCAAGTCTTGAGGTTACTA	S748Y	TCA748TAC	0.31951574	0.489194982	0.416893651	0.604324906	0.509004885	0.480170958	0.553800695	0.359012077	0.515655539	0.654198423	0.44124413	0.59286479	0.615945997	0.608422942	0.593574047	0.497433695	0.576193531	0.436658217	0.424103529	0.466274595	0.603026536	0.579798947	0.472949594	0.445189062	0.526374271
AAAAGATGTTCCCAAAATCCTAGACTGGTT	T746F	ACC746TTC	0.559934808	0.619396348	0.68856852	0.662119458	0.650723833	0.611088992	0.603569572	0.712574923	0.670587802	0.600407368	0.6485754	0.678818107	0.670942998	0.650348155	0.665191848	0.674299875	0.663292454	0.58175219	0.665985636	0.679578161	0.665484113	0.638141218	0.644654756	0.672781898	0.641397987
AAAAGATTAAGCAAGTTACAGGTCCAGAGA	K535R			0.496947877							0.60043891		0.555514906	0.46875707							0.496947877	0.60043891	0.46875707		0.555514906	0.548693393	0.555514906
AAAAGATTATTAACATGACAAATTGTAGAA	D618S								0.565507265		0.891562391	0.735344987	0.592620315			0.573298832	0.717875356	0.608728518		0.565507265		0.891562391	0.645587094	0.735344987	0.600674416	0.891562391	0.645564607
AAAAGATTCTCTGATCGTGCTAAAGAAATC	S555Y				0.42557011		0.708248491	0.756799073					0.411183163				0.290177473					0.42557011	0.290177473	0.708248491	0.583991118	0.42557011	0.625410242
AAAAGATTGAACTTACTTGGAGTCGTGAAT	E33N	GAG33AAC	0.535728301	0.439564205	0.654040876	0.713673965	0.821809379	0.737731655	0.503479468	0.463391677	0.676469783	0.67052098	0.713304255	0.688936605	0.807284648	0.518420623	0.594104422	0.650958458	0.672124036	0.519603885	0.451477941	0.66525533	0.664484053	0.721484798	0.700664789	0.558366635	0.711074794
AAAAGATTGAGTCTCTAGGGCAAGTTGTGG	wildtype		0.673491093	0.713533129	0.74575866	0.666626704	0.695053351	0.679147534	0.645188727	0.747526615	0.754756789	0.632719365	0.659625236	0.662418612	0.667719451	0.652776962	0.631203415	0.703509025	0.680687502	0.65933991	0.730529872	0.750257724	0.656149029	0.66948674	0.680760598	0.740393798	0.675123669
AAAAGATTTGGGGGATGGCGACTCCATGCC	H340K	CAC340AAG	0.789975096	0.652427371	0.661031728	0.626884279	0.726426676	0.724074894	0.711937322	0.693419086	0.635184748	0.693435613	0.608114988	0.688324082	0.628381623	0.677068265	0.648495178	0.72105126	0.687533693	0.750956209	0.672923228	0.648108238	0.653830685	0.702465328	0.684413714	0.660515733	0.693439521
AAAAGCAAAGAGATGACACGAATTCGAGTT	A706E	GCC706GAG	0.764473849	0.685519073	0.817870855	0.641906405	0.674855434	0.781979656		0.578813443	0.904226043	0.618877344	0.601137473	0.417594698	0.390342216	0.572868098	0.71384765	0.804356804	0.555135132	0.764473849	0.632166258	0.861048449	0.547311813	0.616289303	0.729157978	0.746607353	0.672723641
AAAAGCAACAATTGTCCCCAGTGTTTGGGT	wildtype			0.37273865	0.642451552	0.597700227	0.646946214	0.768224172	0.757826747	0.572272236	0.71159989	0.738549687	0.67238136	0.602140895	0.530754277	0.617746762	0.739591164	0.577249729	0.673470304	0.757826747	0.472505443	0.677025721	0.617586665	0.686322069	0.67261842	0.574765582	0.679470245
AAAAGCAACCAGAACTCCTGAGGCACAAAT	C712S	TGT712TCC	0.412496365	0.40389029	0.392923187	0.45852663	0.509670088	0.526306501	0.431835056	0.493514507	0.440637083	0.683619576	0.609066341	0.520113058	0.523745835	0.517482727	0.538040386	0.606315002	0.527388465	0.42216571	0.448702398	0.416780135	0.511581727	0.573559376	0.580562615	0.432741267	0.577060996
AAAAGCAAGCGGTCTAGATCCATTGACTAT	wildtype				0.254580983	0.462211118			0.314583706		0.296170997	0.477561028				0.460749293	0.55868515	0.299445754	0.480394938	0.314583706		0.27537599	0.493881854	0.478977983	0.299445754	0.27537599	0.419133906
AAAAGCACATTTATCAATATAAAAGTAATG	synonymous	CTG626CTC	0.659338951	0.569478547	0.663407836	0.658001214	0.641714826	0.529129429	0.616485054	0.659617569	0.582729285	0.656033304	0.603219298	0.699048554	0.621182851	0.663298091	0.701014676	0.65028661	0.708110331	0.637912003	0.614548058	0.623068561	0.668509077	0.668619487	0.594211779	0.618808309	0.631415633
AAAAGCACCAGATAATAATACTTTCCGAAT	wildtype																0.427309023						0.427309023
AAAAGCAGAAAAGATACCCATGACACTAGG	S244H	TCT244CAC	0.624914821	0.64988633	0.596424637	0.60835552	0.578603699	0.605789416	0.592900986	0.689557685	0.614122094	0.684506599	0.616193356	0.641786322	0.620311692	0.676438018	0.667504328	0.617471616	0.655983412	0.608907904	0.669722008	0.605273366	0.642879176	0.639697903	0.613151463	0.637497687	0.626424683
AAAAGCAGAAGCAATATGCGGAAAAGTGAG	L50V	CTG50GTG	0.455588493	0.386856424	0.388898968	0.498496188	0.528687273	0.544375284	0.493948	0.35802102	0.381168587	0.529358749	0.528233045	0.569266687	0.589940937	0.579775864	0.512701037	0.672058056	0.498414354	0.474768247	0.372438722	0.385033777	0.550036143	0.518820125	0.581555462	0.37873625	0.550187793
AAAAGCAGATGAGAAAACCTCAACTCTCTG	I391L	ATT391CTC	0.568259519								0.844961964						0.777161277			0.568259519		0.844961964	0.777161277			0.844961964
AAAAGCATAACCTGTCTTACAAGGCGAAAA	wildtype											0.548408514		0.987246793		0.501328264	0.846632499		0.968221647				0.778402519	0.75831508			0.75831508
AAAAGCATACATAGTGAGCGTGTGTATCAA	wildtype		0.723428326	0.809182841	0.76126386	0.669067061	0.731855474	0.884255831	0.755130664	0.815306643	0.756933283	0.668712621	0.642014138	0.535434643	0.771792765	0.580211638	0.498091114	0.512448321	0.608324886	0.739279495	0.812244742	0.759098572	0.610919444	0.669630994	0.679572763	0.785671657	0.674601879
AAAAGCATACATCGTAGGTCTGTGCTGAAA	N242L								0.794328949	0.860338548	0.8669009	0.656774253	0.659285628	0.533635477	0.657067257		0.422027007		0.608553167	0.794328949	0.860338548	0.8669009	0.53757658	0.63266371	0.659285628	0.863619724	0.641537683
AAAAGCATTCAGATTAGGATAAAACTGAGA	F285V	TTC285GTC	0.586528049	0.487265334	0.469428868	0.622716313	0.593732479	0.656285546	0.486067447	0.512891793	0.488967266	0.632271371	0.601310606	0.688890005	0.600336454	0.577514637	0.710485865	0.575972096	0.572576236	0.536297748	0.500078563	0.479198067	0.639988655	0.599526695	0.611189416	0.489638315	0.605358056
AAAAGCATTGCCTGTCTAATCGTGCATTAA	P830L	CCT830TTG	0.680783168	0.636703084	0.626216022	0.775243887	0.808458559	0.803255916	0.656068321	0.627481422	0.665757129	0.671876012	0.777589394	0.755625613	0.669909769		0.638922368	0.755595865	0.843217855	0.668425744	0.632092253	0.645986576	0.70992541	0.774517475	0.778813725	0.639039414	0.7766656
AAAAGCCCCGAAATTTAAGAAAATTAGAGC	V404R	GTG404AGG	0.662983139	0.528495636	0.516731363	0.527494154	0.592672478	0.535476266	0.585492509	0.489687905	0.456374793	0.557683573	0.546739453	0.551853002	0.596651345	0.518831991	0.577593228	0.568324279	0.55835811	0.624237824	0.509091771	0.486553078	0.554484744	0.569571387	0.550179999	0.497822424	0.559875693
AAAAGCCGAAATTTTAGAGTGCCGATGGGG	wildtype		0.725799537	0.841315122	0.82083048	0.659924935	0.627405507	0.722786747	0.719108286	0.819997118	0.833465676	0.659960472	0.639671934	0.763375997	0.500002586	0.667706472	0.668087532	0.937737722	0.648673989	0.722453912	0.83065612	0.827148078	0.651819504	0.645346656	0.766732134	0.828902099	0.706039395
AAAAGCCTAGGGCTTAACAATATCATGTAC	wildtype		0.379573813	0.409166279	0.423018623	0.657802952	0.662450696	0.644992503	0.425352671	0.444185647	0.371923861		0.465977605	0.520158545	0.47577117	0.579581878	0.58870904	0.499553386	0.579882614	0.402463242	0.426675963	0.397471242	0.564404717	0.621166655	0.536841165	0.412073603	0.570571361
AAAAGCGAAACGTTTTATTTTATTCACGCT	wildtype		0.792974239	0.732908237	0.753878919	0.558884501	0.685829349	0.603411697	0.688940472	0.764399159	0.807370391	0.631832915	0.604600652	0.519917573	0.66034887	0.636421254	0.613094132	0.597309842	0.565972531	0.740957356	0.748653698	0.780624655	0.597733266	0.627878265	0.601774064	0.764639177	0.614826164
AAAAGCGACTTATATTTAAATGTCACGGTT	wildtype		0.548626361	0.569024388	0.576929148	0.680302073	0.694579727	0.653988046	0.565528615	0.659316137	0.594273923	0.642411909	0.645110915	0.661090053	0.601780358	0.643486186	0.648259358	0.648204984	0.636023155	0.557077488	0.614170263	0.585601536	0.646983606	0.657671597	0.649101315	0.599885899	0.653386456
AAAAGCGAGAGCGTGATCTGAAACGGGTAC	T816H	ACG816CAC	0.702826042	0.694925393	0.704151768	0.690420916	0.678430424	0.604706624	0.642185747	0.727574904	0.767844471	0.686244854	0.616624629	0.67076831	0.684225804	0.630056964	0.584584775	0.634071539	0.65751667	0.672505894	0.711250148	0.73599812	0.652011354	0.674063983	0.618467597	0.723624134	0.64626579
AAAAGCGAGGTGGCCATGATTGCCGACTCT	wildtype		0.677039167	0.648721975	0.719831954	0.534841654	0.649320129	0.582018161	0.644377569	0.629675711	0.648506437	0.654034488	0.635034959	0.627528758	0.574226711	0.714632795	0.666670692	0.644802539	0.703730309	0.660708368	0.639198843	0.684169195	0.623580122	0.669028309	0.620618553	0.661684019	0.644823431
AAAAGCGATCGAGGAATTTCAGCACACAAT	T605L	ACC605TTG	0.654302057	0.786682128	0.77229663	0.668331574	0.629430628	0.644118209	0.621692617	0.693695019	0.664716613	0.639013807	0.697105618	0.712693781	0.531721416	0.642322091	0.619469883	0.715399007	0.630197262	0.637997337	0.740188574	0.718506621	0.634907749	0.632880566	0.685540945	0.729347597	0.659210755
AAAAGCGATGAAAAGGCTGGGGTAAGCAGA	wildtype		0.894739363	0.843245401	0.782625783	0.591513295	0.601063964	0.550269765	0.72229396	0.732382876	0.86040597	0.577596824	0.655531723	0.633193095	0.583403127	0.579170824	0.550000609	0.732673587	0.694555041	0.808516662	0.787814138	0.821515877	0.58745619	0.624405276	0.646158358	0.804665007	0.635281817
AAAAGCGCAGATAATAAAAAGCAGAACTGC	T605G	ACC605GGG	0.507596626	0.66165852	0.691915699	0.624072297	0.685203498	0.634536168	0.523470283	0.646565764	0.649343515	0.575976346	0.638321508	0.682874383	0.64551551	0.678499444	0.590518034	0.591763925	0.643222664	0.515533454	0.654112142	0.670629607	0.644295934	0.634800836	0.621540534	0.662370875	0.628170685
AAAAGCGCAGTCACCATGACGTTTAATTTC	R256T				0.880230878	0.665315597			0.473096945		0.655383171			0.754265963		0.617847603			0.683328018	0.473096945		0.767807025	0.679143054	0.683328018		0.767807025	0.683328018
AAAAGCGCCACAATAGCAGGACTCGAAAGA	L44T	CTC44ACG	0.755836426	0.763414032	0.787847394	0.719877939	0.549319721	0.615865446	0.631943943	0.765120132	0.719385143	0.691515822	0.712255763	0.692080101	0.611774107	0.71693625	0.718908602	0.777682313	0.812226916	0.693890184	0.764267082	0.753616269	0.6919154	0.684354153	0.701934508	0.758941675	0.69314433
AAAAGCGCGATGGCTGCAAGACAATTACAC	L880I								0.923179891	0.876108144	0.680360083		0.575725903			0.725913839	0.417813257	0.636744691		0.923179891	0.876108144	0.680360083	0.571863548		0.606235297	0.778234114	0.606235297
AAAAGCGGAACAGGTGGTATATCGAATTAG	Q204R	CAG204CGG	0.789299575	0.740884371	0.745706254	0.651711132	0.685378077	0.678757506	0.845341652	0.792737667	0.717663697	0.62233621	0.685855134	0.739946154	0.570255016	0.649465047	0.659858871	0.726083965	0.64138291	0.817320613	0.766811019	0.731684975	0.654247244	0.649699066	0.696898868	0.749247997	0.673298967
AAAAGCGTACTATAATTATGCAATAGCGAA	N195A	AAC195GCG	0.663647671	0.640123818	0.661582448	0.655442637	0.65663066	0.707647673	0.616699888	0.667452673	0.691042329	0.670870053	0.632435359	0.659419659	0.625631505	0.606547034	0.590837146	0.685940993	0.615085132	0.64017378	0.653788246	0.676312388	0.627575596	0.647528615	0.675341342	0.665050317	0.661434978
AAAAGCGTGACGAGAGGACTATTATACAGG	P688L																0.619286351		0.803033955				0.619286351	0.803033955			0.803033955
AAAAGCGTGTGAGGGGTGTAATCTTCGCGC	R909S	CGG909TCG	0.617705001	0.775797118	0.677307429	0.611012695	0.668328233	0.631049289	0.651335033	0.64954456	0.699896293	0.652072646	0.631167838	0.604576846	0.637751947	0.614967719	0.620330222	0.681946785	0.693753978	0.634520017	0.712670839	0.688601861	0.617727886	0.671384952	0.648054638	0.70063635	0.659719795
AAAAGCGTTCACCCATACCGCTGGGCGGAT	N309P	AAC309CCC	0.442204046	0.389286477	0.554574256	0.617855152	0.607156669	0.843013298	0.408108448	0.393503462	0.445311381	0.544929939	0.486273824	0.555993254	0.450085609	0.593090441	0.653062942	0.669401564	0.62803256	0.425156247	0.391394969	0.499942819	0.57401748	0.593373056	0.666229562	0.445668894	0.629801309
AAAAGCTAAAACGGCCGGGAATTCATGCAC	wildtype								1				0.5863484						0.641476087	1				0.641476087	0.5863484		0.613912244
AAAAGCTAAAGGTACTCACCTTACGCTCAA	Q588C	CAG588TGC	0.774672687							0.335351675			0.750121943	0.689725207		0.629534271	0.785229357	0.842966056		0.774672687	0.335351675		0.701496278		0.796543999	0.335351675	0.796543999
AAAAGCTAACAGTAAGAAAAGAGGAGGTGT	E389M	GAA389ATG	0.592589091	0.493541893	0.605802886	0.623553395	0.564928646	0.766556876	0.644895526	0.661226263	0.807926951		0.566841886	0.638158708	0.44159105	0.669554184	0.617045147	0.615757125	0.608672912	0.618742309	0.577384078	0.706864918	0.597980497	0.586800779	0.649718629	0.642124498	0.624551489
AAAAGCTAATTAAGACTCATAGAACTGATT	Q437K				0.661607701	0.619130943	0.678224782	0.408988866	0.593010508	0.830467683	0.776072925		0.466500677	0.661682407	0.631525252	0.63500364	0.658835146	0.544821199	0.659936112	0.593010508	0.830467683	0.718840313	0.641235478	0.669080447	0.473436914	0.756049436	0.551694327
AAAAGCTACGCTATACAGGGTGGCGTCAAA	H575L	CAC575CTG	0.60123911	0.65197874	0.598710134	0.652155812	0.598641251	0.541584757	0.578014126	0.601139217	0.724437623	0.647996095	0.619260541	0.648897269	0.700206228	0.660119264	0.694949326	0.68760726	0.722372743	0.589626618	0.626558979	0.661573879	0.67126558	0.656336696	0.616150852	0.644066429	0.636243774
AAAAGCTACTGTTGGTTGTCACTACCTAAC	wildtype			0.694081864		0.636236919	0.654104107	0.516924397			0.762532211		0.541870213	0.603981978			0.625661229	0.753704762	0.627501405		0.694081864	0.762532211	0.621960042	0.640802756	0.604166457	0.728307037	0.618820977
AAAAGCTAGCGTAATAGCAATACATAAAAA	T352R									0.423852906	0.327603712			0.489673828		0.867002608	0.85814597		0.336702256		0.423852906	0.327603712	0.738274135	0.336702256		0.375728309	0.336702256
AAAAGCTCGATGTTCCAGAAGGGAACGATT	K800T	AAG800ACC	0.626892064	0.706888332	0.691730002	0.684686395	0.690776955	0.607239842	0.675536371	0.796749929	0.77318342	0.643725407	0.638908126	0.649868979	0.685304939	0.669873014	0.639526225	0.671064282	0.668289415	0.651214218	0.75181913	0.732456711	0.66585191	0.667597259	0.63907075	0.742137921	0.653334004
AAAAGCTCGCGGGGACTAGTTAAAGTCCAT	R525G	CGA525GGC	0.311405258	0.774930962	0.713913252	0.52930995	0.839361425	0.954848413	0.429215002	0.743217432	0.666873159	0.645305149	0.677991152	0.449275055	0.7629137	0.63141981	0.387813808	0.516020149	0.705732684	0.37031013	0.759074197	0.690393205	0.552146465	0.730133086	0.716286571	0.724733701	0.723209829
AAAAGCTCGGCAATAAAGCGAAAAGATGGG	wildtype		0.682414874	0.557526371	0.512408053	0.701880471	0.719900273		0.786119191	0.329320648	0.874206652		0.576495011	0.624823671	0.37986244	0.53796325	0.816460468	0.641241969	0.736256525	0.734267033	0.44342351	0.693307352	0.61219806	0.728078399	0.60886849	0.568365431	0.668473445
AAAAGCTCTAAGAATATCCAAGACTTAGAT	wildtype		0.391871859						0.281408235		0.835833609			0.362617143			0.31881587		0.68324267	0.336640047		0.835833609	0.340716507	0.68324267		0.835833609	0.68324267
AAAAGCTCTGCGGCGATTTGGCTCCCGTAA	wildtype		0.68500133	0.764624371	0.754712141	0.645519669	0.656311733	0.55514765	0.672998143	0.771135937	0.722110197	0.604478073	0.595841325	0.628842717	0.640108408	0.695169375	0.676918572	0.641556559	0.600590771	0.678999736	0.767880154	0.738411169	0.657311748	0.620460192	0.597515178	0.753145662	0.608987685
AAAAGCTGGATATAAAATACTGTAACTATG	wildtype		0.344504827	0.509151958					0.381087969					0.825150139		0.652746781				0.362796398	0.509151958		0.73894846			0.509151958
AAAAGCTGTGAATGGGGACGCACCATCCGG	I809P	ATC809CCC	0.254096735	0.25794332	0.25	0.5377703		0.446963004	0.484562483		0.252165472				0.429113766	0.341279257	0.525845062	0.332731176		0.369329609	0.25794332	0.251082736	0.458502096		0.38984709	0.253369597	0.38984709
AAAAGCTGTGCAAGTTCACCGGTAATGAAT	E832S	GAA832AGC	0.710858287	0.752884459	0.788131207	0.725014275	0.751848344	0.739354118	0.687205361	0.825202622	0.824807595	0.570286347	0.698740747	0.664492168	0.616839976	0.64644705	0.677095078	0.736792694	0.721481626	0.699031824	0.78904354	0.806469401	0.66597771	0.681205439	0.72496252	0.797756471	0.703083979
AAAAGCTGTTAGAAAACAACTGCGTAGAGC	wildtype		0.746185959	0.739226018	0.791323645	0.531953889	0.507433402	0.635335301	0.594280401	0.448943635	0.8130773		0.63359212	0.549848662	0.484082378	0.62131854	0.473783147	0.513507103	0.52960351	0.67023318	0.594084827	0.802200472	0.532197323	0.518518456	0.594144841	0.698142649	0.563894287
AAAAGCTTGGGATGCAAACTGATCGTCGAG	V788L	GTG788CTC	0.816618447	0.781716192	0.730501456	0.417826882	0.626953656	0.667091261	0.841940047	0.70475487	0.832687107	0.576531324	0.659530426	0.632629688	0.73437928	0.559113277	0.518490713	0.615000213	0.625751111	0.829279247	0.743235531	0.781594282	0.572487968	0.609745364	0.6472073	0.762414906	0.628476332
AAAAGCTTTAGCTAGAATCTAAAATAAGTG	G132V	GGC132GTG	0.395949348	0.369985311	0.464086885	0.453723006	0.435024636	0.442061893	0.417028969	0.403829494	0.448480986	0.462872512	0.443180491	0.552705322	0.506118517	0.497287975	0.51670411	0.517632511	0.483427418	0.406489158	0.386907402	0.456283935	0.505307786	0.460441522	0.467624965	0.421595669	0.464033243
AAAAGCTTTATATAACTAGTTGCATACTAA	T320K				0.595621066				0.399632135					0.993898256						0.399632135		0.595621066	0.993898256			0.595621066
AAAAGGAAAAAACTTGAAAGGCATAAATTT	wildtype		0.629226558	0.613643209	0.650540924	0.63932284	0.684604857	0.547674287	0.680551414	0.635893135	0.638271149	0.548665342	0.627920629	0.714415141	0.630721606	0.6041385	0.641599994	0.714967186	0.626513645	0.654888986	0.624768172	0.644406037	0.646039616	0.619927948	0.630187368	0.634587104	0.625057658
AAAAGGAAAATACAACAACTTGATAATGGG	T329Y	ACC329TAC	0.614026504	0.584493339	0.646164816	0.529116332	0.631945171	0.641985225	0.533064504	0.621682008	0.610749176	0.608815555	0.623289348	0.635803211	0.570629336	0.652285054	0.632843008	0.631926482	0.676227695	0.573545504	0.603087674	0.628456996	0.604135388	0.63899614	0.632400352	0.615772335	0.635698246
AAAAGGAAACACTACTTAATTGGCAGCTAT	A779T																		0.672838098					0.672838098			0.672838098
AAAAGGAAGGCGCCGCACCAGGTTAAGAGA	wildtype		0.613776263	0.715941168	0.68463087	0.625363714	0.681647285	0.72840543	0.697300388	0.524937974	0.676486614	0.643387054	0.646931491	0.657294678	0.854164531	0.628082778	0.607105304	0.658569907	0.691150255	0.655538326	0.620439571	0.680558742	0.674402201	0.672061531	0.677968943	0.650499157	0.675015237
AAAAGGAATTAGCCGTTAAGACGTGATGAG	K346L	AAG346CTC	0.373232827	0.607509661	0.86160304	0.652308707	0.607738467	0.760375921	0.414106231	0.778824437	0.744455745		0.630359346	0.767713235	0.812002206	0.450019042	0.55672351	0.648648913	0.689590604	0.393669529	0.693167049	0.803029393	0.64775334	0.648664535	0.679794727	0.748098221	0.66734265
AAAAGGAATTCTACGATATTGAAACCGCAG	G607A	GGG607GCG	0.49289859	0.47737029	0.452328625	0.619806001	0.644004805	0.66181229	0.448014933	0.485332424	0.396896931	0.683200103	0.727386826	0.610675798	0.684117126	0.667474836	0.604655409	0.530282219	0.737063981	0.470456762	0.481351357	0.424612778	0.637345834	0.68808963	0.639827112	0.452982067	0.663958371
AAAAGGAATTGATCTTATTGGGGCCGGGTT	K643V	AAA643GTC	0.591651434	0.66257	0.685119775	0.686377576	0.730315714	0.748783274	0.734258833	0.733584906	0.751060147		0.53857516	0.782257004	0.661084208	0.721077347	0.660810622	0.702873593	0.806269055	0.662955133	0.698077453	0.718089961	0.702321351	0.768292384	0.663410675	0.708083707	0.705363359
AAAAGGACACGGATATACTAATCCCTTTAG	P877K					0.535687827			0.47956782	0.498903967	0.59453921		0.545200558	0.436364452		0.670029555	0.759438787	0.434258312	0.520095214	0.47956782	0.498903967	0.59453921	0.600380155	0.520095214	0.489729435	0.546721589	0.499851361
AAAAGGACCAGTCGCGCCACCCGTGAACAT	E390L	GAA390TTG	0.49347383	0.489548636	0.636308353	0.688887003	0.6360005	0.707523172	0.500195467	0.546364577	0.56048882	0.694867849	0.634881667	0.695044402	0.556920948	0.688691091	0.639142803	0.60961635	0.604010409	0.496834649	0.517956607	0.598398587	0.653737249	0.644959586	0.65067373	0.558177597	0.647816658
AAAAGGACCGCAACTGTGAGTTACTGCGAT	wildtype		0.620670005	0.732645229	0.381725034	0.623175944	0.5499531		0.834855128	0.560267664	0.446803315	0.258058735	0.504962196	0.40494615		0.55930253	0.586758944	0.3842798	0.653158213	0.727762566	0.646456446	0.414264174	0.543545892	0.487056683	0.444620998	0.53036031	0.470082409
AAAAGGACTAAAAAAAATAAAATCGGTTTG	E314H	GAG314CAC	0.401555439	0.330163862	0.306834654	0.43047229	0.468206531	0.393025949	0.365842077	0.370939099	0.404771708	0.61083961	0.36932674	0.502237318	0.331534217	0.402348033	0.525243934	0.388774274	0.457519891	0.383698758	0.350551481	0.355803181	0.438367158	0.512188678	0.383708988	0.353177331	0.447948833
AAAAGGACTCAGAAAGGTGCGGGTTCGGAG	wildtype		0.598421906	0.70288739	0.727336297	0.63462184	0.759007503	0.889732462	0.625109587	0.737543094	0.768082779	0.604575323	0.67077981	0.569455315	0.690687072	0.685217176	0.595733779	0.75840863	0.737604888	0.611765746	0.720215242	0.747709538	0.635143036	0.700395905	0.772973634	0.73396239	0.736684769
AAAAGGAGCACATGGGTGAACACAAGAAAC	S237Y				0.530877965				0.547646903	0.858489023		0.354358704	0.620062685				0.626224336	0.998905734		0.547646903	0.858489023	0.530877965	0.626224336	0.354358704	0.809484209	0.694683494	0.657775707
AAAAGGAGTGTCGCAACGGGAGGGAATTGC	I719S					0.630986549			0.377936486									0.615809565	0.899186656	0.377936486			0.630986549	0.899186656	0.615809565		0.75749811
AAAAGGATACACTAGATATAGGGATGAATA	synonymous	CCC104CCG CAG287CAA	0.608840212	0.622798518	0.665679799	0.656923993	0.788143473	0.352992606	0.613948932	0.748941613	0.691865589	0.653480658	0.694603779	0.607930328	0.5929367	0.663711822	0.690510157	0.705048886	0.622147326	0.611394572	0.685870065	0.678772694	0.6424026	0.687923819	0.58421509	0.68232138	0.636069455
AAAAGGATATCCAACAGAAGATCGCGGAAG	N195W	AAC195TGG	0.653537002	0.780427541	0.794176978	0.768122959	0.803438751	0.710842075	0.732366832	0.804935544	0.822946934	0.704807499	0.683867199	0.683746713	0.666918025	0.703997023	0.736274529	0.641279494	0.680517951	0.692951917	0.792681543	0.808561956	0.71181185	0.729588067	0.678662923	0.800621749	0.704125495
AAAAGGCAAAGGACGCGTACTTTAGCTAGT	W578V	TGG578GTG	0.397847261													0.619741696				0.397847261			0.619741696
AAAAGGCAACAGAAGAGATCAAGATCGTGC	wildtype		0.470563805	0.507741401	0.565602266	0.604310672	0.505888603	0.591248604	0.540029784	0.521461978	0.607492447	0.5134861	0.520063476	0.598126812	0.560597294	0.577390044	0.581762023	0.544048766	0.478977363	0.505296794	0.514601689	0.586547357	0.584437369	0.499450689	0.551786949	0.550574523	0.525618819
AAAAGGCAACTTCAATGATAGTAATCTATT	wildtype					0.655717857	0.802123412	0.429099215		0.542194484			0.723868523	0.771193346	0.39076568	0.585940664	0.643860934	0.652188479	0.566564114		0.542194484		0.609495696	0.684343763	0.601718739	0.542194484	0.634768749
AAAAGGCACACTAGCCGGGAATATATAGGA	I422V	ATT422GTC	0.466643427	0.494030636	0.55409268	0.606905628	0.662756021	0.823304738	0.533173519	0.541189689	0.454105303	0.737725939	0.571995968	0.475975371	0.471763694	0.576660058	0.591100956	0.533096621	0.58705393	0.499908473	0.517610162	0.504098992	0.544481142	0.662511964	0.642799109	0.510854577	0.652655536
AAAAGGCAGGTAAAGTACCAAAGTCGGCGT	K745S	AAA745TCC	0.671899031	0.744665265	0.754512855	0.671524248	0.688885434	0.671063246	0.634717091	0.803059539	0.726696807	0.651580688	0.655521123	0.635289259	0.612694867	0.632509424	0.573504238	0.670098363	0.616016601	0.653308061	0.773862402	0.740604831	0.625104407	0.652160908	0.665560911	0.757233616	0.658860909
AAAAGGCATAGTTATAAGTTGGCGCAAGGG	wildtype		0.29766832		0.480585568		0.515908797	0.610098988						0.678437536		0.545025147				0.29766832		0.480585568	0.611731341	0.515908797	0.610098988	0.480585568	0.563003892
AAAAGGCCAAACATCTGCGCCGGCTAATGG	wildtype		0.673614176	0.713369328	0.734365667	0.720794984	0.728218495	0.790286669	0.667589833	0.787783089	0.753622031	0.687864606	0.640128061	0.69649518	0.748393418	0.677714846	0.757916701	0.719354448	0.672986191	0.670602005	0.750576209	0.743993849	0.720263026	0.696356431	0.716589726	0.747285029	0.706473078
AAAAGGCCAGATGCACTGAGCAAGGCTTGT	F275S	TTC275AGC	0.470408516	0.619159592	0.731554717	0.6229307	0.507750387	0.485907588	0.639680565	0.594263229	0.37458496	0.585140549	0.673423289	0.583576593	0.607885595	0.70453033	0.491797897	0.578922563	0.674948768	0.55504454	0.606711411	0.553069839	0.602144223	0.589279901	0.579417813	0.579890625	0.584348857
AAAAGGCCCGAGGGACCTAGACGTTTACGT	K721L				0.25											0.799340065						0.25	0.799340065			0.25
AAAAGGCCGAAGGAGCTTGCCAAAGTTCTC	A378W			0.526433426	0.392399683			0.393774251	0.576115507	0.567708005	0.393235103		0.558146303	0.493385105	0.538415448	0.663504434	0.653936906	0.682637964	0.523842608	0.576115507	0.547070716	0.392817393	0.587310473	0.523842608	0.544852839	0.469944054	0.539600281
AAAAGGCCTACAAGCACGTTAGCAGACAAG	T605R	ACC605AGG	0.581879176	0.505490637	0.506455503	0.70134589	0.473003247	0.726710116	0.604318993	0.600138304	0.477785108	0.723102638	0.645251131	0.737685308	0.768210471	0.587775554	0.583777522	0.53387583	0.489995796	0.593099084	0.552814471	0.492120306	0.675758949	0.562033893	0.635279026	0.522467388	0.59865646
AAAAGGCGACAACCGGAGGTGTACGGGGAG	M83C	ATG83TGC	0.69026599	0.713807744	0.7368863	0.642004461	0.650409165	0.697494474	0.647736218	0.725053273	0.731789925	0.628121482	0.65798574	0.572723956	0.710204914	0.595286895	0.636934207	0.685033739	0.611542357	0.669001104	0.719430508	0.734338112	0.631430887	0.630024335	0.680171318	0.72688431	0.655097826
AAAAGGCGACACCGAACCTTGTTCAACACT	wildtype				0.723069735	0.696242758				0.619641378	0.644144013		0.647660174		0.777207165	0.802388961	0.685101475	0.844248796			0.619641378	0.683606874	0.74023509		0.745954485	0.662285042	0.745954485
AAAAGGCTAGGTACTCACATGTTAGGACTA	wildtype		0.57524294	0.590651551	0.664230225	0.62806115	0.59529235	0.715003198	0.532302684	0.755912812	0.719903591	0.680582503	0.56146101	0.66683493	0.666765982	0.612769416	0.496257417	0.783179208	0.610538403	0.553772812	0.673282182	0.692066908	0.614137779	0.628804419	0.686547805	0.682674545	0.657676112
AAAAGGCTATATACCCCCCGCGAGGGACCG	G677V	GGG677GTG	0.735540192		0.374198264			0.802559631	0.644694412	0.915940186	0.925344491	0.640549242	0.498404774	0.485233068	0.550712051	0.619559663	0.506366676	0.92208155	0.55686535	0.690117302	0.915940186	0.649771378	0.540467864	0.598707296	0.741015318	0.738494314	0.684092109
AAAAGGCTGGTCGGATCGGGACAGAGAGTG	W685P	TGG685CCG	0.798593968	0.584271137	0.666314825	0.745663351	0.71063157	0.738064321	0.800151386	0.667274822	0.695580049	0.678093916	0.660325366	0.71043731	0.781328959	0.675035013	0.642998519	0.690182779	0.663118367	0.799372677	0.62577298	0.680947437	0.71109263	0.683947951	0.696190822	0.653360208	0.690069387
AAAAGGCTTATAGGCATATCGCAAGCTACA	wildtype		0.630892125	0.687668931	0.706606904	0.652437467	0.641300669	0.619372097	0.573567274	0.726668167	0.616136399	0.682895385	0.640494628	0.667029334	0.648298539	0.644400053	0.643761444	0.645344917	0.639990663	0.602229699	0.707168549	0.661371652	0.651185367	0.654728906	0.635070548	0.6842701	0.644899727
AAAAGGCTTCCACAGTCATTGCGCGACAGC	C209R	TGT209CGC	0.431453497	0.412985175	0.386025202	0.343581885	0.491994964	0.495456401	0.399477849	0.651842409	0.515971353		0.417536391	0.353507565	0.303853889	0.46550212	0.43374697	0.440606687	0.430018618	0.415465673	0.532413792	0.450998277	0.380038486	0.461006791	0.451199827	0.491706035	0.455122612
AAAAGGGAGAAAGAAACTAAATAACAATGG	G677Q	GGG677CAG	0.742630786	0.76477251	0.785218869	0.635563178	0.650846118	0.640340095	0.638902524	0.811018501	0.765083171	0.61457807	0.661202309	0.602505125	0.554428004	0.641422818	0.746621748	0.533250285	0.700964811	0.690766655	0.787895506	0.77515102	0.636108175	0.655463	0.611597563	0.781523263	0.633530281
AAAAGGGCTAGGCTGAAACGGCGTCGGTCC	D72C	GAT72TGC	0.729418985	0.640570911	0.675381498	0.616528963	0.557898494	0.660318236	0.823447822	0.729569823	0.820150609	0.543186007		0.642139986	0.846224497	0.571852302	0.650022443	0.545053049	0.638966288	0.776433403	0.685070367	0.747766054	0.665353638	0.58001693	0.602685642	0.71641821	0.589084415
AAAAGGGCTCAAATCAATTGCCTCATCTCC	wildtype		0.67751143	0.666361012	0.639216723	0.675387568	0.651485554	0.607473828	0.647961487	0.710848148	0.583446565	0.67199498	0.640090881	0.598224597	0.794226937	0.603742887	0.55147978	0.613465833	0.541455298	0.662736458	0.68860458	0.611331644	0.644612354	0.621645277	0.620343514	0.649968112	0.620994396
AAAAGGGGAAGGAGGCAGAAAAGCGGTGAT	wildtype		0.766877609	0.775021277	0.750942466	0.585707312	0.605962733	0.579820763	0.713901131	0.8003598	0.773083775	0.559966879	0.640274396	0.625363789	0.650541382	0.63674794	0.587484473	0.677836147	0.681445155	0.74038937	0.787690539	0.762013121	0.61716898	0.615791589	0.632643768	0.77485183	0.624217679
AAAAGGGGCCTGGGAGTTACTTATGGAAAC	synonymous															0.733717755	0.595150956	0.75					0.664434356		0.75		0.75
AAAAGGGGCGTAAGTGACGCCTGAAAAATG	wildtype		0.596645087	0.635209551	0.672086522	0.595962023	0.659896216	0.637042957	0.632325906	0.715145673	0.706113591	0.673596664	0.647560205	0.607327496	0.661137595	0.601616721	0.603450812	0.643144276	0.642926193	0.614485497	0.675177612	0.689100057	0.613898929	0.658806358	0.642582479	0.682138834	0.650694419
AAAAGGGGGAACTCAGTACCCTCAGCGGAC	wildtype		0.599032424	0.600088822	0.526066459	0.627239907	0.598778976	0.623311848	0.607840245	0.584697623	0.626847877	0.604301527	0.570357198	0.599574148	0.620953151	0.620921156	0.756076819	0.715984793	0.609231457	0.603436334	0.592393222	0.576457168	0.644953036	0.604103987	0.63655128	0.584425195	0.620327633
AAAAGGGGTGAAAGCCGACAGTCAAAATTC	C255A	TGC255GCC	0.339814214	0.256681284	0.274782555	0.365653305	0.327816593	0.33992257	0.528972429	0.296192774	0.280103997	0.337643818	0.358939156	0.48873086	0.331713032	0.448260757	0.401487103	0.335170489	0.320907092	0.434393321	0.276437029	0.277443276	0.407169011	0.328789168	0.344677405	0.276940152	0.336733286
AAAAGGGGTGCATTATAACCAGATGCAACG	wildtype		0.540368366	0.652476065	0.602821607	0.684938207	0.662390047	0.675823961	0.588596431	0.623143809	0.684819607	0.652300863	0.598538401	0.635763712	0.695761599	0.634363062	0.565679516	0.618073233	0.637808805	0.564482399	0.637809937	0.643820607	0.643301219	0.650833238	0.630811865	0.640815272	0.640822552
AAAAGGGGTTGCTTGATAAACGCGGTTTCT	Q276E	CAG276GAG	0.688100284	0.789475897	0.783427877	0.689094116	0.779291401	0.585755108	0.568522724	0.774503764	0.673929243	0.609676037	0.657057515	0.672962259	0.522377255	0.783972766	0.755998566	0.648185527	0.734702054	0.628311504	0.781989831	0.72867856	0.684880992	0.707889831	0.630332717	0.755334195	0.669111274
AAAAGGGTACATGGGCTATGGTCAACTGTC	N651P	AAC651CCC	0.882826143	0.719287298	0.75760449	0.611855061	0.744102851	0.512004912	0.673412911	0.817853346	0.639895572	0.675511314	0.611222928	0.618174257	0.508675282	0.558211365	0.650942415	0.599698927	0.669061374	0.778119527	0.768570322	0.698750031	0.589571676	0.69622518	0.574308922	0.733660177	0.635267051
AAAAGGGTCGGTGCGAAAGACCTACTGAGA	L341M	CTC341ATG	0.482999468	0.315668849	0.423974078	0.599168736	0.434718992	0.482982182	0.533707923	0.316627773	0.344504712	0.449646841	0.565438695	0.558318335	0.400554072	0.571470782	0.642002613	0.478386491	0.484468193	0.508353696	0.316148311	0.384239395	0.554302908	0.456278009	0.50893579	0.350193853	0.482606899
AAAAGGGTGAGTGCTATTATTCATTCTTCA	G932P	GGC932CCC	0.5940034	0.396424771	0.482009126	0.557241675	0.578180474	0.401847428	0.527457699	0.43066752	0.419335567	0.574260782	0.483215506	0.44967376	0.397113585	0.696704311	0.764128122	0.612082239	0.526001908	0.560730549	0.413546145	0.450672346	0.572972291	0.559481055	0.499048391	0.432109246	0.529264723
AAAAGGGTGGCGCGCTCTGAAGGTTATAGA	wildtype							0.474382444		0.565574963	0.411500275				0.438029252	0.534485212	0.857719264	0.292615299			0.565574963	0.411500275	0.610077909		0.383498871	0.488537619	0.383498871
AAAAGGGTTAAGAGGATTGATGAGGAGTGA	V265P	GTG265CCG	0.383517601	0.295654607	0.323052174	0.419883662	0.381562134	0.384040477	0.408409482	0.268269222	0.357334956	0.369201857	0.3870438	0.413636618	0.376337281	0.518563101	0.556260238	0.393649895	0.365178236	0.395963541	0.281961914	0.340193565	0.45693618	0.371980743	0.388244724	0.340193565	0.388244724
AAAAGGGTTCAATGGGGCAACAGGGAAAAG	wildtype		0.620489465	0.688039696	0.71733321	0.590967391	0.697323691	0.501252103	0.641267846	0.877555983	0.671488525	0.626192228	0.650165118	0.61406231	0.500176759	0.655768213	0.625946768	0.609694267	0.604168292	0.630878655	0.78279784	0.694410867	0.597384288	0.642561403	0.587037163	0.738604353	0.614799283
AAAAGGTAATAAAAGTAGAAATAGATTCCC	G811I	GGC811ATC	0.597773184	0.536489028	0.549956693	0.579007393	0.554819484	0.508456639	0.5883323	0.590385325	0.560843584	0.627610247	0.529718681	0.585096442	0.601867069	0.597337101	0.71540915	0.578505458	0.504022555	0.593052742	0.563437176	0.555400138	0.615743431	0.562150762	0.538893593	0.559418657	0.550522177
AAAAGGTAATGAGATGGACTCGTATCTCCG	wildtype		0.663292296	0.638347606	0.637630882	0.650526174	0.595509564	0.638370872	0.671688142	0.612964327	0.727194833	0.65314696	0.663281768	0.645739752	0.613530764	0.688535116	0.602991135	0.684836218	0.720488182	0.667490219	0.625655967	0.682412858	0.640264588	0.656381569	0.662162953	0.654034412	0.659272261
AAAAGGTACACGCAAGAAAAATGTTTCGTT	wildtype								0.707141873	0.703680094	0.45213238		0.611718907	0.67733055				0.753751954	0.748214944	0.707141873	0.703680094	0.45213238	0.67733055	0.748214944	0.682735431	0.577906237	0.704561935
AAAAGGTATACAATCCATAGGTTCGGCCAA	K584C	AAG584TGC	0.65087607	0.578759608	0.721951599	0.621494799	0.652849233	0.691317848	0.610451059	0.758856162	0.701957173	0.655029025	0.610451401	0.594132362	0.43035249	0.553692708	0.699644525	0.608320495	0.641293219	0.630663564	0.668807885	0.711954386	0.579863377	0.649723826	0.636696581	0.690381135	0.643210203
AAAAGGTATTGCGACAGTGTATGACATCAT	wildtype				0.847651983	0.666222912			0.707903136	0.806431691	0.862794394	0.633789125	0.611445334	0.454760431	0.612532633					0.707903136	0.806431691	0.855223189	0.577838659	0.633789125	0.611445334	0.838959356	0.62261723
AAAAGGTCCAGTTCATTCGTCAATAGGCTT	C712T	TGT712ACC	0.420597516	0.536527962	0.665459267	0.526541757	0.665893213	0.773158267	0.514616556	0.68281555	0.607567705	0.709357647	0.610272967	0.640526077	0.532392322	0.527883844	0.555259571	0.676603435	0.567001387	0.467607036	0.609671756	0.636513486	0.556520714	0.647417416	0.686678223	0.623092621	0.667047819
AAAAGGTCCTGAATACGTATTGCGCTAAAC	wildtype		0.66652212	0.572528062		0.768272076	0.684400962	0.712131132	0.831485508	0.73690904		0.662835953	0.642838593	0.886515231	0.629239602	0.662384628			0.68389401	0.749003814	0.654718551		0.736602884	0.677043642	0.677484862	0.654718551	0.67722013
AAAAGGTCGAGAAAATAAAACATTGAAGGA	wildtype		0.661038201	0.703535865	0.709136847	0.649315246	0.722382197	0.741076627	0.697361953	0.735012474	0.71715385	0.69081691	0.69367572	0.685463983	0.719802619	0.666929391	0.644299875	0.710181734	0.657722479	0.679200077	0.71927417	0.713145349	0.673162223	0.690307195	0.714978027	0.716209759	0.702642611
AAAAGGTCGTCCAACTGTAAACCATAAGAA	Q823E				0.484478547	0.533132223	0.50200521	0.47855367	0.702110539		0.495007922		0.572991392	0.556351579		0.474027598	0.482397693	0.478755102	0.359769044	0.702110539		0.489743234	0.511477273	0.430887127	0.510100055	0.489743234	0.478414883
AAAAGGTGAATCTAGACATACATTACGCAA	wildtype		0.647298047	0.637752639	0.733454233	0.617894782	0.599430449	0.655385381	0.679581487	0.616882091	0.616379827	0.619184155	0.632873642	0.578894465	0.627503247	0.601811095	0.681630692	0.591245433	0.608348037	0.663439767	0.627317365	0.67491703	0.621546856	0.608987547	0.626501485	0.651117198	0.617744516
AAAAGGTGAGTATACAGCTTATTACACACA	synonymous	TAT428TAC	0.728207531	0.705820401	0.732937638	0.678131958	0.708762128	0.613274742	0.760591963	0.699617324	0.648784271	0.614343968	0.652946961	0.631220111	0.668929364	0.658038194	0.6249535	0.58358843	0.651450902	0.744399747	0.702718862	0.690860954	0.652254626	0.658185666	0.616603378	0.696789908	0.637394522
AAAAGGTGATCGTATCGGCGCTTGACTGAT	T488L	ACC488TTG	0.69837167	0.7311548	0.754854278	0.675611332	0.697533502	0.663383309	0.708101899	0.751310449	0.829676465	0.683034671	0.645529578	0.65344977	0.735668732	0.665661623	0.584365541	0.813459024	0.664050401	0.703236784	0.741232624	0.792265372	0.662951399	0.681539525	0.707457303	0.766748998	0.694498414
AAAAGGTGCACGTAAAGTCGGAGATATTAA	R92L	CGG92TTG	0.396310122	0.732139085	0.779769757	0.422332546	0.553066408	0.712779337	0.507765935	0.768466602	0.737038384		0.566749418	0.629472954	0.464231807	0.632442727	0.636275841	0.748255912	0.698301648	0.452038028	0.750302844	0.75840407	0.556951175	0.625684028	0.675928222	0.754353457	0.655830544
AAAAGGTGGGTGGAATAGTACCACCCAAGT	L342P			0.624888947	0.861959197			0.560240267	0.880217387	0.68522221	0.862129983	0.640304	0.703849219	0.679329729	0.582726528	0.687157669	0.691800225	0.738143183	0.637144977	0.880217387	0.655055578	0.86204459	0.660253538	0.638724488	0.66741089	0.758550084	0.655936329
AAAAGGTTAAGATTGGGCAAAATGTGAACA	D247S	CTG14CTA GAC247TCG	0.410902327	0.313881748	0.318795412	0.67729825	0.488559581	0.417930734	0.411297821	0.382652389	0.337047595	0.581013426	0.498734139	0.588334695	0.561222354	0.588189348	0.52903731	0.50883219	0.615684948	0.411100074	0.348267069	0.327921504	0.588816391	0.561752651	0.475165688	0.338094286	0.51845917
AAAAGGTTACCGTCAGTAGGATAGTTCCCC	R683Q	AGG683CAG	0.766902482	0.592378278		0.617496374	0.695124513	0.568490459	0.62912078	0.630350369	0.42805884		0.416503761	0.706479598	0.67070993	0.645118837	0.746535662	0.549314676	0.623641366	0.698011631	0.611364323	0.42805884	0.67726808	0.65938294	0.511436299	0.550262495	0.570614955
AAAAGGTTCATTGTCGCTGCATCGGAACGC	P522D	CCC522GAC	0.694420726	0.60021866	0.5146358	0.716806637	0.669876365	0.519782744	0.61207038	0.737578864	0.558999027	0.770695554	0.76850142	0.580931352	0.583210255	0.717335121	0.510250162	0.377291322	0.769031889	0.653245553	0.668898762	0.536817414	0.621706705	0.736534602	0.555191829	0.602858088	0.645863216
AAAAGGTTCTGTTCATGACTGCAACTCATT	T140F	ACC140TTC	0.500582278	0.647352871	0.692614419	0.665946439	0.692105235	0.62790738	0.462630949	0.661775773	0.721331965	0.659161158	0.657280098	0.665402751	0.628034493	0.810220501	0.627419484	0.715616203	0.738275051	0.481606614	0.654564322	0.706973192	0.679404734	0.696513815	0.66693456	0.680768757	0.681724187
AAAAGGTTTAGACGCTTGGATAACAGAACA	wildtype		0.826531064	0.767876522	0.841973277	0.549114269	0.596142017	0.69914575	0.731862679	0.553240322	0.847362161	0.577010894	0.563865526	0.525635584	0.860109935	0.581040294	0.463410705	0.695378416	0.545608442	0.779196872	0.660558422	0.844667719	0.595862157	0.572920451	0.652796564	0.752613071	0.612858508
AAAAGTAAAAACGAAGTACGGGACCGACGC	D526F	GAC526TTC	0.462819997	0.611039974	0.684873642	0.555519604	0.618574962	0.760287607	0.451499252	0.567612904	0.674079583	0.631882134	0.672074597	0.617926956	0.51206747	0.617853847	0.579581878	0.68805494	0.634534983	0.457159624	0.589326439	0.679476613	0.576589951	0.628330693	0.706805715	0.634401526	0.667568204
AAAAGTAAAACCAATTAAGCGCGAGCAAGG	wildtype		0.470813441	0.512921982	0.546143346	0.608147444	0.603791367	0.825148304	0.615606112	0.595092725		0.801358204	0.828886523	0.595348538	0.385523082	0.641451397	0.676250619	0.580748072	0.6649255	0.543209776	0.554007354	0.546143346	0.581344216	0.690025024	0.744927633	0.551386018	0.717476328
AAAAGTAAAAGTGATGCTCAATAGGCCAGT	A824S	GCT824AGC	0.499691965	0.532484632	0.570879074	0.654079226	0.655676918		0.638298881	0.620915733	0.708904373		0.730548137	0.698683661	0.793510587	0.602402711	0.65681922	0.53726874	0.572732592	0.568995423	0.576700183	0.639891724	0.681099081	0.614204755	0.633908439	0.608295953	0.624056597
AAAAGTAAACAATGTCCAAACCACGGAGAA	E938A	GAA938GCC	0.560966395	0.505469562	0.556728219	0.652083971	0.653834116	0.598836367	0.575962176	0.590218127	0.618863375	0.578611158	0.591022668	0.594233582	0.641638369	0.660172284	0.60986486	0.572909791	0.611117001	0.568464286	0.547843844	0.587795797	0.631598613	0.614520759	0.587589609	0.567819821	0.601055184
AAAAGTAAACAGATAATTTCAGGTGTGAAA	V657R				0.25					0.25				0.25							0.25	0.25	0.25			0.25
AAAAGTAAAGGCTAGAATCTGGGAGCGGAG	S632I							0.938582911	0.665823421			0.716685632	0.709090707		0.954192898			0.831724853		0.665823421			0.954192898	0.716685632	0.826466157		0.799021026
AAAAGTAAAGTTCTAAGAAATAGTGGCTAA	wildtype		0.668708362	0.836788091	0.897170861	0.582896246	0.707039691	0.67380773	0.788440916	0.854784607	0.801125924	0.660722892	0.689600911	0.583846328	0.73696834	0.636764104	0.6380456	0.638671859	0.636351644	0.728574639	0.845786349	0.849148392	0.635704124	0.668038075	0.667360166	0.847467371	0.667699121
AAAAGTAACAATAGCAAAAGCAAACCCACG	wildtype				0.565090162				0.993145421		0.731721698		0.711058819			0.919901564		0.662638837	0.754308637	0.993145421		0.64840593	0.919901564	0.754308637	0.686848828	0.64840593	0.709335431
AAAAGTAAGACAAAAAAGATGAGAAACTTA	N43P	AAC43CCC	0.368656591	0.527454522			0.792149453			0.394366486	0.565951054		0.530594365	0.614006379	0.446591709	0.427814576			0.489468373	0.368656591	0.460910504	0.565951054	0.496137554	0.640808913	0.530594365	0.495924021	0.60407073
AAAAGTAATAAAGGTACGGTGGAAAAGTTA	L377P								0.429791741	0.296446729	0.575816189					0.492462401	0.647931386	0.40029743	0.404050725	0.429791741	0.296446729	0.575816189	0.570196893	0.404050725	0.40029743	0.436131459	0.402174077
AAAAGTAATACACTAACACCTTGACTTTAC	wildtype						0.67537887	0.627090599	0.729415914	0.624656917	0.739112124		0.623571096	0.538872593			0.96069575	0.545778173	0.45381888	0.729415914	0.624656917	0.739112124	0.749784171	0.564598875	0.598813289	0.681884521	0.585127523
AAAAGTAATGCTACTTCGATCTCAACAGGA	F103R	TTC103CGG	0.377675144	0.276383077			0.332989809	0.447037895	0.524003245		0.352822287			0.662155512		0.605703084		0.562139698	0.720064806	0.450839194	0.276383077	0.352822287	0.633929298	0.526527307	0.504588797	0.314602682	0.515558052
AAAAGTAATGCTTAAGGATAATATATGCAG	wildtype		0.516460072	0.668635982	0.598605168	0.689770752	0.666381612	0.742681248	0.617636522	0.682774466	0.606682076		0.615980004	0.775519878	0.733368618	0.664860999	0.634359595	0.565499142	0.668450244	0.567048297	0.675705224	0.602643622	0.699575968	0.667415928	0.641386798	0.639174423	0.65179845
AAAAGTACCGACGGTCGGTGCTATTAGCGA	Q540R	CAG540CGG	0.638098245	0.70800083	0.677093975	0.682599345	0.718731082	0.719381166	0.657636381	0.717182593	0.750637195	0.672147934	0.671666494	0.658546897	0.749543339	0.659754614	0.680255132	0.706336518	0.699944107	0.647867313	0.712591712	0.713865585	0.686139865	0.696941041	0.699128059	0.713228648	0.69803455
AAAAGTACGAGAAAAGGCCGCTTCGTTCGG	E938N	GAA938AAC	0.623837833	0.64294026	0.586138993	0.591283435	0.642167749	0.636669776	0.639291288	0.726361894	0.601478371	0.620000716	0.584712361	0.599362696	0.630445739	0.638350754	0.605276728	0.613301482	0.587747803	0.631564561	0.684651077	0.593808682	0.61294387	0.616638756	0.611561206	0.63922988	0.614099981
AAAAGTACTTAAATCTTTTTCACAACCCGT	C709K								0.698312966		0.253807929									0.698312966		0.253807929				0.253807929
AAAAGTAGAATGGTTATGCAACTACGTTTC	wildtype		0.724557219	0.704442453	0.810504509	0.772594877	0.72524225	0.710281257	0.689503586	0.716269875	0.7027974	0.67411155	0.738461507	0.716122804	0.750771037	0.761911565	0.715349681	0.744188858	0.787638059	0.707030402	0.710356164	0.756650955	0.743349993	0.728997286	0.730977207	0.733503559	0.729987247
AAAAGTAGAGAGGACAAACAGCAGGTTAAA	K501L	AAA501CTC	0.744908259	0.752438945	0.729315494	0.551662775	0.596604231	0.603393493	0.76116392	0.765019371	0.806080465	0.664773453	0.644895713	0.639314539	0.655253548	0.649450107	0.626553014	0.685578367	0.5793237	0.753036089	0.758729158	0.76769798	0.624446797	0.613567128	0.644622524	0.763213569	0.629094826
AAAAGTAGCACGAGCGAGAGCCGGAGAATC	I448Q	ATC448CAG	0.618217696	0.497046769	0.490548704	0.65623632	0.606349041	0.721651462	0.553013585	0.498530194	0.544103779	0.630116345	0.60067356	0.602189118	0.634890241	0.64920659	0.658332513	0.60617172	0.597628347	0.58561564	0.497788482	0.517326242	0.640170956	0.611364578	0.642832247	0.507557362	0.627098412
AAAAGTAGCGTGCAGATGATCAAAAGAACT	wildtype		0.797408845	0.704767823	0.63422146	0.545635967	0.610322106	0.585483467	0.768136207	0.822158549	0.925337392	0.563013924	0.520792114	0.621239573	0.645400158	0.690070644	0.756186429	0.714660007	0.693767392	0.782772526	0.763463186	0.779779426	0.651706554	0.622367807	0.606978529	0.771621306	0.614673168
AAAAGTAGGATGGAAACACCAATTCACGAC	G707E	GGC707GAG	0.773203444	0.583547186	0.472217374	0.551531014		0.542016211	0.419485933	0.361575784	0.47814581	0.659271207		0.834070381		0.532018141		0.475401263	0.557028874	0.596344689	0.472561485	0.475181592	0.639206512	0.608150041	0.508708737	0.473871538	0.558429389
AAAAGTAGGTAGCGCAATGATGCCGTAAGG	wildtype			0.513539566	0.34769507	0.72513029			0.847340391		0.288212351					0.868990714				0.847340391	0.513539566	0.31795371	0.797060502			0.383148995
AAAAGTAGTTATAGCAAGGACACGAAACCA	R890F	CGA890TTC	0.557721051	0.514320434	0.521654279	0.675521823	0.610362395	0.560677583	0.504550289	0.528697203	0.592996133	0.524750033	0.558866851	0.718783641	0.570362317	0.630662073	0.577936423	0.5790347	0.573058916	0.53113567	0.521508818	0.557325206	0.634653255	0.569390448	0.566193045	0.539417012	0.567791746
AAAAGTATGGCAATACAATAATTCTAAGGG	T507A					0.899602816					0.595908738			0.858522755		0.723263351			0.970049555			0.595908738	0.827129641	0.970049555		0.595908738	0.970049555
AAAAGTATGTCAAACGATCACGATATTATA	P269L	CCG269CTG AAC282AAT	0.444816963	0.285059331	0.51200467	0.576044949	0.64868739	0.582103722	0.578435638	0.336365043	0.597920773	0.556917503	0.606578944	0.650198839	0.649445533	0.643425156	0.588861392	0.761782875	0.5863626	0.5116263	0.310712187	0.554962721	0.621595174	0.597322497	0.65015518	0.554962721	0.65015518
AAAAGTATTATAAGAAGCAGCGACGATCAG	I62G				0.250550737		0.326790065	0.396761997	0.507482407					0.25	0.282558297	0.313067978				0.507482407		0.250550737	0.281875425	0.326790065	0.396761997	0.250550737	0.361776031
AAAAGTCAACAAAATTAAACATTGTAAATG	wildtype													0.456097345									0.456097345
AAAAGTCAATCAGGACCCAGACAAGGTGTT	wildtype			0.688873519	0.65262402				0.857977732		0.887948655	0.604543203	0.544192467	0.636572597	0.540301696	0.546753177	0.600909825	0.854151924	0.733018217	0.857977732	0.688873519	0.770286337	0.581134324	0.66878071	0.699172196	0.743148731	0.683976453
AAAAGTCCACCGAGGATAGTAGATTGACCT	wildtype		0.635826108	0.630807206	0.687340295	0.705260299	0.693974238	0.644847533	0.603904797	0.645090938	0.657636509	0.627213661	0.667066365	0.704287999	0.696114529	0.675712182	0.714074708	0.656659129	0.65603713	0.619865453	0.637949072	0.672488402	0.699089943	0.659075009	0.656191009	0.655218737	0.657633009
AAAAGTCCGACTACATAAATTTTGTGCTGT	wildtype			0.764116515		0.639833419					0.703912707	0.580727825	0.765217621	0.486851839							0.764116515	0.703912707	0.563342629	0.580727825	0.765217621	0.734014611	0.672972723
AAAAGTCGAATGAACTCCAGAATGAAAAAT	K903P	AAG903CCG	0.541628014	0.605510902	0.652605636	0.555239829	0.631140585	0.616290522	0.676555722	0.66855951	0.717132958	0.64793797	0.679254739	0.546665941	0.800328549	0.650972949	0.754744589	0.807509565	0.642323864	0.609091868	0.637035206	0.684869297	0.661590371	0.640467473	0.701018275	0.660952251	0.670742874
AAAAGTCGGCGATTGTCAAGGTACGTAAGA	T945L	ACA945TTG	0.68920144	0.624917907	0.686741471	0.686550002	0.524026326	0.739526064	0.626254506	0.760009412	0.687896372	0.394819808	0.73025437	0.664577236	0.688630456	0.583338016	0.807592281	0.726668757	0.605932617	0.657727973	0.69246366	0.687318922	0.686137598	0.508259584	0.73214973	0.689891291	0.620204657
AAAAGTCGGGAAATGGAAATGAACCAAACA	wildtype		0.811132439	0.741495971	0.75247802	0.582674289	0.703076522	0.68730716	0.700599798	0.790110858	0.781441403	0.598382585	0.627348091	0.642970958	0.637989204	0.638822127	0.600663113	0.672333098	0.579938919	0.755866118	0.765803415	0.766959711	0.620623938	0.627132675	0.66232945	0.766381563	0.644731062
AAAAGTCTACAAAAAATAGTTGGTGGGGTT	V772T	GTG772ACC	0.690088542	0.689187869	0.642103648	0.573858273	0.626388631		0.750156001	0.602150566	0.475892392	0.725060817	0.743652554	0.721538289	0.724129442	0.676406421	0.553366516	0.793242748	0.709436161	0.720122272	0.645669217	0.55899802	0.649859788	0.686961869	0.768447651	0.602333619	0.719556182
AAAAGTCTAGAATTGAACAGACAGAATGGG	Q433N	CAG433AAC	0.673165749	0.62287307	0.590634369	0.708062412	0.683465262	0.57901178	0.521986586	0.796304312	0.650267788	0.600379769	0.63770631	0.653026846	0.698145723	0.699249081	0.764025245	0.55533034	0.708897013	0.597576168	0.709588691	0.620451079	0.704501861	0.664247348	0.59068281	0.665019885	0.627465079
AAAAGTCTCATTATCTAGGCTTGTGCCCGT	V788M	GTG788ATG	0.642192664	0.50473384	0.520845878	0.675042861	0.640400981	0.57783218	0.759189776	0.577777788	0.58569173	0.640976624	0.626297316	0.69795657	0.667681739	0.597098667	0.542097707	0.514460759	0.660598998	0.70069122	0.541255814	0.553268804	0.635975509	0.647325534	0.572863418	0.547262309	0.610094476
AAAAGTGAAGGAGTGTTAATCCTACAAATA	F115T	TTC115ACG	0.42895841	0.354288877	0.425995432	0.550007909	0.519397207	0.80795007	0.363627074	0.413294923	0.59001684	0.541188489	0.57407778	0.555233537	0.415259241	0.641494086	0.673150845	0.698582446	0.671791386	0.396292742	0.3837919	0.508006136	0.567029124	0.577459027	0.693536765	0.445899018	0.635497896
AAAAGTGACAGATACGCCAGCTATTCTTGC	E536V			0.555700733	0.734997014	0.604943344	0.778797953		0.500168222	0.675857706	0.586228232		0.512901593	0.667321394	0.867632533	0.630123136	0.640768665	0.657702459	0.809141889	0.500168222	0.615779219	0.660612623	0.682157814	0.793969921	0.585302026	0.638195921	0.689635974
AAAAGTGACTATCCTGCAAACGGATTTTTA	D277L	GAC277CTC	0.684151658	0.532309167	0.513290425	0.683112944	0.541564559	0.376161518	0.639024595	0.498954498	0.582077552	0.712019224	0.532621118	0.73793358	0.542997489	0.700499201	0.740437322	0.618560725	0.603091175	0.661588127	0.515631832	0.547683989	0.680996107	0.618891653	0.509114454	0.53165791	0.564003053
AAAAGTGAGGTAATATTCGATTTCTCCGAT	wildtype		0.518538104	0.48556252	0.523157557	0.640240554	0.641585955	0.696888398	0.595512868	0.645549769	0.548921833	0.6484737	0.578855727	0.605755499	0.698681762	0.592696769	0.611321675	0.576599553	0.672820221	0.557025486	0.565556144	0.536039695	0.629739252	0.654293292	0.617447893	0.55079792	0.635870592
AAAAGTGATACAATCCTAACAGGGTAATGG	I139P	ATC139CCC	0.46658845	0.331382394	0.478865659	0.497293377	0.444488899	0.418272015	0.481064779	0.302719298	0.462711549	0.407556062	0.504492731	0.4591402	0.412946552	0.389551197	0.56845631	0.589805962	0.516111359	0.473826614	0.317050846	0.470788604	0.465477527	0.456052107	0.504190236	0.393919725	0.480121171
AAAAGTGCCCTGGGCAAGTTAATACCATGG	P36W	CCC36TGG	0.611699095	0.54605177	0.60487864	0.664183209	0.651199136	0.620024739	0.561618081	0.597866891	0.580872726	0.625533515	0.654174193	0.637241374	0.652969505	0.622674813	0.649353767	0.66919515	0.667155305	0.586658588	0.57195933	0.592875683	0.645284534	0.647962652	0.647798027	0.582417507	0.64788034
AAAAGTGGAGTAACGAGGTGAGCCAATTAG	M580C	ATG580TGC	0.579778846	0.566426618	0.56727647	0.614799484	0.563062046	0.556071425	0.560874797	0.574006894	0.541820288	0.605177614	0.620747542	0.628878913	0.579737096	0.618006337	0.613972485	0.648519946	0.627810329	0.570326822	0.570216756	0.554548379	0.611078863	0.59868333	0.608446304	0.562382567	0.603564817
AAAAGTGGCAGATGACTGACAACATGGAAG	wildtype		0.396729497	0.450190659	0.412706847	0.487165333	0.39669534	0.535542591	0.465082453	0.459157045	0.389583865	0.527346952	0.531011232	0.422415919	0.505836667	0.453635561	0.491768752	0.475047976	0.44214896	0.430905975	0.454673852	0.401145356	0.472164446	0.455397084	0.513867267	0.427909604	0.484632175
AAAAGTGTAAAGGAACTAGGGACAGTGCGC	wildtype		0.667525082	0.727950709	0.694709854	0.594447064	0.643250261	0.589591553	0.72174564	0.751556436	0.712732694	0.601584286	0.674711845	0.658823328	0.613504241	0.564434901	0.667835617	0.730066303	0.695601745	0.694635361	0.739753573	0.703721274	0.61980903	0.646812097	0.6647899	0.721737423	0.655800999
AAAAGTGTAAATGTCTCGTCTACAGGCGTT	wildtype		0.879173453	0.719317759	0.891365957	0.508754147	0.621541298	0.534143885	0.659239311	0.863059501	0.785979612	0.622141472		0.59417569	0.826826038	0.730796119	0.677132447	0.632515748	0.592849554	0.769206382	0.79118863	0.838672785	0.667536888	0.612177442	0.583329816	0.814930707	0.600638392
AAAAGTGTACTAAGTCAATAAAAACTCTAA	A190L	GCG190CTG	0.736546182	0.777333723	0.770872445	0.607211855	0.696667411	0.592143415	0.760185579	0.796707688	0.692166432	0.67610392	0.620067215	0.701866597	0.66893114	0.677638032	0.697117864	0.742555736	0.629436526	0.74836588	0.787020705	0.731519439	0.670553098	0.667402619	0.651588789	0.759270072	0.659495704
AAAAGTGTGAACGTTAAACAGATGGGGCCG	T790P			0.781393256	0.701868113	0.72861742	0.698446268	0.517099939	0.661821524	0.485390914	0.728045758	0.580498544	0.773815953	0.696790732	0.660022816	0.651658127	0.722039823	0.756274729	0.671736843	0.661821524	0.633392085	0.714956936	0.691825783	0.650227219	0.682396874	0.67417451	0.666312046
AAAAGTGTGACTAATCGAGGATGGAGCCTG	N150R	AAT150CGG	0.774837161	0.879298264	0.687884124	0.574217662	0.536761747	0.513534427	0.840689057	0.855888382	0.948430505	0.652597975	0.676107853	0.729687438		0.761958768	0.606264057	0.732881716	0.72947139	0.807763109	0.867593323	0.818157315	0.668031981	0.639610371	0.640841332	0.842875319	0.640225852
AAAAGTGTTGCCTGTCCCCATCGGCACCGT	wildtype		0.536570593	0.730267454	0.758546942	0.57211742	0.635632482	0.568998898	0.621333427	0.659484358	0.563620097	0.621052199	0.603020418	0.510822883	0.48535366	0.570519	0.602968853	0.568830707	0.670758511	0.57895201	0.694875906	0.66108352	0.548356363	0.642481064	0.580283341	0.677979713	0.611382203
AAAAGTTCACTGACAGCTATCTCACTAACT	D766R	GAT766CGG	0.573514786	0.533897411	0.689145763	0.610987772	0.738141854	0.717148369	0.59844546	0.595026671	0.483051018	0.629322596	0.588782107	0.671522887	0.765494408	0.663436546	0.959021459	0.657786549	0.712388584	0.585980123	0.564462041	0.58609839	0.734092614	0.693284345	0.654572342	0.575280216	0.673928343
AAAAGTTCAGTTAACCATTCGAGTAAGCTA	L680P	CTG680CCG	0.253995914		0.369948268	0.634529653			0.637734734		0.51247149					0.663614094	0.997422361	0.731357958		0.445865324		0.441209879	0.765188703		0.731357958	0.441209879	0.731357958
AAAAGTTCATCTTTTTCAACAACAACTTAC	wildtype		0.854986857	0.789362462	0.826009062	0.592759513	0.637621227	0.626298472	0.802384605	0.831304261	0.761891432	0.605643478	0.640113413	0.628316389	0.481667145	0.62273721	0.680938103	0.637057777	0.58939272	0.828685731	0.810333362	0.793950247	0.601283672	0.610885808	0.634489887	0.802141804	0.622687848
AAAAGTTCTAACACCACCGGTAAATGTCGG	synonymous	CGA525CGC	0.454263958	0.407246688	0.534431359	0.615814828	0.65484711	0.553999193	0.46234381	0.611766807	0.661644048	0.597299423	0.617098179	0.661006552	0.541978197	0.604029586	0.582012008	0.562578562	0.567172513	0.458303884	0.509506748	0.598037704	0.600968234	0.606439682	0.577891978	0.553772226	0.59216583
AAAAGTTGTAAAGAAGATTATAAAATCCTC	G677A	GGG677GCG	0.495693085	0.536338259	0.477453764	0.57836101	0.525385893	0.532588708	0.52711365	0.508997662	0.530236358	0.483619448	0.508725983	0.532990261	0.719941424	0.595424473	0.603466301	0.603982603	0.647703326	0.511403368	0.522667961	0.503845061	0.606036694	0.552236222	0.548432431	0.513256511	0.550334327
AAAAGTTTCATCGACGACACGGGTAAAAAA	wildtype		0.671193462	0.576439577	0.473391827	0.594947794	0.64350226	0.579550106	0.657241889	0.680638566	0.586385477	0.656187112	0.581543518	0.500856085	0.539141678	0.597595183	0.501110487	0.480651518	0.469500917	0.664217676	0.628539071	0.529888652	0.546730245	0.589730096	0.547248381	0.579213862	0.568489239
AAAAGTTTCGATCTGGCCATATAATTCCGA	wildtype					0.523496202				0.931673739		0.547094867		0.491815715		0.484748186	0.836977753		0.830093983		0.931673739		0.584259464	0.688594425		0.931673739	0.688594425
AAAAGTTTTAACGGCCATAATGGCTCTGAC	N149K	AAC149AAG	0.345421484	0.265374118	0.289921337	0.342924413	0.446007384	0.383005261	0.405325446	0.275160256	0.267455617	0.357692814	0.30761754	0.257423058	0.448936452	0.389550031	0.287755089	0.542238221	0.39955894	0.375373465	0.270267187	0.278688477	0.345317809	0.401086379	0.410953674	0.274477832	0.406020027
AAAATAAAAGACCCAAAAATAAAACTGCAA	G919L	GGG919CTG	0.450278047	0.261839182	0.259341032	0.361781212	0.371842426	0.351729347	0.502073123	0.279379258	0.260940941	0.336060671	0.325383012	0.422762662	0.359557428	0.41242075	0.500037151	0.332368814	0.354349586	0.476175585	0.27060922	0.260140986	0.411311841	0.354084228	0.336493724	0.265375103	0.345288976
AAAATAAAAGAGTGGTATCTATATTTATTA	T347Y	ACC347TAC	0.506540485	0.778568998	0.75218252	0.641200745	0.763397126	0.677880177	0.520517635	0.730281073	0.695468227	0.706456099	0.680967341	0.652059698	0.737026878	0.640407337	0.634247565	0.672788692	0.686068328	0.51352906	0.754425035	0.723825374	0.660988445	0.718640518	0.67721207	0.739125204	0.697926294
AAAATAAACCTAAGAACGGGGACCGAAATG	wildtype		0.666127924	0.724529775	0.673924736	0.601888326	0.630290759	0.64025897	0.620917466	0.708452213	0.673024232	0.647122307	0.640644812	0.601061546	0.594192842	0.614313364	0.623481334	0.661438284	0.608889212	0.643522695	0.716490994	0.673474484	0.606987482	0.628767426	0.647447355	0.694982739	0.638107391
AAAATAAATTAATTCTAAAGAAAGGCGACT	T199S	ACC199AGC	0.344731851	0.281076446	0.266950691	0.335313951	0.34688799	0.388600874	0.713890608	0.255054974	0.253844845			0.457352337	0.250773632	0.528451711	0.43338101	0.448124581	0.420610742	0.529311229	0.26806571	0.260397768	0.401054528	0.383749366	0.418362728	0.264231739	0.401056047
AAAATAAATTATCGAAGCCGATGCTTGCCA	N309T	AAC309ACC	0.441172849	0.575874818	0.559847834		0.676282242	0.686867789	0.605004946	0.48404074	0.531358823	0.394458164	0.637494569	0.6538286	0.482308125	0.727165985	0.737428885	0.69519024	0.673435446	0.523088898	0.529957779	0.545603329	0.650182899	0.581391951	0.673184199	0.537780554	0.627288075
AAAATAACCAGGGATATAGACGGACGTTCT	D169L			0.317270643	0.276936271		0.70593515				0.500683017					0.639199243	0.699627955	0.413262573			0.317270643	0.388809644	0.669413599	0.70593515	0.413262573	0.364963311	0.559598862
AAAATAACGTTTTAGACGATACTTGGCTAT	wildtype							0.846349412			0.957786881											0.957786881			0.846349412	0.957786881	0.846349412
AAAATAACTGCTAGAGCACGAGCTGTTAGA	E544S	GAG544TCG	0.74415461	0.746101583	0.716751497	0.737372342	0.537204951	0.716005589	0.628465534	0.616913893	0.563200271	0.616554065	0.719264279	0.619953593	0.568581338	0.719119529	0.588728401	0.782174424	0.591833514	0.686310072	0.681507738	0.639975884	0.646751041	0.581864177	0.739148097	0.660741811	0.660506137
AAAATAAGAATAATCCAAGAAAAACGCTAT	D693L	GAT693TTG	0.665589853	0.760471851	0.767193137	0.599200591	0.72036441	0.601452327	0.579522722	0.707646978	0.759069672	0.661427302	0.660446011	0.627269948	0.693590428	0.622744497	0.623439542	0.728312096	0.712821961	0.622556288	0.734059414	0.763131405	0.633249001	0.698204558	0.663403478	0.748595409	0.680804018
AAAATAAGCAGACCGACGAATGATGGAAGA	I561Y	ATT561TAC	0.603801792	0.644438075	0.614132646	0.576524058	0.51028518	0.611622183	0.530148866	0.513782289	0.549149921	0.564504804	0.649794204	0.683689995	0.549500378	0.687024693	0.710809711	0.664654984	0.603467008	0.566975329	0.579110182	0.581641284	0.641509767	0.559418998	0.64202379	0.580375733	0.600721394
AAAATAAGCAGTAATACTCCCATAATGATC	wildtype		0.795862533		0.897436451	0.641527856	0.668119579	0.772410965	0.823685708	0.789201123	0.897228722		0.651684478	0.656859385	0.74197486	0.40793237	0.721287436	0.861089925	0.580885827	0.809774121	0.789201123	0.897332587	0.633916381	0.624502703	0.761728456	0.861288765	0.706838154
AAAATAAGGAACGAAAGCGCTAGAGGTGGC	wildtype		0.389895518	0.445646362	0.492270579			0.322108808	0.620948541	0.551786743	0.404854239		0.442755904		0.392235706	0.557846823	0.400708135	0.797164332	0.549157471	0.505422029	0.498716553	0.448562409	0.450263554	0.549157471	0.520676348	0.473639481	0.527796629
AAAATAAGGAGGTTACAGGTAGGTCGCTCA	wildtype		0.554782779	0.587860699	0.546078598	0.599360173	0.682582711	0.453965763	0.546358079	0.723796166	0.572132867	0.703809218	0.619971037	0.583961096	0.664988713	0.578554745	0.660120296	0.630865957	0.645509974	0.550570429	0.655828433	0.559105733	0.617397004	0.677300634	0.568267586	0.607467083	0.62278411
AAAATAAGTTAATATGCTACCCGAAATAAC	P36L	CCC36CTC	0.523020752	0.497504897	0.419778206	0.526758986	0.499995509	0.62288761	0.470566447	0.551016235	0.458685534	0.652052412	0.625914033	0.613967333	0.426715363	0.602100569	0.708327965	0.418151261	0.572757285	0.496793599	0.524260566	0.43923187	0.575574043	0.574935069	0.555650968	0.481746218	0.565293018
AAAATAATAGAATTTTGTTGAATAGTGTGG	wildtype		0.651063112	0.703035955	0.683937032	0.618990467	0.758910417	0.694341869	0.667288368	0.798616352	0.821413944	0.68903997	0.633380606	0.639550844	0.658782496	0.684842953	0.566088226	0.716335944	0.701847058	0.65917574	0.750826154	0.752675488	0.633650997	0.716599148	0.681352806	0.751750821	0.698975977
AAAATAATAGCACTTATATAACAGCATAAA	V108Y	GTC108TAC	0.397232989	0.640492813	0.56080179	0.489762833	0.568289394	0.450803245	0.706359907	0.455687092	0.404799341	0.747882143		0.564277614	0.499052611	0.691295536		0.605600273	0.372049119	0.551796448	0.548089953	0.482800566	0.561097148	0.562740218	0.528201759	0.515445259	0.548924835
AAAATAATATAAAATTACGCAGGGACTCAT	M83R			0.274169648	0.287142267	0.461041395	0.43045961	0.404966152	0.383270475	0.292234005	0.301505968		0.438669076	0.557258913	0.479888448	0.316631915	0.589493072	0.394079678	0.50976001	0.383270475	0.283201826	0.294324117	0.480862748	0.47010981	0.412571635	0.288762972	0.435586905
AAAATAATCATTGTTATGGGGGTAGTGCTA	K396E			0.562214646	0.541926635		0.477834912	0.450009169	0.450156883	0.424688246	0.350363809	0.437548789	0.407223932	0.67187921		0.498109569	0.522308973	0.547597115	0.556747177	0.450156883	0.493451446	0.446145222	0.564099251	0.490710292	0.468276738	0.469798334	0.479493515
AAAATAATCCAGGAAGTAATAAGGGGGTAA	A537L	GCC537CTG	0.519741267	0.443218599	0.43713075	0.598371678	0.546268901	0.55185502	0.599225936	0.504970021	0.476510331	0.550488397	0.559295921	0.524018631	0.570992157	0.549300325	0.58486422	0.583398486	0.546701367	0.559483602	0.47409431	0.456820541	0.565509402	0.547819555	0.564849809	0.465457425	0.556334682
AAAATAATCCTTGAAGTGCATAAGTACGAA	wildtype		0.601414837	0.619594472	0.589661504	0.647955456	0.652322295	0.645990022	0.611832796	0.626591034	0.683955278	0.642880495	0.612612009	0.65195676	0.615695686	0.652696046	0.635970033	0.616683194	0.616965827	0.606623817	0.623092753	0.636808391	0.640854796	0.637389539	0.625095075	0.629950572	0.631242307
AAAATACAAAAAGTAAGAGGACAGGAGTCC	K804I	AAG804ATC	0.530567749	0.638853454	0.589633726	0.606958902	0.59771118	0.63521163	0.531581945	0.617336578	0.553089927	0.730481751	0.575952311	0.642893251	0.620672806	0.622269071	0.66737366	0.603812728	0.622050212	0.531074847	0.628095016	0.571361827	0.632033538	0.650081048	0.604992223	0.599728421	0.627536635
AAAATACAAAAGGGCTAATATTAGTATTGC	C209T	TGT209ACG	0.413863789	0.491795985	0.437880183	0.414606387	0.581082102	0.376864917	0.485865818	0.576013312	0.433431447	0.608039206	0.533222248	0.395886176	0.42630349	0.414715083	0.441245743	0.515680776	0.548212722	0.449864803	0.533904648	0.435655815	0.418551376	0.579111344	0.47525598	0.484780232	0.527183662
AAAATACAAAGTATATCTCGTAAGTTTCAA	G650L					0.319864939	0.374765908		0.341738329	0.532664409	0.532293168	0.373025271			0.546596033	0.398347161	0.252276895		0.412423143	0.341738329	0.532664409	0.532293168	0.379271257	0.386738107		0.532478789	0.386738107
AAAATACAACAGCGTTTTTATATGCAATCT	I82P										0.25											0.25				0.25
AAAATACAGACAACTCTTATTGACAAATTA	D75C	GAC75TGC	0.709750146	0.629057158	0.727044907	0.573891915	0.561254881	0.515382401	0.6902833	0.684901506	0.621733282	0.594824061	0.623979321	0.464462828	0.539052306	0.548787506	0.529903719	0.567707887	0.60231108	0.700016723	0.656979332	0.674389095	0.531219655	0.586130008	0.569023203	0.665684213	0.577576605
AAAATACAGCCTAGTTAACTTACCATGGCG	L461D	CTC461GAC	0.496691939	0.280371238	0.259252811	0.421515679	0.353167984	0.35900056	0.410979977	0.255893881	0.260229939	0.496800958	0.331263988	0.47696194	0.481847876	0.383739753	0.331585053	0.311425453	0.318177088	0.453835958	0.26813256	0.259741375	0.41913006	0.38938201	0.333896667	0.263936967	0.361639338
AAAATACAGGCTGAAGGTAGGCCGGTACTA	synonymous	CTC438TTG	0.423574736	0.522340703	0.539888658	0.625502235	0.528763724	0.589224871	0.495415387	0.71826553	0.577207055	0.572146418	0.538632487	0.662073274	0.482923417	0.649248863	0.643513375	0.64547252	0.599500792	0.459495062	0.620303116	0.558547857	0.612652233	0.566803645	0.591109959	0.589425486	0.578956802
AAAATACCCCTAGTACGAACTCGTATGATA	P313K			0.594961768	0.451536301	0.682346903	0.783246126	0.633972512	0.766509281	0.996428529	0.840228523	0.652725747	0.573847494	0.744070726			0.611723501	0.648339255	0.577852297	0.766509281	0.795695148	0.645882412	0.679380377	0.671274723	0.618719754	0.72078878	0.644997238
AAAATACCGCCATCTGGGGCTGGAATATAC	P36R	CCC36CGC TGC268TGT	0.825635451	0.813246509	0.69582851	0.641686037	0.678527481	0.566625969	0.75076078	0.813677468	0.698333345	0.683536881	0.730948331	0.61045968	0.761814499	0.653523837	0.619016949	0.709032195	0.643596938	0.788198115	0.813461989	0.697080927	0.6573002	0.668553767	0.668868832	0.755271458	0.668711299
AAAATACCTCGTATTTGGTTTTGGCCTGGA	L435I	CTA435ATC	0.599978504	0.696699319	0.674581182	0.652274535	0.65241572	0.585113564	0.619377508	0.708963675	0.680390213	0.621566679	0.644456411	0.665667535	0.674789533	0.605092809	0.593063899	0.666603988	0.664422041	0.609678006	0.702831497	0.677485697	0.638177662	0.646134813	0.632057987	0.690158597	0.6390964
AAAATACCTGCATAGATTGATTACTTAGAG	I122D	ATC122GAC	0.44888071	0.318450713	0.340690607	0.355671894	0.328198143	0.33322655	0.477623594	0.281028911	0.326619344		0.385496145	0.338074221	0.404285185	0.350504794	0.352981886	0.319081674	0.311480116	0.463252152	0.299739812	0.333654976	0.360303596	0.31983913	0.34593479	0.316697394	0.335496526
AAAATACGAGATATGAATCATAACACATTT	G373W	GGA373TGG	0.287056152							0.340666534				0.482186068			0.764429704			0.287056152	0.340666534		0.623307886			0.340666534
AAAATACGCTAAATTCATATAAGGACCATC	G95A	GGG95GCG	0.541624881	0.584177516	0.677079213	0.655547661	0.728942945	0.680669954	0.558777002	0.554270652	0.596766307	0.635695968	0.591456847	0.667371592	0.565702699	0.578720172	0.727489494	0.636806292	0.644106115	0.550200942	0.569224084	0.63692276	0.638966324	0.669581676	0.636311031	0.603073422	0.652946353
AAAATACGGACAATAATATAACATTTAAGT	D261H	GAC261CAC	0.62770736	0.766765074	0.814342644	0.67817391	0.780290077	0.816206245	0.473740173	0.670580273	0.648073855	0.712406116	0.614047649	0.668130892	0.708781813	0.608394037	0.458189064	0.537470699	0.740421929	0.550723767	0.718672673	0.73120825	0.624333943	0.744372707	0.655908198	0.73120825	0.655908198
AAAATACGTAAAAACGAATTTTCAATGAAC	wildtype		0.669647852	0.640086088	0.678082933	0.60964472	0.644231209	0.630824041	0.606846333	0.736574799	0.719615748	0.630134939	0.63143198	0.663503119	0.625233387	0.637939944	0.73821134	0.670620426	0.666075993	0.638247093	0.688330444	0.69884934	0.654906502	0.646814047	0.644292149	0.693589892	0.645553098
AAAATACGTGCCAGCCTGCTAGATAAATGC	wildtype		0.764548369	0.751135515	0.742086138	0.636614448	0.6315234	0.622535775	0.667745776	0.675882501	0.682468389	0.64942288	0.589113598	0.637745953	0.753904036	0.604049928	0.565496053	0.636452472	0.653589653	0.716147072	0.713509008	0.712277264	0.639562084	0.644845311	0.616033948	0.712893136	0.63043963
AAAATACGTTTATTTAAGTTCATAATGTAT	P781W	CCC781TGG	0.652632526	0.595534158	0.68545823	0.668272217	0.683225275	0.607050019	0.582300873	0.64236504	0.580595598	0.604379754	0.751211831	0.695927435	0.76612907	0.68583871	0.623507634	0.735066205	0.676708373	0.6174667	0.618949599	0.633026914	0.687935013	0.654771134	0.697776019	0.625988256	0.676273576
AAAATACTAGACCGACGGATGAATTCCAAG	T715R	ACA715CGG	0.613616802	0.603292258	0.65997289	0.76456269			0.574180388	0.768605366	0.676425908	0.650696945		0.562394215	0.36502267	0.692593356	0.645979727	0.427574254	0.386589482	0.593898595	0.685948812	0.668199399	0.606110531	0.518643213	0.427574254	0.677074106	0.488286894
AAAATACTCAAACGTCGGCTCCAGAACAAG	wildtype			0.415110002	0.357264309	0.305026185	0.446701595	0.383186485	0.425712592	0.584738484	0.41641484	0.47962554	0.453007308	0.544386564	0.409437947		0.361609284	0.531967867	0.423904058	0.425712592	0.499924243	0.386839574	0.405114995	0.450077064	0.456053887	0.443381909	0.453065475
AAAATACTCGACGCCCAGGCACCACTACTG	C264*	TGT264TAG	0.478223098	0.685444045	0.684688209	0.531659128	0.653395614	0.626033164	0.624649734	0.694477964	0.691852804	0.667073231	0.602109206	0.768896645	0.702772184	0.58690612	0.751430636	0.832106828	0.601335256	0.551436416	0.689961004	0.688270506	0.668332943	0.640601367	0.686749733	0.689115755	0.66367555
AAAATACTCTAAAACGGTAGTAATTCAAGG	F454M	TTC454ATG	0.854165063		0.540432643	0.526800941	0.519504381	0.3495875	0.676341001	0.71539447	0.679095604	0.578437946	0.573180278	0.637278286	0.662034339	0.732755003	0.573114939	0.435622275	0.515300424	0.765253032	0.71539447	0.609764124	0.626396702	0.537747584	0.452796684	0.644974239	0.495272134
AAAATACTTAGGAATATTATGTGGAGGTTA	G677Q	GGG677CAG	0.558378414	0.573756233	0.499045612	0.596337059	0.529523553	0.534002769	0.413750324	0.398396693	0.394734076	0.611050524	0.661048874	0.671069999	0.448814876	0.671210994	0.596990521	0.598019702	0.754074911	0.486064369	0.486076463	0.446889844	0.59688469	0.631549663	0.597690448	0.466483153	0.614620055
AAAATAGAACACCCGAAGAGATGTGACTCA	N150M	AAT150ATG	0.597395427	0.428883898	0.538727275	0.535115695			0.500625188	0.54638458	0.528937451	0.513529563	0.554727751	0.708010669	0.714752608	0.471176329	0.775612843	0.58616824	0.452130908	0.549010308	0.487634239	0.533832363	0.640933629	0.482830235	0.570447995	0.510733301	0.526639115
AAAATAGAAGAACACAAGGCGTCCACGGCC	T140I	ACC140ATC	0.675273459	0.66422616	0.839766062	0.448819832	0.582254047	0.479646975	0.813038728	0.789584655	0.792960853	0.617890726	0.599931137	0.520486001	0.523159123	0.644129223	0.619792144	0.652869536	0.467350672	0.744156093	0.726905408	0.816363458	0.551277265	0.555831815	0.577482549	0.771634433	0.566657182
AAAATAGAAGGCCATGATGTTCCGGACGTG	S503W	TCT503TGG	0.710173412	0.672066034	0.526547936	0.65279803	0.493930311	0.522301046	0.792467601	0.504320458	0.554166969	0.587760741	0.723093858	0.616058907	0.701506176	0.707313747	0.613670588	0.614629203	0.618843177	0.751320506	0.588193246	0.540357453	0.65826949	0.566844743	0.620008036	0.564275349	0.593426389
AAAATAGACCCTCGTATCGACAATTAAACC	wildtype		0.911626703	0.866002258	0.881980894	0.582103955	0.661710729	0.673456332	0.869318615	0.802861528	0.879716434	0.593227708	0.645350392	0.605479999	0.567527071	0.609404792	0.711522399	0.649283626	0.61933618	0.890472659	0.834431893	0.880848664	0.615207643	0.624758205	0.656030116	0.857640279	0.640394161
AAAATAGACGGATATAAAAACAACATGAGG	N574Y				0.698400006			0.549653763					0.533989211	0.709130086		0.590164528			0.685388235			0.698400006	0.649647307	0.685388235	0.541821487	0.698400006	0.589677069
AAAATAGAGAACCCGGTGGGTGACTGATGA	H307K	CAC307AAG	0.528593564	0.571191641	0.647911954	0.585561781	0.705106476	0.594726835	0.569161185	0.465768155	0.654698194	0.585658985	0.618298333	0.645259587	0.6470464	0.649634643	0.607017613	0.626471711	0.656963726	0.548877374	0.518479898	0.651305074	0.626904005	0.649243062	0.613165626	0.584892486	0.631204344
AAAATAGAGTAGTGGCTCTCGGCCAGACAA	wildtype		0.601496778	0.580244226	0.644607257	0.529333113	0.621753804	0.595663312	0.559314589	0.669264052	0.655200752	0.509047732	0.616789036	0.557295366	0.662723031	0.563422556	0.559282295	0.604345339	0.592879196	0.580405683	0.624754139	0.649904004	0.574411272	0.574560244	0.605599229	0.637329072	0.590079737
AAAATAGCAGCGGGGGAATGGGCTAGTTTC	wildtype		0.436024102	0.479678078	0.477451523	0.377077548	0.531503088		0.528991257	0.371573347	0.315082256	0.424378805	0.520481914	0.434945279		0.43439221	0.461634202	0.56670644	0.505665472	0.482507679	0.425625712	0.39626689	0.42701231	0.487182455	0.543594177	0.410946301	0.509747144
AAAATAGCCAGAACCGACACGGACCTATGC	A838L								0.66440688		0.799038024			0.531902526		0.742182918	0.747780174	0.604197836	0.535394671	0.66440688		0.799038024	0.673955206	0.535394671	0.604197836	0.799038024	0.569796253
AAAATAGCGGCTTTGAGGCGCATTGTCAGA	K501W				0.405984922	0.621729633				0.703787943				0.655947478			0.647621377	0.464242325	0.5		0.703787943	0.405984922	0.641766163	0.5	0.464242325	0.554886433	0.482121162
AAAATAGGAAAAAATAACTTCGAGTCCTGT	E753I	GAG753ATC	0.433720754	0.398459204			0.50589527	0.473121838	0.334666482		0.498201207	0.640913918				0.401420521	0.800745507	0.32308727		0.384193618	0.398459204	0.498201207	0.601083014	0.573404594	0.398104554	0.448330206	0.485754574
AAAATAGGAAACTTGCAGAATTGAGGGAGC	wildtype		0.678462952	0.62196388	0.664792533	0.572191787	0.553917849	0.607182557	0.67654896	0.687284216	0.594023643	0.642468894	0.552440106	0.611721741	0.588768656	0.623981991	0.571493202	0.535292222	0.595423187	0.677505956	0.654624048	0.629408088	0.593631475	0.597269977	0.564971628	0.642016068	0.581120803
AAAATAGGGTTAATAATACTTCGGATGTGT	R358I	CGA358ATC	0.518240172	0.715279983	0.756620904	0.641563223	0.644756145	0.787980662	0.52397096	0.637378071	0.729023478	0.675476967	0.652440651	0.650875005	0.617794691	0.652439313	0.705963873	0.717889245	0.614794719	0.521105566	0.676329027	0.742822191	0.653727221	0.645009277	0.719436853	0.709575609	0.682223065
AAAATAGGTTTCCACACAGAGCCTAGATTA	R256L	CGC256CTG	0.66570405	0.513184811	0.690386633	0.6101988	0.604708241	0.678895309	0.650664894	0.675071978	0.767774132	0.645171833	0.558471202	0.530667972	0.626082976	0.671781615	0.764441695	0.803509596	0.627850464	0.658184472	0.594128395	0.729080383	0.640634612	0.625910179	0.680292035	0.661604389	0.653101107
AAAATAGGTTTTCCGTTTAAGCTAAAAAAA	V944R			0.600956357		0.403673766	0.796147774		0.568266335		0.465409789				0.69757727		0.25			0.568266335	0.600956357	0.465409789	0.450417012	0.796147774		0.533183073	0.796147774
AAAATAGTAGCGATACTACTAAATTAAAAA	T776N	ACG776AAC	0.595439256	0.55034994	0.683622042	0.59510955	0.600524801	0.617934762		0.654896993	0.632111629	0.590530173	0.559764232		0.470760206	0.497104975	0.811083342			0.595439256	0.602623467	0.657866835	0.593514518	0.595527487	0.588849497	0.630245151	0.592188492
AAAATAGTGCATAATTAAAATATTTCTCCC	wildtype		0.705474235	0.750141635	0.751979808	0.584430754	0.676634412	0.587469178	0.718217367	0.722299151	0.717846398	0.575873178	0.607045966	0.620994142	0.638163105	0.61874631	0.576302945	0.586672056	0.624739289	0.711845801	0.736220393	0.734913103	0.607727451	0.62574896	0.593729067	0.735566748	0.609739013
AAAATATAAAAACCGATAATTACGAAGTTG	wildtype			0.695851489	0.500053598	0.682326503	0.700106325		0.561413483	0.535309748	0.415068868	0.64820949	0.627788662	0.693823295	0.620679839	0.672411021	0.504998255	0.529925711	0.636891234	0.561413483	0.615580619	0.457561233	0.634847783	0.661735683	0.578857186	0.536570926	0.628584284
AAAATATAAAAGTGTACAGAATTACTCACT	wildtype		0.73811761	0.703807279	0.68954357	0.628585886	0.701873	0.623211675	0.687597314	0.694554669	0.695170351	0.634665793	0.642882738	0.610314833	0.760068309	0.638853601	0.660067075	0.686352472	0.662401796	0.712857462	0.699180974	0.69235696	0.659577941	0.66631353	0.650815628	0.695768967	0.658564579
AAAATATACCCATCTGCTTATGTGGACTCG	synonymous	TTG60CTC	0.496088107	0.589044839	0.581951776	0.590824577	0.552002238	0.839193653	0.510343958	0.485071532	0.540546448	0.60167697	0.602595724	0.687819917	0.640077145	0.68825058	0.604296608	0.542382723	0.582688116	0.503216032	0.537058185	0.561249112	0.642253765	0.578789108	0.6613907	0.549153649	0.620089904
AAAATATAGAATTGAGACATGGTTATAATG	R263*								0.836008427		0.941783049						0.370172748	0.643876386		0.836008427		0.941783049	0.370172748		0.643876386	0.941783049	0.643876386
AAAATATAGGATGGCAGCACGCGAGAGGGA	wildtype		0.611459778	0.663234295	0.728855691	0.676807584	0.599985534	0.633811371	0.69262436	0.688231967	0.642883417	0.57958948	0.583287685	0.5906695	0.77512002	0.721057442	0.63403916	0.636766332	0.610522424	0.652042069	0.675733131	0.685869554	0.679538741	0.596699146	0.617955129	0.680801342	0.607327138
AAAATATAGGCCGACCACCATGAGGAACCA	S787L	AGC787CTC	0.759553105	0.553177139	0.81094655	0.666336352	0.710726055	0.575735391	0.843987735	0.48795659	0.516721543		0.623191924	0.691279129	0.838950771	0.712742306	0.878939542	0.649905384	0.765589844	0.80177042	0.520566864	0.663834046	0.75764962	0.738157949	0.616277566	0.592200455	0.66502972
AAAATATATAGCAATTCAACGGATCGTAAA	wildtype		0.629817556	0.752055132	0.753043741	0.635040928	0.733539732	0.752853417	0.628698994	0.782592315	0.701677569	0.715580625	0.585573422	0.645570241	0.72011704	0.602789895	0.621251107	0.552277753	0.633307899	0.629258275	0.767323723	0.727360655	0.644953842	0.694142752	0.630234864	0.747342189	0.662188808
AAAATATCAAGGACAACAGAGTTAACTGAA	R683Q	AGG683CAG	0.559286429	0.421304677	0.473437562	0.543421238	0.458750875	0.344780248	0.495465961	0.507959461	0.458811247		0.560912944	0.607386381	0.654825815	0.629485598	0.679658625	0.466193332	0.55773309	0.527376195	0.464632069	0.466124404	0.622955531	0.508241982	0.457295508	0.465378237	0.477674098
AAAATATCAATAAGATGTAATCTAATGAAC	I158L																	1							1		1
AAAATATCAGAAAAACTATACGGCACCACT	Q695S	CAG695TCG	0.817504841	0.885376608	0.922190215	0.833975812	0.825258508	0.809441686	0.815537999	0.8859712	0.754396486	0.812947555	0.653825299	0.8057909	0.714684528	0.685712333	0.712397044	0.921102167	0.782409707	0.81652142	0.885673904	0.838293351	0.750512123	0.806871923	0.794789717	0.861983627	0.80083082
AAAATATCAGAGGACCTAATATTTGTCTGT	E805W	GAG805TGG	0.938884409	0.811453488	0.710113004	0.729900518	0.878103229	0.863361428	0.814460875	0.886249443	0.794228675			0.614591934		0.617045818	0.676905962	0.721022905	0.674803088	0.876672642	0.848851465	0.75217084	0.659611058	0.776453159	0.792192167	0.800511153	0.784322663
AAAATATCGGTCCATAGAGAGAATAGAGAA	wildtype		0.752278387	0.735725323	0.804820799	0.573183469	0.640064228	0.49771875	0.719424052	0.622076872	0.650244425	0.572103642	0.630721109	0.756546186	0.674409923	0.620124765	0.573672869	0.577414141	0.594087396	0.73585122	0.678901098	0.727532612	0.639587442	0.602085088	0.568618	0.703216855	0.585351544
AAAATATCGTACAGTATACATAAAAGGGAA	wildtype		0.829347627	0.806017251	0.797078198	0.741022564	0.617418445	0.583920011	0.721575519	0.810830263	0.889063955	0.526730198	0.795310996	0.633697389	0.53383306	0.632921055	0.638047247	0.705622818	0.611048448	0.775461573	0.808423757	0.843071077	0.635904263	0.585065697	0.694951275	0.825747417	0.640008486
AAAATATCTGCTGACGCACACCGGGCGGCC	E733K	GAG733AAG	0.497265094	0.690970824	0.735393952	0.43402848	0.643054844	0.690680953	0.516536811	0.678708245	0.63196695	0.659384934	0.593991542	0.481042652	0.682333008	0.501934084	0.503503945	0.595919683	0.587103844	0.506900953	0.684839535	0.683680451	0.520568434	0.629847874	0.626864059	0.684259993	0.628355967
AAAATATCTTCCAACAAATGAGCATACGAA	wildtype		0.461398571	0.364999165	0.501377797	0.542084552	0.569850665	0.602139425			0.366998512		0.447787524	0.851557357		0.715942277	0.387424603	0.46936042	0.562038745	0.461398571	0.364999165	0.434188154	0.624252197	0.565944705	0.506429123	0.411125158	0.530235356
AAAATATGATACACTGTAGTGGCATCTTGT	N195C	AAC195TGC	0.745675571	0.639592996	0.623363192	0.619509007	0.604783074	0.565473977	0.757455099	0.646008374	0.585510769	0.621324875	0.602954502	0.618435514	0.674641557	0.65133674	0.593910624	0.639714928	0.628313782	0.751565335	0.642800685	0.604436981	0.631566688	0.618140577	0.602714469	0.623618833	0.610427523
AAAATATGCCAGTATGACGCAGAACACGTA	synonymous	TCA225TCG TCC400TCA	0.643101261	0.676985205	0.641395644	0.64586951	0.576367114	0.586582752	0.687881272	0.590090091	0.643197538	0.577161211	0.661840115	0.714725922	0.761493515	0.657508201	0.616147078	0.601211928	0.631200703	0.665491266	0.633537648	0.642296591	0.679148845	0.594909676	0.616544932	0.637917119	0.605727304
AAAATATGGATGCCAAAAGTGAGTACGCGC	synonymous	CGT413CGG	0.794019945	0.749021624	0.749155334	0.636496064	0.598896967	0.536460399	0.775028117	0.708043231	0.793529369	0.67884395	0.576141651	0.619920299	0.649961563	0.608285823	0.65257461	0.683424461	0.710746735	0.784524031	0.728532427	0.771342352	0.633447672	0.662829217	0.598675504	0.749937389	0.630752361
AAAATATGGATTAACGAGGTGAGGCATAAG	F258*								0.836072075		0.626688105		0.684463553							0.836072075		0.626688105			0.684463553	0.626688105	0.684463553
AAAATATGTGTGGTATATTTCCTGATTAAG	S213A	AGT213GCC	0.826204253	0.785376368	0.733388759	0.698715576	0.723351693	0.703826049	0.658541495	0.565594612	0.592423033	0.666797951	0.625729168	0.696459688	0.73972331	0.676015826	0.721512561	0.699955714	0.639770083	0.742372874	0.67548549	0.662905896	0.706485392	0.676639909	0.676503644	0.669195693	0.676571776
AAAATATTAAAGTCTAAGGTACATGATTTC	Y457T	TAT457ACC	0.629834198	0.762194838	0.782590177	0.565656839	0.558766051	0.64102009	0.583377259	0.732916585	0.709126916	0.604069218	0.631763986	0.59050189	0.591937245	0.599253431	0.696308648	0.752023156	0.619419026	0.606605728	0.747555711	0.745858546	0.608731611	0.594084765	0.674935744	0.746707129	0.634510255
AAAATATTAAGAAGTATGTTGAACGTAACT	G111C	GGA111TGC	0.397446258	0.459511217	0.397680485	0.425289257	0.517890575	0.441690573	0.369323994	0.445684866	0.393596167	0.677293221	0.549972094	0.502840221	0.58018821	0.573834535	0.602470865	0.469732484	0.486227708	0.383385126	0.452598041	0.395638326	0.536924617	0.560470501	0.487131717	0.424118183	0.523801109
AAAATATTATAGAAGAAGGTCTTATGAGAG	F258H				0.548189149						0.420304065											0.484246607				0.484246607
AAAATATTCAAAGTGTGGTTCGACAGTATT	G386Y						0.900871538																	0.900871538			0.900871538
AAAATATTCCGATATCTAACGCGCCCCATG	P570T	CCC570ACG	0.61585981	0.711279296	0.610009695	0.613226432	0.646343606	0.641582223	0.63455018	0.650528855	0.562497537	0.628103805	0.599468121	0.662696536	0.588136038	0.661820797	0.656916663	0.645459458	0.587240815	0.625204995	0.680904076	0.586253616	0.636559293	0.620562742	0.628836601	0.633578846	0.624699671
AAAATATTCTCTTAAAAAGTAGAAAATGAT	wildtype				0.415898711		0.672364596	0.465195313	0.675663721	0.574829809	0.770998651		0.642382019	0.731571282	0.581115387	0.651829808	0.7512325	0.779943276	0.649341382	0.675663721	0.574829809	0.593448681	0.678937244	0.660852989	0.629173536	0.58724239	0.641845317
AAAATATTGAACTTTTTGTCGGTTACAAGA	wildtype		0.639048974	0.815789632	0.839918406	0.633346094	0.694639221	0.673614451	0.701733692	0.803798525	0.807509806	0.687223234	0.647705024	0.626305306	0.683622608	0.637285089	0.624450237	0.704574619	0.66650857	0.670391333	0.809794078	0.823714106	0.641001867	0.682790342	0.675298031	0.816754092	0.679044186
AAAATATTGCTAGTAGATAGACACTGGAAA	P781V	CCC781GTG	0.355408508	0.326951358	0.390286831		0.655515854	0.775993015	0.53053011	0.415874849	0.296045834	0.565304141	0.526855781	0.686802279	0.524304592	0.442777207	0.590712182	0.3679194	0.687278934	0.442969309	0.371413104	0.343166333	0.561149065	0.636032976	0.556922732	0.357289718	0.596477854
AAAATATTGGAATTTGAAAACAGTCACAGG	wildtype		0.53414793	0.620771312	0.600438609	0.631740884	0.673594747	0.657449202	0.649529949	0.742620526	0.672929105	0.743959437	0.645630167	0.557943072	0.723949386	0.608312206	0.551466983	0.726390732	0.682604316	0.59183894	0.681695919	0.636683857	0.614682506	0.700052833	0.676490034	0.659189888	0.688271434
AAAATATTTAGCAATAGGCGCCCTTTCTAT	L120T	CTG120ACG	0.415616903	0.40239135	0.428294896	0.563680319	0.631713282	0.584302852	0.504930863	0.45450385	0.423258456	0.516538136	0.509670185	0.591419999	0.501267099	0.659960084	0.576367894	0.592490736	0.551228376	0.460273883	0.4284476	0.425776676	0.578539079	0.566493265	0.562154591	0.427112138	0.564323928
AAAATATTTTGATACTTAATAACAGTAATG	wildtype		0.542347966	0.720539442	0.635072541	0.658273234		0.556751987		0.700255212	0.721801314					0.924995538	1			0.542347966	0.710397327	0.678436927	0.861089591		0.556751987	0.694417127	0.556751987
AAAATCAAACGACATGACGGGCGGAAGAAA	wildtype													0.636493056									0.636493056
AAAATCAAAGAAAGATAGCGCGAGAAAGAA	wildtype		0.591617583	0.671927483	0.7851936	0.535773695	0.643384139	0.645741425	0.784392129	0.619289987	0.845355423	0.642385199	0.601188892	0.650121186	0.571512024	0.566231061	0.625887152	0.711366398	0.656955239	0.688004856	0.645608735	0.815274511	0.589905024	0.647574859	0.652765572	0.730441623	0.650170215
AAAATCAAGATATTAATTAATGAAATTGTA	K468S	AAG468AGC	0.656681261	0.635352459	0.64570292	0.623173929	0.683369712	0.619527422	0.618204262	0.650873375	0.660795478	0.64040471	0.623765173	0.670341764	0.624288867	0.639066422	0.606384689	0.634915046	0.669635269	0.637442761	0.643112917	0.653249199	0.632651135	0.664469897	0.626069214	0.648181058	0.645269555
AAAATCAAGTCGTCCTAAAGGTCAGCAAAG	T731M	ACG731ATG	0.508397271	0.583198442	0.432517765	0.653181599	0.537047672	0.681876217	0.587670834	0.530605234	0.498196942	0.571981198	0.436140793	0.647481579	0.727762455	0.660835169	0.528773729	0.586591694	0.512644737	0.548034052	0.556901838	0.465357354	0.643606906	0.540557869	0.568202901	0.511129596	0.554380385
AAAATCAATGATGTCAGTTAAATGCCTGTC	wildtype		0.66894968	0.697248016	0.806276386	0.739682347	0.778801212	0.766988602	0.682465212	0.747388757	0.720312119	0.639472826	0.678771587	0.643513523	0.776899407	0.650173053	0.580909175	0.594556201	0.651769401	0.675707446	0.722318386	0.763294253	0.678235501	0.69001448	0.680105463	0.74280632	0.685059972
AAAATCAATGCAGTTTAATCTAGGCATAGC	N621G	AAC621GGC	0.647267019	0.498837438	0.531378717	0.587148081	0.698722978	0.813116025	0.769349632	0.66186299	0.879341333	0.644927479	0.725126401	0.62739136	0.651059468	0.640521615	0.659096062	0.703939411	0.853506154	0.708308326	0.580350214	0.705360025	0.633043317	0.732385537	0.747393946	0.642855119	0.739889741
AAAATCACAAGGACGTACTAAGTGATATTA	wildtype								1											1
AAAATCACACGCTGTACAACCACCACGTGA	W659C	TGG659TGC	0.681349437	0.712520141	0.691949751	0.685174343	0.578828901	0.642208535	0.618089179	0.574459167	0.661745249	0.62709493	0.678924058	0.699839943	0.692407614	0.719029756	0.747536298	0.693042472	0.669238493	0.649719308	0.643489654	0.6768475	0.708797591	0.625054108	0.671391688	0.660168577	0.648222898
AAAATCACAGAGTGTCTAAGAGCTGATAAG	L131M				0.464189235				0.923915455		0.511792313	0.589688935					0.45815769	0.678624826		0.923915455		0.487990774	0.45815769	0.589688935	0.678624826	0.487990774	0.63415688
AAAATCACCAAAATATTTATACAAACGATT	V338P			0.323146278	0.306960758					0.396562039		0.423821431		0.909428313			0.659147599	0.524897793			0.359854159	0.306960758	0.784287956	0.423821431	0.524897793	0.342223025	0.474359612
AAAATCACCGCGCTAATTTACGAGCCTTAC	wildtype		0.751612402	0.733319174	0.704648844	0.67901658	0.702002833	0.682976911	0.62846333	0.641884169	0.796357986	0.581190729	0.636950126	0.557549818	0.539172754	0.58802582	0.596056887	0.719288811	0.621775209	0.690037866	0.687601671	0.750503415	0.591964372	0.63498959	0.679738616	0.719052543	0.657364103
AAAATCACCTCCGCAGGTCAAGAATTGTTG	P918T	CCG918ACG	0.73677314	0.740814721	0.766670806	0.63620215	0.672786712	0.557456271	0.668678927	0.648990674	0.730874044	0.582352461	0.638299105	0.623020438	0.696272907	0.633859697	0.650170185	0.692070214	0.638720758	0.702726033	0.694902698	0.748772425	0.647905075	0.631286644	0.629275197	0.721837561	0.63028092
AAAATCACGGGAGAATCCAGAATAAATGAT	Q637T			0.731829647					0.926775754				0.680555488							0.926775754	0.731829647				0.680555488	0.731829647	0.680555488
AAAATCAGATGATCATAATGTAATGGTCCC	S143E	TCT143GAG	0.652189806	0.745354137	0.725514695	0.599993718	0.627631632	0.600487126	0.604141208	0.714147898	0.658219664	0.595835989	0.586936751	0.531697942	0.522905806	0.5946941	0.600633141	0.660345615	0.626358936	0.628165507	0.729751017	0.69186718	0.569984941	0.616608852	0.615923164	0.710809098	0.616266008
AAAATCAGTACTGAAACTACCGAGAATCCC	wildtype		0.572740735	0.785956045		0.721664492	0.838292806	0.613220342	0.815926475		0.8466827		0.650982444	0.849447691		0.744050397	0.508901214	0.91229134	0.713642882	0.694333605	0.785956045	0.8466827	0.706015949	0.775967844	0.725498042	0.816319373	0.745685963
AAAATCAGTTTGACAAACAGGTGGAGCTAA	C182P	TGT182CCG	0.537836987	0.70772928	0.677439347	0.418084356	0.52063311	0.60516073	0.557765962	0.655634291	0.731570402	0.589686158	0.595372478	0.456719645	0.426839721	0.547690973	0.542936198	0.76492579	0.59371393	0.547801475	0.681681785	0.704504874	0.478454179	0.568011066	0.655152999	0.69309333	0.611582033
AAAATCATAGAAGTAACCAGATACGCGGAG	R661N									0.827481202		0.639076167									0.827481202			0.639076167		0.827481202	0.639076167
AAAATCATCACGCTTCAACCAATTAAGAAG	E670V	GAG670GTC	0.792239038	0.775709031	0.659424753	0.674686505	0.679434441	0.729329279	0.71664541	0.740068019	0.743971607	0.662306124	0.613374098	0.74238719	0.63780394	0.647053383	0.575839688	0.588296898	0.698212506	0.754442224	0.757888525	0.70169818	0.655554141	0.679984357	0.643666758	0.729793353	0.661825558
AAAATCATGAGCAATGTGTATGTGAGACCA	A931N	GCG931AAC	0.719926446	0.696533094	0.683669228	0.567175655	0.701217668	0.575694209	0.743122018	0.775627472	0.65411581	0.788847363	0.602208352	0.533134667	0.377897158	0.515729897	0.564119536	0.758378885	0.721466411	0.731524232	0.736080283	0.668892519	0.511611383	0.737177147	0.645427149	0.702486401	0.691302148
AAAATCATGTTATGTCCTACGAAAATTAAC	K584P	AAG584CCG	0.440059045	0.479404631	0.373097708	0.493000093	0.414917816	0.58406133	0.422352709	0.314768257	0.468109277	0.634915406	0.570598237	0.5284028		0.447656742	0.483273851		0.601125188	0.431205877	0.397086444	0.420603492	0.488083371	0.55031947	0.577329784	0.408844968	0.561123595
AAAATCCAAACTAAATAATAAATGTACTAT	F669V			0.25	0.390114772				0.386074341	0.294193602	0.493163429						0.601291622	0.498869227		0.386074341	0.272096801	0.441639101	0.601291622		0.498869227	0.356867951	0.498869227
AAAATCCAAAGACCCCGTTGAAGCATCAGA	P313T	CCT313ACC	0.589903726	0.553947346	0.588392422	0.651032392	0.547073498	0.608673981	0.559048743	0.426363362	0.523641837	0.528473119	0.623492618	0.79354742	0.621193089	0.663444202	0.665862056	0.462641289	0.650855115	0.574476234	0.490155354	0.556017129	0.679015832	0.575467244	0.564935963	0.523086242	0.570201603
AAAATCCAAGGTAATGGAAACACAAAGAGA	N769G					0.56811632			0.350384163		0.345403292		0.461851674						0.602903583	0.350384163		0.345403292	0.56811632	0.602903583	0.461851674	0.345403292	0.532377628
AAAATCCAAGTACTAATTACAGTTTGTAAC	C899S	TGC899TCG	0.706467037	0.662143315	0.666975127	0.573593469	0.581123253	0.536759916	0.730956528	0.515913541	0.545783711	0.511155732	0.603430028	0.422468536	0.755042344	0.547466641	0.516646841	0.500351617	0.529800229	0.718711783	0.589028428	0.606379419	0.563043566	0.540693071	0.546847187	0.597703923	0.543770129
AAAATCCAATTTTCACCGAATGAAGAAGAC	wildtype		0.829469322	0.856750925	0.822896236	0.71504172	0.815397591	0.744241068	0.697982794	0.808578515	0.859505455	0.655503649	0.68799226	0.718314445	0.735817824	0.728271558	0.698529146	0.787108628	0.714368258	0.763726058	0.83266472	0.841200845	0.719194938	0.728423166	0.739780652	0.836932783	0.734101909
AAAATCCAGTTTACTGAAACTATGAATTCA	R263G	AGG263GGG	0.646858021	0.252895381	0.624353223	0.546000167	0.454605579	0.747208635	0.704751313	0.266039695	0.675583364	0.513844759	0.620367671	0.681432491	0.648684112	0.585522025	0.519557985	0.738515268	0.569151091	0.675804667	0.259467538	0.649968294	0.596239356	0.51253381	0.702030525	0.649968294	0.702030525
AAAATCCATTATGAGATACATACACCAATT	wildtype		0.735546748	0.706112565	0.77502557	0.561611728	0.704603575	0.568114608	0.747473088	0.839023225	0.742624032	0.600006989	0.630338652	0.58970879	0.511787793	0.631235468	0.554714776	0.572297206	0.629579837	0.741509918	0.772567895	0.758824801	0.569811711	0.644730134	0.590250155	0.765696348	0.617490145
AAAATCCCGTGGGTAAATATGGCATTAACT	H904N	CAC904AAC	0.637864484	0.548939472	0.653980341	0.609451105	0.630673544	0.645165943	0.56001159	0.557884288	0.663718727	0.548584332	0.625653256	0.65130886	0.592801494	0.611221401	0.710774617	0.661535081	0.660703083	0.598938037	0.55341188	0.658849534	0.635111495	0.61332032	0.644118094	0.606130707	0.628719207
AAAATCCGCAACTCTATTATTATGTGTAAA	P521K	CCC521AAG	0.304529624			0.76723315		0.86965982		0.700385237				0.811377725			0.445616259	0.410493434	0.719980031	0.304529624	0.700385237		0.674742378	0.719980031	0.640076627	0.700385237	0.666711095
AAAATCCGTATGTAGCAAGCGTATGCTTAC	N434T	AAC434ACG	0.696592218	0.486356956		0.433085961	0.513472078	0.492150414	0.790365066	0.443635257	0.53307926	0.359946623	0.439218711	0.25	0.486526362	0.568792585		0.458827939	0.517742788	0.743478642	0.464996107	0.53307926	0.434601227	0.463720496	0.463399021	0.487690491	0.463559759
AAAATCCTGGAATAAGACCAAGTGTTCACC	wildtype		0.750366831	0.683496446	0.616887515	0.586430773	0.687630684	0.583818147	0.743130329	0.799358227	0.531635646	0.659013105	0.746260374	0.674087248	0.640467593	0.633518618	0.689651379	0.801345751	0.681135227	0.74674858	0.741427336	0.57426158	0.644831122	0.675926339	0.710474757	0.657844458	0.693200548
AAAATCCTGTAAAGAAATGGATAAGAAAAG	F741L								0.56580529							0.794834029				0.56580529			0.794834029
AAAATCCTTACCAAAGCAATGAGATTGTAA	F905V	TTC905GTC	0.502123734	0.423146414	0.473898545				0.382849081	0.294784556	0.470819803	0.535445629	0.449917706	0.597140038		0.573521767	0.661437266	0.581036212	0.709297094	0.442486408	0.358965485	0.472359174	0.61069969	0.622371362	0.515476959	0.415662329	0.56892416
AAAATCGACCCTTGAGATCCTGTGTGCCAC	wildtype		0.759175152	0.716969787	0.815445952	0.605885625	0.613753482	0.718811625	0.725456962	0.793575158	0.816587177	0.656160937	0.703964378	0.68456524	0.67360504	0.59015293	0.680370634	0.789735539	0.652269658	0.742316057	0.755272473	0.816016565	0.646915894	0.640728026	0.737503848	0.785644519	0.689115937
AAAATCGACTTCCGCAAGTTTTATCTTGTC	wildtype		0.624846605	0.603076618	0.590762922	0.654707757	0.691012171	0.710381203	0.687629749	0.766449891	0.640590286	0.672416428	0.629021784	0.667926191	0.61785287	0.636115203	0.550277056	0.598751522	0.726268158	0.656238177	0.684763255	0.615676604	0.625375815	0.696565586	0.646051503	0.650219929	0.671308544
AAAATCGAGATTCGTACAGTGGGTGAGGTG	C280F									0.268495181											0.268495181					0.268495181
AAAATCGATAGATATCTAGCGCACGATCCG	R162V	CGT162GTC	0.632769164	0.634932875	0.679833396	0.4744292	0.490690981	0.563251529	0.616769357	0.704014568	0.557055986	0.544411514	0.649431987	0.526419344	0.577933757	0.542109874	0.730594963	0.421489095	0.45702818	0.624769261	0.669473721	0.618444691	0.570297428	0.497376891	0.544724204	0.643959206	0.521050548
AAAATCGATATTCGGTTCAAATGACGGCAT	wildtype		0.72636619	0.625806294	0.659809481	0.662472903	0.57981054	0.723314743	0.710410457	0.597697479	0.717678093	0.675676565	0.622434422	0.679299199	0.658098431	0.659400868	0.716535751	0.685567737	0.681146727	0.718388324	0.611751886	0.688743787	0.67516143	0.645544611	0.677105634	0.650247837	0.661325123
AAAATCGCCAGATCGATCCGTAGCCAGTTT	A378P	GCA378CCG	0.400539911	0.707169865	0.726563419	0.606203949	0.536898961	0.676517743	0.648772655	0.665466594	0.7590119	0.610268346	0.62124036	0.607021184	0.568986275	0.632671473	0.552155525	0.643295792	0.553179731	0.524656283	0.68631823	0.74278766	0.593407681	0.566782346	0.647017965	0.714552945	0.606900156
AAAATCGCCCTAGGAAACACACGGAAATCA	T447P	ACC447CCG	0.652940356	0.63697474	0.700348802	0.629811772	0.6107033	0.634198254	0.574360801	0.666530322	0.719076035	0.658729329	0.674138781	0.63445025	0.625570612	0.660398848	0.673521618	0.684059075	0.643949253	0.613650579	0.651752531	0.709712419	0.64475062	0.63779396	0.664132036	0.680732475	0.650962998
AAAATCGCTCGATGAAACTTACCGTAGAGA	P249N	CCC249AAC	0.550392221	0.384616526	0.554873002	0.679807287	0.592690802	0.625603582	0.57516173	0.38118177	0.510620556	0.532336663	0.606376335	0.666044795	0.723723532	0.583529665	0.587439041	0.700338972	0.609836445	0.562776976	0.382899148	0.532746779	0.648108864	0.57828797	0.644106296	0.532746779	0.644106296
AAAATCGGAAGAACAACGCACAATTTTTAA	M321T	ATG321ACC	0.609048169	0.59934391	0.503235554	0.638170343	0.700554731	0.701947034	0.606936816	0.610823098	0.597091655	0.692367518	0.588773599	0.67079238	0.647263971	0.620741231	0.64882449	0.616344141	0.613769133	0.607992493	0.605083504	0.550163605	0.645158483	0.668897127	0.635688258	0.577623554	0.652292693
AAAATCGGTTTGCACAGGTGACGAAGAATA	T189P	ACC189CCG	0.610353125	0.566011597	0.704918063	0.694240943	0.596299892	0.677519612	0.486967038	0.711967462	0.517133596	0.555073706	0.560941736	0.678722813	0.773575303	0.684268416	0.602916457	0.587091387	0.740439221	0.548660082	0.63898953	0.61102583	0.686744787	0.630604273	0.608517578	0.62500768	0.619560926
AAAATCGTTACGCTCAGTTCAACCCTCATA	synonymous				0.774037941				0.747386949	0.617538687	0.787019287	0.593403403	0.704262162		0.454371786		0.716129969	0.536083225		0.747386949	0.617538687	0.780528614	0.585250878	0.593403403	0.620172694	0.726198638	0.611249597
AAAATCTAAAGAGGTCATGTGCCCCGAAGC	N497L	AAT497CTG	0.571772458	0.66192169	0.637006974	0.594717478	0.658621843	0.656035711	0.543857771	0.715610149	0.607480872	0.612973183	0.658925221	0.676496203	0.637997389	0.615278646	0.609485306	0.61791372	0.682845013	0.557815114	0.68876592	0.622243923	0.626795005	0.651480013	0.644291551	0.655504921	0.647885782
AAAATCTACCACCCAAATATAAATCACGAG	wildtype			0.649043612		0.697346789		0.648335581	0.942938502	0.640652011	0.57563727	0.557710033		0.75839797		0.853421222	0.507391708	0.435849255		0.942938502	0.644847812	0.57563727	0.704139422	0.557710033	0.542092418	0.621777631	0.54729829
AAAATCTAGAGAAGAAACTTATTAGGCCGT	L528S				0.549035591	0.498504488			0.689812595	0.753171231				0.57381529		0.696394193	0.424190638		0.581131701	0.689812595	0.753171231	0.549035591	0.548226152	0.581131701		0.651103411	0.581131701
AAAATCTAGAGCACATCGTATATTACAGAC	K337P	AAG337CCC	0.658852609	0.557552322	0.56094968	0.629354757	0.641158806	0.618763373	0.665846815	0.553772257	0.567031575	0.611245703	0.562481544	0.624134494	0.674034149	0.609706586	0.643209061	0.526103838	0.621520677	0.662349712	0.55566229	0.563990628	0.636087809	0.624641728	0.569116252	0.559826459	0.59687899
AAAATCTAGGAGTAACGGATAGTGCTATTT	wildtype		0.799241038	0.680768221	0.803276399	0.652524217	0.603981171	0.530068098	0.750943567	0.677136626	0.58329483	0.529586604	0.563778191	0.577548951	0.516518676	0.716698279	0.682032153	0.502311521	0.540218314	0.775092303	0.678952423	0.693285615	0.629064456	0.557928696	0.532052603	0.686119019	0.54499065
AAAATCTATTCTGCTAATCGCAGAGATGTA	synonymous																		0.357785391					0.357785391			0.357785391
AAAATCTCCGAGCACGCAGAATCTGGAGAC	H59F									0.290899298						0.566825939	0.995402087				0.290899298		0.781114013			0.290899298
AAAATCTGATTCGTAAGTGCAAAGTATCGA	F73L	TTC73TTG	0.464686368	0.771053433	0.776430684	0.750599698	0.711823255	0.689359251	0.531035037	0.632726422	0.565623757	0.662447305	0.63845223	0.695459488	0.611298706	0.660548163	0.686509235	0.664687296	0.621569598	0.497860703	0.701889928	0.67102722	0.680883058	0.665280053	0.664166259	0.686458574	0.664723156
AAAATCTGCCAGGACGCCCCCTGCTCACCT	wildtype		0.587629914	0.619270439	0.628325957	0.659358374	0.492628033	0.536431793	0.704219851	0.72850653	0.756307931	0.518032091	0.643447329	0.418451509	0.608638326	0.676668665	0.605382624	0.56826995	0.748782592	0.645924882	0.673888485	0.692316944	0.5936999	0.586480905	0.582716357	0.683102714	0.584598631
AAAATCTTACTAACTCGAAATAATTATATT	K804L	AAG804TTG	0.563200995	0.545769621	0.577514488	0.591306438	0.644491253	0.601418014	0.622278019	0.601168461	0.607767213	0.644472448	0.648153855	0.664827171	0.652060933	0.629124467	0.739109021	0.527401649	0.628205881	0.592739507	0.573469041	0.59264085	0.655285606	0.639056528	0.592324506	0.583054946	0.615690517
AAAATCTTATCATAAAGGTAATGGTACCAG	wildtype		0.699966941	0.720740583	0.756076727	0.719776378	0.713807043	0.674796907	0.662692609	0.804089791	0.737439299	0.508841667	0.615161125	0.724931008	0.802072353	0.785108483	0.594091226	0.669658807	0.69152535	0.681329775	0.762415187	0.746758013	0.72519589	0.63805802	0.653205613	0.7545866	0.645631817
AAAATCTTCCAATGGTACCAAGATAGCCAC	E49F	GAG49TTC	0.717307833	0.550977061	0.563527542	0.585238888	0.666887023	0.71121668	0.728344294	0.583329765	0.756563154	0.505164124	0.542370043	0.500772842	0.891156377	0.581705405	0.494075064	0.735254913	0.531703665	0.722826064	0.567153413	0.660045348	0.610589715	0.56791827	0.662947212	0.613599381	0.615432741
AAAATCTTTATAGGCATACTCTACAGGATA	wildtype		0.832210625	0.881187928		0.661265986	0.806069564	0.821772937	0.82288235	0.865797494	0.986630123	0.724205817	0.635678087	0.623451319	0.745036312	0.659792549	0.777062582	0.830590234	0.698859947	0.827546488	0.873492711	0.986630123	0.69332175	0.74304511	0.762680419	0.911205181	0.752862764
AAAATGAAATGATTTATAAGATACGCCAAT	wildtype		0.900624562	0.745805311	0.859361472	0.755190171	0.81165621	0.719557599	0.836553532	0.803286779	0.874006273	0.743758917	0.793448661	0.745280926	0.618578658	0.712017937	0.716917714	0.685108877	0.789556682	0.868589047	0.774546045	0.866683872	0.709597081	0.78165727	0.732705046	0.820614959	0.757181158
AAAATGAAATGGCGAAAGAACCAGTCTGAA	P757Y								0.769109704		0.683832512									0.769109704		0.683832512				0.683832512
AAAATGAAGAGCGACTTTTGTGCAGAGAAT	K903S	AAG903TCG	0.790881824	0.679859442	0.597267653	0.7194653	0.593623679	0.686338216	0.622644171	0.545101268	0.740336768	0.663687877	0.670276252	0.594697394	0.576064148	0.653062354	0.622244672	0.639833287	0.627190834	0.706762997	0.612480355	0.66880221	0.633106773	0.628167463	0.665482585	0.640641283	0.646825024
AAAATGACAACGCACAGATTTTAGGGGGGC	wildtype			0.717726139	0.497361795				0.449849446		0.891511848		0.50811756		0.632796682	0.796305488		0.3376317	0.798826389	0.449849446	0.717726139	0.694436822	0.714551085	0.798826389	0.42287463	0.702199928	0.548191883
AAAATGACCAGAAAGTCTAGCCTAATTACG	N568L	AAC568TTG	0.817455688	0.636787438	0.570890134	0.602798905	0.672616764	0.681277133	0.758376861	0.636308666	0.636714495	0.589937192	0.619614683	0.67538395	0.750911858	0.635078611	0.624008862	0.674576827	0.593494623	0.787916275	0.636548052	0.603802315	0.657636437	0.61868286	0.658489547	0.620175183	0.638586203
AAAATGACGCCTGGTGGTATACATGCCAAC	wildtype		0.674321622	0.722125641	0.570252038	0.676141571	0.601798372	0.730980865	0.589867944	0.742479009	0.550220859	0.625392193	0.607227155	0.688074944	0.866387659	0.685255465	0.623463679	0.602787562	0.516756929	0.632094783	0.732302325	0.560236448	0.707864664	0.581315831	0.646998527	0.646269387	0.614157179
AAAATGACGGACTGACAACGATCGCTTTCA	L367N	CTG367AAC	0.423692725	0.254980104	0.265189114	0.35643496	0.336565904	0.329648337	0.366928231	0.286169065	0.285083707	0.404008568	0.341889847	0.375801887	0.404339278	0.392843151	0.420886317	0.287652115	0.345350501	0.395310478	0.270574585	0.27513641	0.390061118	0.361974991	0.319730099	0.272855498	0.340852545
AAAATGACTATATGCAAAATTATTGGCCCC	E180V	GAG180GTC	0.470486282	0.630240473	0.487535689	0.551874865			0.509952187	0.313696799	0.592141891			0.481048553	0.319897842	0.474489215	0.502541771	0.702395362	0.335026354	0.490219234	0.471968636	0.53983879	0.465970449	0.335026354	0.702395362	0.505903713	0.518710858
AAAATGAGAGAGGCCTAGCTTCATGCCCTA	wildtype				0.413212467		0.50236602		0.80358966	0.407816073	0.502510864	0.359409914	0.621705068	0.762899387	0.465556103	0.642304488		0.297082096	0.781071404	0.80358966	0.407816073	0.457861665	0.623586659	0.547615779	0.459393582	0.441179801	0.5123269
AAAATGAGATTAAGATCTGCCGACGTCTCG	I466L	ATC466CTC	0.775619208	0.80677158	0.846757929	0.641826831	0.706192433	0.615636867	0.770824628	0.793311911	0.883070226	0.655667154	0.660990492	0.647562573	0.70477054	0.621400774	0.75345088	0.768922479	0.720904941	0.773221918	0.800041745	0.864914077	0.67380232	0.694254843	0.681849946	0.832477911	0.688052394
AAAATGAGATTAGCGAGCATTGCGACGACG	S784F	TCC784TTC	0.610447468	0.648644813	0.674508437	0.609992386	0.610773176	0.645697541	0.639750876	0.684875569	0.77477097	0.649557098	0.655419711	0.617632148	0.507030816	0.648492252	0.633712577	0.636818737	0.566356058	0.625099172	0.666760191	0.724639703	0.603372036	0.608895444	0.645978663	0.695699947	0.627437053
AAAATGAGATTTTGAATATGACTACAGAAT	I415N	ATT415AAC	0.479121873	0.262403922	0.283910316	0.370244339	0.401324229	0.548792902	0.463388419	0.326867494	0.298348722	0.386725281	0.3941699	0.437944966	0.374206727	0.361979244	0.356332915	0.370899066	0.354053439	0.471255146	0.294635708	0.291129519	0.380141638	0.380700983	0.437953956	0.292882614	0.409327469
AAAATGAGGTTCGTAGTGGACACTGAAGAA	G8E	GGG8GAG	0.434333734										0.644523258		0.449633987					0.434333734			0.449633987		0.644523258		0.644523258
AAAATGATAGAGGAACAATTGCGGCGTTGA	G318L																		1					1			1
AAAATGATCCTAGAGCCCAATCCCATCTAT	N175V	AAC175GTC	0.646572772	0.660942475	0.505023813	0.475119071	0.606009333	0.708064505	0.625357412	0.574991664	0.512068319	0.609287505	0.790092203	0.451522854	0.642761778	0.570641195	0.59756489	0.797164872	0.775052839	0.635965092	0.617967069	0.508546066	0.547521958	0.663449892	0.765107193	0.563256568	0.714278543
AAAATGATGAAGATATAATACGTTATAAAG	wildtype		0.721209421	0.792584758	0.823522367	0.550633803	0.610547761	0.583378309	0.754180982	0.824263357	0.881404697	0.562630567	0.657780389	0.675655231	0.63503879	0.687896232	0.743298176	0.651827039	0.613384066	0.737695202	0.808424057	0.852463532	0.658504447	0.595520798	0.630995246	0.830443794	0.613258022
AAAATGATGGAGACTATCTATTATATGACT	G577L	GGG577CTG	0.633713992	0.660963991	0.436252908	0.66117025	0.674636427	0.652791886	0.615672992	0.661233968	0.417949851	0.603855758	0.622878643	0.695182748	0.714744279	0.663264391	0.475954168	0.631439203	0.701634605	0.624693492	0.661098979	0.42710138	0.642063167	0.660042264	0.635703244	0.661098979	0.660042264
AAAATGATTGGAGTAGGCGCCTGGTGATGA	D72F	GAT72TTC	0.68048731	0.636609158	0.68534894	0.662116187	0.723799771	0.645962249	0.527813595	0.646396161	0.655131449	0.552164935	0.616987702	0.661102824	0.743138852	0.633949572	0.581215192	0.588529315	0.562372314	0.604150452	0.64150266	0.670240195	0.656304525	0.612779007	0.617159755	0.655871427	0.614969381
AAAATGATTGTCACTGTTCATACATTTTAA	Q61M	CAG61ATG	0.558036545	0.627613281	0.662693775	0.72015638	0.755104736	0.61021163	0.591338204	0.67290913	0.730498261	0.644302539	0.627447493	0.678077405	0.772632633	0.616288154	0.4661258	0.653066642	0.563123221	0.574687374	0.650261206	0.696596018	0.650656074	0.654176832	0.630241922	0.673428612	0.642209377
AAAATGCAAAAATGTGTGGAATGAGAAGTG	S763W	TCC763TGG	0.495430295	0.544544416	0.59531097	0.659459943	0.644091023	0.565126842	0.50603889	0.571716583	0.659992131	0.639035946	0.656133111	0.637966099	0.613240915	0.605311589	0.699834253	0.526393934	0.5749154	0.500734593	0.558130499	0.627651551	0.64316256	0.619347456	0.582551296	0.592891025	0.600949376
AAAATGCAAAACATTATATAATAATAGAAT	wildtype			0.671944436		0.542980861	0.800803754	0.581130744	0.729930824	0.658332926	0.855965505	0.637409475		0.586370737			0.624547833	0.94624407	0.654983575	0.729930824	0.665138681	0.855965505	0.584633144	0.697732268	0.763687407	0.728747622	0.724114323
AAAATGCAATGTGAAACCATTCAGATACTA	I448M	ATC448ATG	0.655250498	0.645549483	0.672704967	0.612051651	0.612968562	0.613749943	0.655058587	0.645639853	0.665616194	0.659796923	0.642388721	0.644921299	0.618845378	0.607191138	0.607623247	0.686035841	0.6425404	0.655154542	0.645594668	0.66916058	0.618126543	0.638435295	0.647391502	0.657377624	0.642913398
AAAATGCACCGATCAAGATCAGCAAAGAGG	E894S	GAG894TCG	0.613005215	0.615685934	0.678049969	0.648420523	0.64371874	0.795340031	0.892774622	0.723450994	0.745352967	0.836458037	0.619610182	0.694948634	0.715288788	0.604908731	0.705083066	0.608547094	0.603307244	0.752889918	0.669568464	0.711701468	0.673729949	0.694494674	0.674499102	0.690634966	0.684496888
AAAATGCACCGTCGATGTTCTGGCTAGTCT	wildtype		0.591125234	0.602909695	0.572853561	0.596578847	0.739599987	0.504717893					0.61702655	0.737648863		0.604541314	0.783021642	0.537027419	0.75274915	0.591125234	0.602909695	0.572853561	0.680447667	0.746174568	0.552923954	0.587881628	0.6302242
AAAATGCAGAGGCATGTAGAAAAATACGGC	wildtype				0.382464718				0.836466884	0.700061614	0.722101788			0.25	0.75					0.836466884	0.700061614	0.552283253	0.5			0.601542706
AAAATGCATGCTCCCAACCCTGGATTAAGT	A156P	GCC156CCG	0.623131925	0.77380082	0.732829979	0.564570356	0.650200306	0.650116829	0.636442213	0.749290603	0.640785708	0.675744283	0.622911372	0.593859786	0.610962185	0.628940974	0.660536252	0.605615736	0.596019786	0.629787069	0.761545711	0.686807844	0.611773911	0.640654792	0.626214646	0.724176778	0.633434719
AAAATGCATGTTCAAGGGCTTCAAACGGCA	S700M	AGT700ATG	0.536040373	0.6341911	0.734490147	0.740335732	0.598298136	0.615219419	0.582915772	0.613349822	0.657795462	0.569037549	0.629257377	0.617117166	0.595654988	0.608432261	0.567468699	0.644235689	0.590360292	0.559478072	0.623770461	0.696142804	0.625801769	0.585898659	0.629570828	0.659956633	0.607734744
AAAATGCCTCAAGACAGACTGTAGCACAGG	T783M	ACT783ATG	0.736264297	0.762097788	0.790267614	0.752838806	0.730234768	0.737311203	0.756543138	0.806415299	0.715322677	0.707391589	0.664806952	0.713163499	0.69797093	0.695052722	0.704873583	0.690915522	0.696619425	0.746403718	0.784256544	0.752795145	0.712779908	0.711415261	0.697677892	0.768525845	0.704546577
AAAATGCCTGAACTGGATTCATAAAATATT	P538T	CCT538ACC	0.687953751	0.689532775	0.790228031	0.621484671	0.64396466	0.663737885	0.718231401	0.681447544	0.704233096	0.710060075	0.687551269	0.676389646	0.686554732	0.650522623	0.675760549	0.754042238	0.690967307	0.703092576	0.68549016	0.747230564	0.662142444	0.681664014	0.701777131	0.716360362	0.691720572
AAAATGCGACTTATTAACTATTAGTTTTAA	A906T								0.908882603		0.750412821			0.707191494						0.908882603		0.750412821	0.707191494			0.750412821
AAAATGCGAGCCCAACATGATTACACTACT	wildtype		0.867426846	0.838056274	0.894280361	0.76197901	0.694203207	0.861470409	0.732556426	0.811977333	0.771072775	0.62992601	0.649306944	0.762852434	0.677063297	0.690816003	0.688057148	0.682376499	0.742803305	0.799991636	0.825016803	0.832676568	0.716153578	0.688977507	0.731051284	0.828846686	0.710014396
AAAATGCGAGTGATACTACAATGGCTGCCT	K875M	AAG875ATG	0.298524139	0.383132476	0.361408922	0.649239431	0.449867796	0.553021859	0.605071759	0.35649248				0.637936174	0.841396835	0.481111677	0.37184421	0.503933112	0.499665096	0.451797949	0.369812478	0.361408922	0.596305665	0.474766446	0.528477486	0.367011293	0.501621966
AAAATGCGGTTCCTAGGCATATACTCTCTA	S572I	TCA572ATC	0.646867062	0.707336488	0.564051346	0.616466218	0.574671112	0.507004804	0.61089734	0.605874638	0.492025972	0.39313361	0.586928941	0.614947917	0.583451689	0.681897143	0.537117084	0.592639451	0.579058828	0.628882201	0.656605563	0.528038659	0.60677601	0.515621183	0.562191065	0.592322111	0.538906124
AAAATGCGTAAGTACAACCGGAATCACATG	V338T			0.439744169					0.509891596	0.428930102			0.642772457			0.785433948	0.64088336	0.511058901		0.509891596	0.434337135		0.713158654		0.576915679	0.434337135	0.576915679
AAAATGCTGAAAAATTCAGCCGGTACCGTC	wildtype		0.592482285	0.73306674	0.516374327	0.694778106	0.644902147	0.381862589	0.821340726	0.707207017	0.656785198	0.628041961	0.699705158	0.602180571		0.560559117	0.709428902	0.56706774	0.613059322	0.706911506	0.720136879	0.586579762	0.641736674	0.62866781	0.549545162	0.65335832	0.589106486
AAAATGCTGCCGGTTACATCGATAGAAACT	K487W							0.809168496	0.801229748		0.649099125									0.801229748		0.649099125			0.809168496	0.649099125	0.809168496
AAAATGCTGGCGCTGACCGATTCCTCTGTT	C255S	TGC255TCG	0.419619135	0.267234919	0.260260115	0.402893551	0.359717421	0.386699715	0.437371917	0.303191681	0.265271535	0.500141198	0.431181064	0.375299305	0.531348136	0.366408937	0.470328704	0.326637435	0.32293919	0.428495526	0.2852133	0.262765825	0.429255727	0.394265936	0.381506071	0.273989562	0.387886004
AAAATGGAAAAATCTAACAGGCAAGCAATT	T617S						0.548364485	0.252976755		0.5		0.545528056		0.398583563		0.508545729	0.587838494	0.751245486	0.431321124		0.5		0.498322595	0.508404555	0.502111121	0.5	0.505887181
AAAATGGAAAGCCAGTAGAGGATCCTCAGA	wildtype		0.795163097	0.822685431	0.740386135	0.67254184	0.719758985	0.593006163	0.771419369	0.770674558	0.850657041	0.671469241	0.612056163	0.660144987	0.620743958	0.656453653	0.626213149	0.662137709	0.641098758	0.783291233	0.796679994	0.795521588	0.647219518	0.677442328	0.622400012	0.796100791	0.64992117
AAAATGGAACTATATTATGGTATTTACCGA	wildtype		0.822356035	0.73709763	0.684200064	0.6600502	0.645898719	0.603606104	0.74384636	0.766308203	0.866494677	0.521170266	0.670616886	0.660001159	0.536491387	0.616640492	0.81986621	0.715448967	0.672613517	0.783101198	0.751702917	0.775347371	0.658609889	0.613227501	0.663223986	0.763525144	0.638225743
AAAATGGAAGAGCACGGACGTTTATAACAA	wildtype		0.755262308	0.682759848	0.643060018	0.593598154	0.666315621	0.450536588	0.522210964	0.73860096	0.697884433	0.636669855	0.660369873	0.689246374	0.697227051	0.652865601	0.665120435	0.693629782	0.659429678	0.638736636	0.710680404	0.670472226	0.659611523	0.654138385	0.601512081	0.690576315	0.627825233
AAAATGGAATAGCTAAATTATTCGAACGCA	L463A									0.252433637				0.855721455					0.75456062		0.252433637		0.855721455	0.75456062		0.252433637	0.75456062
AAAATGGACTTCGAAGACCCCAACAAAGAA	K714S	AAG714AGC	0.427178721	0.27418039	0.25689886	0.359976794	0.362061751	0.351057095	0.428347177	0.292290831	0.295771371	0.377656986	0.303925058	0.401262821	0.50884808	0.367855962	0.403465424	0.359130267	0.382611514	0.427762949	0.283235611	0.276335116	0.408281816	0.374110084	0.338037473	0.279785363	0.356073778
AAAATGGAGAATTTCAACTATCCCTGAAGC	wildtype			0.732731559		0.557842368			0.579860594	0.789237783	0.98754908	0.834461878	0.709326815	0.710657463	0.901703612	0.690232194	0.69987772	0.767815528	0.65066639	0.579860594	0.760984671	0.98754908	0.712062671	0.742564134	0.738571172	0.836506141	0.740567653
AAAATGGAGTTTACTAATTTGGGCGATCGA	wildtype		0.628481258	0.564326753	0.667809144	0.628614674	0.683385263	0.628452068	0.686433412	0.733945111	0.521058018	0.68082763	0.649716621	0.700057978	0.629794932	0.664498226	0.632038665	0.603177972	0.635020107	0.657457335	0.649135932	0.594433581	0.651000895	0.666411	0.627115554	0.621784757	0.646763277
AAAATGGATCGTGCTTAATGCTTCCAGAAC	wildtype		0.58927733	0.596686738	0.504840568	0.632619014	0.517451989	0.556132423	0.667832854	0.614216173	0.558057975	0.657497791	0.599322898	0.527638213	0.512268527	0.929450266	0.631080357		0.510028119	0.628555092	0.605451456	0.531449271	0.646611275	0.5616593	0.577727661	0.568450363	0.568086644
AAAATGGCGAAAGGGCAACACATACGAGGC	V108L	GTC108TTG	0.927805437	0.864654429	0.927176408	0.731678881	0.689404131	0.721932057	0.907251883	0.860830413	0.537819482	0.726222486	0.713547935		0.682048621	0.904317699	0.492935183	0.681318509	0.877310294	0.91752866	0.862742421	0.732497945	0.702745096	0.764312304	0.7055995	0.797620183	0.734955902
AAAATGGCGCTTAGCGCAGCTCGGACACTT	wildtype		0.665468446	0.697535541	0.629971769	0.62769211	0.627628642	0.576690907	0.594752273	0.736665297	0.616688132	0.63152686	0.581564741	0.550570844	0.680181368	0.582116283	0.569415469	0.689687509	0.608788823	0.630110359	0.717100419	0.623329951	0.601995215	0.622648108	0.615981052	0.670215185	0.61931458
AAAATGGCGTGAGTAATATCCTAAAATGAT	Y839L													0.490672512					0.830303125				0.490672512	0.830303125			0.830303125
AAAATGGCTGTCGACTCCCATTAGGGTAGG	C234S	TGT234AGC	0.66132845	0.760985802	0.682277835	0.421124734	0.540578518	0.525375451	0.510236966	0.611167851	0.722719924	0.747609565	0.63632262	0.523400079	0.462099752	0.546848789	0.662461337	0.633649193	0.550715645	0.585782708	0.686076826	0.70249888	0.523186938	0.612967909	0.598449088	0.694287853	0.605708499
AAAATGGGAAATTAGCGGGAAACGTAGAGC	wildtype		0.637225703	0.551152404	0.663147796	0.84246578		0.82491365	0.788801633	0.705390472	0.689339033		0.527139761	0.642057013	0.568185604	0.801836376	0.659750626	0.83216508	0.584461368	0.713013668	0.628271438	0.676243414	0.70285908	0.584461368	0.72807283	0.652257426	0.692169965
AAAATGGGAATAAAAGCAAGTTAACAGTAA	wildtype		0.707780858	0.680325041	0.706935358	0.637739961	0.691204197	0.627233427	0.671455395	0.686991337	0.720287041	0.605122542	0.668581459	0.627015286	0.685861397	0.614565891	0.689619768	0.73537433	0.65731811	0.689618127	0.683658189	0.713611199	0.650960461	0.651214949	0.677063072	0.698634694	0.664139011
AAAATGGGATGTCAAGCACGTTAAACAATG	V882*				0.333010711	0.452605422	0.460171739		0.325170559	0.489624452	0.341545545	0.587767961	0.534379688		0.926717833	0.556223159	0.656132152	0.458728654		0.325170559	0.489624452	0.337278128	0.647919642	0.52396985	0.496554171	0.388060236	0.510262011
AAAATGGGTAATTCAAGCGAATGGGTCCAA	V108S	GTC108AGC	0.511722927	0.632725865	0.648706655	0.593458139	0.649221421	0.614266366	0.536627386	0.699871719	0.67661518	0.614207259	0.57084317	0.632633594	0.51877777	0.605005456	0.615853385	0.629101586	0.685121903	0.524175157	0.666298792	0.662660917	0.593145669	0.649516861	0.604737041	0.664479855	0.627126951
AAAATGGGTCAGGATACATGTCAGACTTTA	C899R	TGC899CGC	0.606009385	0.586475937	0.581226843	0.494261353	0.589008558	0.51087559	0.615728545	0.544363003	0.48141838	0.573158559	0.533349276	0.50412267	0.578875917	0.51865461	0.572817087	0.515853013	0.535460875	0.610868965	0.56541947	0.531322611	0.533746327	0.565875997	0.52002596	0.548371041	0.542950979
AAAATGGTAATACCCGAACGCCCTGTAAAA	wildtype		0.526651497	0.418461605	0.466183448	0.593179956	0.624209486	0.636371538	0.542200998	0.441033253	0.489256256	0.63904693	0.550035496	0.71775204	0.664258752	0.642208768	0.605873701	0.588785485	0.60717425	0.534426248	0.429747429	0.477719852	0.644654644	0.623476889	0.59173084	0.453733641	0.607603864
AAAATGGTAGAAAGATGGATTACGTCACGG	N105T	AAC105ACG	0.714635779	0.49993785	0.653225183	0.683786313	0.697189693	0.682209638	0.691928144	0.731598566	0.655026782	0.706651568	0.51548195	0.583317771	0.814695493	0.694718785	0.412275748	0.626234612	0.713843811	0.703281962	0.615768208	0.654125982	0.637758822	0.705895024	0.6079754	0.634947095	0.656935212
AAAATGGTCAATCTATACGTAACGCCAAGA	synonymous	TCT691TCG	0.768768712	0.767016227	0.824063257	0.697036577	0.678126026	0.71524638	0.680670244	0.766006873	0.72206755	0.670445812	0.732487047	0.685319778	0.704833102	0.662297119	0.637788336	0.682324584	0.684552498	0.724719478	0.76651155	0.773065403	0.677454983	0.677708112	0.710019337	0.769788477	0.693863724
AAAATGGTTATAAATGCCACCATGTCAGTT	A706T	GCC706ACC	0.520148206	0.486596217	0.567048305	0.384157683	0.509784196	0.399205703	0.754574586	0.414129408	0.534253341	0.741024229	0.346556836	0.514381393	0.503922713	0.632483114	0.531177095	0.531313633	0.394273021	0.637361396	0.450362813	0.550650823	0.513224399	0.548360482	0.425692057	0.500506818	0.48702627
AAAATGGTTATTGTTTATTGTACGGAGCCT	wildtype		0.863215878	0.661312812	0.641001943	0.623390773	0.610883784	0.64437125	0.655357612	0.632228662	0.466655994	0.57669029	0.642302063	0.657573749	0.717221217	0.667283334	0.537712607	0.677828088	0.682802698	0.759286745	0.646770737	0.553828969	0.640636336	0.623458924	0.6548338	0.600299853	0.639146362
AAAATGGTTGACGCAAAGATCCAGTGGTGT	wildtype		0.71794779	0.760493228	0.765879046	0.640224188	0.625862789	0.722719081	0.774224929	0.824861163	0.837732428	0.663105792	0.717053585	0.955492297	0.658047469	0.71378725	0.784677134	0.820777624	0.858707335	0.746086359	0.792677196	0.801805737	0.750445668	0.715891972	0.753516763	0.797241466	0.734704367
AAAATGTAAAATGCATGATGTGGGACCATG	G751L	GGT751CTG	0.689077231						0.745629891	0.705766595	0.885736985	0.604881355	0.621999354	0.926030978		0.785765498		0.384050517	0.799695171	0.717353561	0.705766595	0.885736985	0.855898238	0.702288263	0.503024935	0.79575179	0.602656599
AAAATGTAACCAGCTGAAGAGTTGGTGAGA	wildtype		0.575151555	0.639090906	0.66933397	0.610833798	0.656258485	0.566625887	0.639500149	0.711918719	0.59543352	0.580994267	0.589049734	0.52617388	0.659244921	0.619851831	0.657668446	0.652689834	0.510283872	0.607325852	0.675504813	0.632383745	0.614754575	0.582512208	0.602788485	0.653944279	0.592650346
AAAATGTAGAAGGTGAGGTCAAAGAGTAAT	wildtype		0.662294161	0.681065686	0.720882509	0.678747962	0.687165396	0.695264578	0.612347101	0.697905187	0.756028433	0.585708077	0.539417115	0.663961342	0.78261087	0.645968604	0.666129781	0.705168925	0.582987913	0.637320631	0.689485436	0.738455471	0.687483712	0.618620462	0.646616873	0.713970454	0.632618667
AAAATGTATAAAACCGTAGCGTGTGCAGAA	F658H	TTC658CAC	0.606302542	0.740893765	0.746932993	0.570109005	0.760731637	0.551965914	0.68511067	0.836298716	0.751681741	0.630514341	0.627287059	0.469796592	0.559933684	0.59567579	0.647029174	0.512566627	0.688802107	0.645706606	0.788596241	0.749307367	0.568508849	0.693349362	0.563939867	0.768951804	0.628644614
AAAATGTATTGAATACTAAAAGGTTAATCG	wildtype		0.849313981	0.7582578	0.949135368				0.417014378		0.704889113		0.702912449				0.598688106	0.740142597	0.545835886	0.633164179	0.7582578	0.82701224	0.598688106	0.545835886	0.721527523	0.804094094	0.662963644
AAAATGTATTTTATCGTGTTTATAACCTGG	wildtype		0.702854519	0.711471597	0.768954623	0.625721352	0.646942472	0.584096966	0.659773932	0.748846207	0.754885718	0.654517344	0.639215739	0.64487186	0.719386248	0.617699543	0.651339501	0.701647371	0.697631912	0.681314226	0.730158902	0.761920171	0.651803701	0.666363909	0.641653359	0.746039536	0.654008634
AAAATGTCATTGGCCTCTAGCAAAATGTGG	synonymous					0.596764039			0.25370628					0.682462296		0.639614868	0.517479347	0.439145019		0.25370628			0.609080138		0.439145019		0.439145019
AAAATGTCCTGTGTCCGACCAGCCGGTTGG	T352M	ACG352ATG	0.721016871	0.625646974	0.631857951	0.675333846	0.585784883	0.565979982	0.715150482	0.755744724	0.71235184		0.687637413	0.554534169	0.690799855	0.697635122	0.718793728	0.67568924	0.769630992	0.718083677	0.690695849	0.672104895	0.667419344	0.677707937	0.643102212	0.681400372	0.656944502
AAAATGTGCAACGATGGCCCTTCGTCACGG	V218S			0.880078729	0.848298081	0.440865775	0.491587553		0.696626758	0.778258348	0.958058859		0.690899014	0.640695104	0.615415642	0.596681965	0.630040195	0.66581689		0.696626758	0.829168538	0.90317847	0.584739736	0.491587553	0.678357952	0.866173504	0.616101152
AAAATGTGCCAAGAGCCATTGCGTGTCCTA	wildtype			0.588861979		0.800387678	0.545354768		0.485808439	0.645229331	0.61424387	0.713459459	0.597813408	0.711063125		0.527854806	0.699851038	0.690699949	0.716443429	0.485808439	0.617045655	0.61424387	0.684789162	0.658419219	0.644256678	0.616111727	0.652754203
AAAATGTGGGCAGACGCAAGGTTTGCCGGC	wildtype		0.437165728	0.419076202	0.383177432	0.577852875	0.452665979	0.425737724	0.48649983	0.394198097	0.378351056	0.583447987	0.531204723	0.612879292	0.540507775	0.578198733	0.590451171	0.464932667	0.594255336	0.461832779	0.40663715	0.380764244	0.579977969	0.543456434	0.473958371	0.393700697	0.508707403
AAAATGTTACCAATTTGTTAAATAGTTAGA	S632Y	TCT632TAC	0.499070066	0.656982177	0.648934617	0.487073455	0.715093271	0.782198068	0.583582491	0.687510866	0.636962793	0.604690152	0.624046565	0.577520226	0.537541821	0.653766864	0.662755975	0.56640243	0.647616288	0.541326279	0.672246521	0.642948705	0.583731668	0.655799904	0.657549021	0.657597613	0.656674462
AAAATGTTATTTACAATGATTGAGCTCGAG	wildtype				0.598011123	0.521868538	0.685542682		0.532226834	0.489625399	0.601921334	0.598360899	0.651860333	0.612569078		0.620299278	0.503397465	0.745208321	0.59921356	0.532226834	0.489625399	0.599966228	0.56453359	0.627705713	0.698534327	0.563185952	0.656037159
AAAATGTTCAGGTATTAGATCGCTTCAGTT	L527S				0.771632575	0.584676319	0.596578035		0.397359344		0.671611083					0.585046821	0.708419129			0.397359344		0.721621829	0.626047423	0.596578035		0.721621829	0.596578035
AAAATGTTGACTTTATGGTGAATCCTGGAT	wildtype		0.672908204	0.366304784	0.614561933	0.583468108	0.678755322	0.60217976	0.690354129	0.747212761	0.498874916	0.757106497	0.613299478	0.657487427	0.876756072	0.581595382	0.628550746	0.662440836	0.739356139	0.681631166	0.556758773	0.556718425	0.665571547	0.725072653	0.625973358	0.556738599	0.675523005
AAAATGTTGCATCAGTTCGGGAACTTCCAT	F905L				0.673155122					0.660305217	0.346722556		0.87917431	0.437735341				0.519908429	0.751022139		0.660305217	0.509938839	0.437735341	0.751022139	0.699541369	0.560060965	0.716701626
AAAATGTTGTCGTTCCCTGCCTAGTGTCAA	C186S	TGT186AGC	0.391487899	0.451630524	0.431196118	0.406498456	0.442479142	0.482274523	0.438406004	0.442836304	0.470655849	0.56398346	0.530101409	0.446351239	0.445592281	0.506366835	0.459010242	0.460136754	0.523263086	0.414946952	0.447233414	0.450925984	0.45276381	0.509908563	0.490837562	0.449079699	0.500373062
AAAATTAAAAACAAGCCCGGTCTTCACAGT	E733L	GAG733TTG	0.344043919	0.715436109	0.912777793	0.437501691	0.705525652	0.393812326	0.576499195	0.887779187	0.788374091	0.742108312	0.592647503	0.484941109	0.458708256	0.523664468	0.465029179	0.896587262	0.654831344	0.460271557	0.801607648	0.850575942	0.473968941	0.700821769	0.627682364	0.826091795	0.664252066
AAAATTAAAAAGTTATTGTGAAGGACGAAG	V867T	GTC867ACG	0.542892676	0.603793574		0.631354386	0.788031321	0.794003338	0.831127308	0.544924855		0.766307232	0.774992756	0.506981825		0.577869363	0.473764975	0.792810884	0.390533262	0.687009992	0.574359214		0.547492637	0.648290605	0.787268992	0.574359214	0.717779799
AAAATTAAAAGACAATTATGGGTTGGATGC	T449N	ACT449AAC	0.64824201	0.700921557	0.747948681	0.672245555	0.713607511	0.653341294	0.676086814	0.812828466	0.725309781	0.63922559	0.684870558	0.689560197	0.755619381	0.687953323	0.687827435	0.713449321	0.661600102	0.662164412	0.756875011	0.736629231	0.698641178	0.671477734	0.683887057	0.746752121	0.677682396
AAAATTAAACAGAATCTGAGGAACTAGATG	T189K	ACC189AAG	0.582876965	0.633765588	0.5653368	0.6764855	0.684982696	0.693368267	0.496479011	0.456538676	0.531800785	0.716884349	0.693909032	0.784949659	0.530268274	0.681561236	0.775942354	0.577537734	0.697683364	0.539677988	0.545152132	0.548568792	0.689841404	0.699850137	0.654938344	0.546860462	0.67739424
AAAATTAAAGTACACATTATCAGGGTATGA	wildtype		0.702265308	0.681719288	0.574566985	0.608257877	0.651415921	0.628237205	0.632178522	0.578292193	0.631033412	0.638641809	0.63032362	0.596451056	0.606490106	0.618041996	0.630252552	0.55879278	0.601526243	0.667221915	0.630005741	0.602800199	0.611898717	0.630527991	0.605784535	0.61640297	0.618156263
AAAATTAAGAAAGTTAGATTCAGCGGGGTG	C35R	TGT35AGG	0.467090121	0.329351269	0.278410097	0.380704995	0.3455134	0.358915634	0.467197194	0.31729354	0.284025946	0.694260414	0.667732126	0.501594695	0.392405866	0.686140504	0.586101071	0.531264728	0.435733916	0.467143657	0.323322405	0.281218022	0.509389426	0.49183591	0.519304163	0.302270213	0.505570036
AAAATTAAGTCACTACGAATTCAAAAATTC	N826G	AAC826GGC	0.526505467	0.462360529	0.399515859	0.555766222	0.668740351	0.571893242	0.526491743	0.52892536	0.696433832	0.544915104	0.514354153	0.635392944	0.774746293	0.682408041	0.640104853	0.561644592	0.589253489	0.526498605	0.495642944	0.547974845	0.65768367	0.600969648	0.549297329	0.521808895	0.575133489
AAAATTAATAATGAACAACTAATACAAATA	H302S	CAC302AGC	0.391363206	0.651324693	0.588995008				0.591585721	0.58624212	0.625465466	0.573251052	0.64227215		0.640980444	0.63970133	0.66559913	0.748810405	0.37772273	0.491474463	0.618783407	0.607230237	0.648760302	0.475486891	0.695541278	0.613006822	0.585514085
AAAATTAATCGACCTGGACGTACGAAAATT	S405V	TCA405GTG	0.537842725	0.517988673	0.573954695	0.609792351	0.659734092	0.55844976	0.499532046	0.491201619	0.540260792	0.617337669	0.597472279	0.542315596	0.581675541	0.594935923	0.642487539	0.546379164	0.623083309	0.518687386	0.504595146	0.557107744	0.59424139	0.633385023	0.567433734	0.530851445	0.600409379
AAAATTACAGGGTGAAAATTTATATTGATA	E733R									0.891201822							0.450214987	0.766644018			0.891201822		0.450214987		0.766644018	0.891201822	0.766644018
AAAATTACATTTTGGTCGAAAACTCGGGCG	C710L	TGC710TTG	0.436384802	0.297410347	0.447996046	0.42747394	0.462754343	0.488520619	0.445039768	0.359679886	0.476037038	0.495181911	0.488805743	0.447940529		0.418664848	0.640356864	0.577348508	0.402691958	0.440712285	0.328545117	0.462016542	0.483609045	0.453542738	0.518224957	0.395280829	0.485883847
AAAATTACCAAGTCGATGCAGGTTGGCGAG	Q718A	CAG718GCC	0.551203127	0.65443104	0.680314381	0.559591715	0.640343195	0.790720568	0.572251837	0.754042489	0.654501282	0.671891855	0.645331996	0.56370814	0.651782493	0.559147925	0.647871516	0.657160346	0.58010614	0.561727482	0.704236765	0.667407832	0.596420358	0.630780397	0.697737637	0.685822298	0.664259017
AAAATTACGAATTTTTAACGATGGACGTAT	P830F	CCT830TTC	0.824319978	0.680501993	0.725222689	0.619397077	0.653371113	0.571638541	0.67711539	0.709579874	0.718848904		0.615105677	0.666364536	0.544548825	0.531788564	0.609567384	0.643766982	0.660172012	0.750717684	0.695040933	0.722035797	0.594333277	0.656771562	0.6101704	0.708538365	0.628810865
AAAATTACTCTAGGAGCCGTATAGTACTGG	wildtype		0.545064239	0.655932206	0.635578215	0.596842959	0.601272005	0.66406186	0.671627756	0.659692777	0.651163459	0.640565434	0.635191645	0.643366646	0.561417884	0.649539438	0.619954704	0.625086955	0.664936396	0.608345997	0.657812491	0.643370837	0.614224326	0.635591278	0.64144682	0.650591664	0.638519049
AAAATTACTTGTGAGCATATTTAAAATCAG	wildtype			0.362741055	0.490603557				0.508456326	0.75427735	0.776132623	0.762897695		0.642926523		0.724779277	0.66128532	0.75843497	0.647543738	0.508456326	0.558509203	0.63336809	0.676330373	0.705220716	0.75843497	0.595938646	0.722958801
AAAATTAGAACTACATACAAATTCGGAATA	P625A				0.544434547			0.331428186		0.668204776	0.659063692		0.624027748	0.935456337					0.427061192		0.668204776	0.601749119	0.935456337	0.427061192	0.477727967	0.623901005	0.460839042
AAAATTAGAAGCAAACAGGGGAGGCTGTGA	wildtype		0.653466793	0.687726397	0.825221634	0.688842227	0.751793143	0.684865667	0.62340994	0.764645864	0.703943257	0.615615204	0.679384687	0.662216187	0.68612043	0.578787083	0.629476979	0.623137843	0.566242047	0.638438367	0.72618613	0.764582446	0.649088581	0.644550131	0.662462732	0.745384288	0.653506432
AAAATTATATAGTTAGCACCGGGTACAAAT	synonymous	CGT413CGG	0.695151648	0.731216239	0.744815977	0.625102412	0.632487232	0.617302035	0.753375173	0.70746652	0.754038003	0.574270742	0.645591394	0.628375018	0.591780773	0.598408238	0.595782344	0.609331302	0.629050559	0.72426341	0.719341379	0.74942699	0.607889757	0.611936177	0.62407491	0.734384185	0.618005544
AAAATTATGAGAGGCGAAAACACAGCAATT	S244N	TCT244AAC	0.563753092	0.478369053	0.437571777	0.681679505	0.559156071	0.523811016	0.489092339	0.511801112	0.430451156	0.641696176	0.539038063	0.608070833	0.558258061	0.606936211	0.568434613	0.6209485	0.528820433	0.526422715	0.495085083	0.434011466	0.604675845	0.57655756	0.56126586	0.464548274	0.56891171
AAAATTATTAATTCCCGCCGGGGAGCATTA	F408P	TTC408CCG	0.64191941	0.635207049	0.594846319	0.566010035	0.666276315	0.52483254	0.660605179	0.604029606	0.620238861	0.571415687	0.601893208	0.709050267	0.592369023	0.584222379	0.64607713	0.657477299	0.642410438	0.651262295	0.619618328	0.60754259	0.619545767	0.626700813	0.594734349	0.613580459	0.610717581
AAAATTCAAAACCCACCTGACAAAGCTGTA	P220*							0.75																	0.75		0.75
AAAATTCAAAGGCGATTACCGTAAAGTTGG	wildtype		0.69003854	0.822293379	0.762378299	0.676648427	0.726694246	0.7670719	0.716227518	0.694852573	0.69528137	0.800366398	0.696483234	0.669742413	0.741843934	0.661575858	0.629598703	0.68784713	0.727474411	0.703133029	0.758572976	0.728829834	0.675881867	0.751511685	0.717134088	0.743701405	0.734322886
AAAATTCAATAATATTTAAACAGTGCCGTA	C264G	TGT264GGG	0.331724981	0.335556503	0.274650206	0.363780545	0.331667256	0.367159979	0.328173011	0.27713049	0.263384505		0.430495165	0.442020689	0.375735892	0.565539583	0.472622911	0.316727793	0.370282013	0.329948996	0.306343497	0.269017355	0.443939924	0.350974634	0.371460979	0.287680426	0.363266441
AAAATTCACCTACAGCCGGGCACCGTTAAT	F502V	TTT502GTC	0.878628051	0.567831165	0.55804505	0.636117754	0.635758589	0.600317057	0.613517565	0.417485011	0.423208267	0.736448478	0.486891691	0.588418516	0.66508175	0.767167462	0.501912447	0.509069296	0.513084267	0.746072808	0.492658088	0.490626658	0.631739586	0.628430445	0.532092681	0.491642373	0.580261563
AAAATTCACTAAGGTCGGTGATAACACCTT	wildtype		0.434132405	0.41499109	0.424297828	0.662659631	0.581411245	0.539796715	0.475634705	0.444920105	0.463665398	0.550113548	0.5289839	0.626812115	0.689898382	0.639710722	0.736504139	0.595503793	0.590533968	0.454883555	0.429955598	0.443981613	0.671116998	0.574019587	0.554761469	0.436968605	0.564390528
AAAATTCCACAATTGATGGGTGGTCATCAG	wildtype		0.499460496	0.566802885					0.716923722		0.516312187		0.584545354		0.25	0.524839299			0.308946482	0.608192109	0.566802885	0.516312187	0.38741965	0.308946482	0.584545354	0.541557536	0.446745918
AAAATTCCAGAAATTAGTTGCGGAATCTCA	wildtype		0.577187618	0.636843875	0.63385386		0.675114325	0.591554366	0.694348714		0.664271288			0.749149487		0.787744402	0.877910736		0.746992679	0.635768166	0.636843875	0.649062574	0.804934875	0.711053502	0.591554366	0.644989674	0.671220457
AAAATTCCGCTAAACTCGTGGGGAGTAGTA	C551M	TGT551ATG	0.527837803	0.650892884	0.64135893	0.466413637	0.462003781	0.453344655	0.571499317	0.710961622	0.713613178	0.501740643	0.517256551	0.416242604	0.568170557	0.507485719	0.393252941	0.656521921	0.508781495	0.54966856	0.680927253	0.677486054	0.470313092	0.490841973	0.542374375	0.679206654	0.516608174
AAAATTCGTGAGATGAGGGATATATACATT	P522R	CCC522CGG	0.883493255		0.77710469	0.789873328	0.799301936	0.762413168	0.851996306	0.997127131	0.730615958		0.509822001	0.841933688	0.917546024		0.58588733	0.670231443	0.998687402	0.867744781	0.997127131	0.753860324	0.783810093	0.898994669	0.647488871	0.83494926	0.74809119
AAAATTCGTGCTACAAATTTCGATAAGCTA	H859K	CAT859AAG	0.555894487	0.587745837	0.630393107	0.646293589	0.705477797	0.670482932	0.638592995	0.683441163	0.53528922	0.644549876	0.651226241	0.56552763	0.631858146	0.590925875	0.709969029	0.694049965	0.72493863	0.597243741	0.6355935	0.582841164	0.628914854	0.691655434	0.671919713	0.609217332	0.681787574
AAAATTCTAATAGGTATAACATCAAAATGG	H868D									0.692759566		0.686953565			0.58584169			0.994394836	0.719342843		0.692759566		0.58584169	0.703148204	0.994394836	0.692759566	0.800230415
AAAATTCTCAGATGGCGACCCAAACTACAG	A842T	GCG842ACC	0.510056818	0.429409072	0.518409212	0.623371258	0.618448497	0.49349282	0.529703352	0.518102663	0.419432253	0.542983084	0.545632724	0.566491913	0.589049155	0.607328995	0.544172433	0.591045449	0.605580644	0.519880085	0.473755868	0.468920732	0.586082751	0.589004075	0.543390331	0.4713383	0.566197203
AAAATTGAACAACATAAACTGAATAAGGCG	R110S	CGG110TCG	0.737587115	0.717262893	0.799838724	0.713314537	0.746073758	0.795382965	0.832656708	0.744141704	0.79976134	0.683480234	0.678161324	0.712521469	0.73185716	0.719200011	0.802314341	0.771433841	0.740590259	0.785121911	0.730702299	0.799800032	0.735841503	0.723381417	0.748326043	0.765251165	0.73585373
AAAATTGACATGCTCGGTATTAACAGGTTT	K217L	GAG49GAA AAA217CTC	0.62325878	0.686443673	0.573354542	0.672092086	0.65641041	0.699924108	0.565676243	0.821163093	0.70597383	0.624656131	0.543339213	0.552566777	0.670690431	0.643310362	0.560511446	0.676820327	0.621781847	0.594467511	0.753803383	0.639664186	0.61983422	0.634282796	0.640027883	0.696733785	0.637155339
AAAATTGATCTGACAAGGACGATTGAACAG	N782T	AAC782ACG	0.461178623	0.492509861	0.520858931	0.754089489	0.875360666	0.824484903	0.689850772	0.598918306	0.60692675		0.646480593	0.723093071	0.86466162	0.708143094	0.66531631	0.530048796	0.761955225	0.575514698	0.545714084	0.563892841	0.743060717	0.818657945	0.667004764	0.554803462	0.727666037
AAAATTGCGGACATTCTAGAGATAAAAACA	wildtype		0.506447811	0.470644542	0.388507364	0.576497383	0.532673653	0.521434315	0.559529491	0.388082871	0.491505031	0.60477228	0.511684091	0.545538338	0.590693814	0.562709066	0.466080286	0.585950011	0.494915106	0.532988651	0.429363707	0.440006197	0.548303778	0.544120346	0.539689472	0.434684952	0.541904909
AAAATTGCTGATTGAATGTTAGAGACTGCG	N541F	AAT541TTC	0.546396672	0.563234695	0.612302818	0.625260326	0.617526144	0.629238887	0.696090443	0.561700865	0.639604116	0.679870036	0.606854066	0.680536598	0.683954384	0.644631469	0.643744046	0.535072556	0.697153676	0.621243558	0.56246778	0.625953467	0.655625365	0.664849952	0.590388503	0.594210624	0.627619228
AAAATTGTCCGAAATTGGGCAAATTCGGTA	R909L	CGG909CTG	0.763088679	0.601539902	0.622573573	0.669433522	0.798669435	0.648295485	0.71161561	0.585864607	0.65811654	0.598270109	0.664096291	0.685383779	0.509310536	0.656135212	0.536983382	0.49133868	0.555981293	0.737352145	0.593702254	0.640345057	0.611449286	0.650973613	0.601243485	0.617023656	0.626108549
AAAATTTACATGTTGTGTGCAATTGTACTA	Y273S	TAC273TCG	0.603689584	0.459113773	0.521265203	0.591961085	0.546746632	0.690479286	0.526506976	0.494893775	0.591627191	0.666500865	0.544553317	0.625921042	0.604381883	0.58567227	0.706250706	0.616830894	0.592104125	0.56509828	0.477003774	0.556446197	0.622837397	0.601783874	0.617287832	0.516724985	0.609535853
AAAATTTACTTGTGAGGTTTATGCCGAGGT	T786W													0.363506196									0.363506196
AAAATTTAGGAACTCCAAACACCTAAGACT	wildtype						0.64171499	0.355198838	0.637926204	0.766325317	0.670357202	0.554894642	0.689111734		0.566716778		0.558823352	0.721238569	0.675951036	0.637926204	0.766325317	0.670357202	0.562770065	0.624186889	0.58851638	0.71834126	0.606351635
AAAATTTATAAACCTCTGCCCGAGGATCCG	synonymous	CTG240CTA	0.669345882	0.596217179	0.608674168	0.607734699	0.649975071	0.592909253	0.654630434	0.647906568	0.677684846	0.680380744	0.664194614	0.63995085	0.700530896	0.639720078	0.668146269	0.642736432	0.680635529	0.661988158	0.622061874	0.643179507	0.651216559	0.670330448	0.6332801	0.63262069	0.651805274
AAAATTTATGTTATTTGAGAAAACATCACT	R833S			0.75677244	0.700785975	0.446301982	0.626131518	0.664755199	0.826274412	0.912409267	0.692573607	0.63905795	0.674593937	0.515291204	0.770378117	0.606752217	0.469191178	0.891493239	0.61996916	0.826274412	0.834590854	0.696679791	0.56158294	0.628386209	0.743614125	0.765635322	0.686000167
AAAATTTATTCCAAAAAGTTATCGAAAGAT	wildtype		0.517147972	0.440205898	0.47627329	0.664786777	0.542509277	0.568720039	0.512129382	0.515045648	0.542803803		0.475797348	0.711559674	0.677516315	0.680235213	0.50292449	0.565608778	0.565333447	0.514638677	0.477625773	0.509538546	0.647404494	0.553921362	0.536708722	0.49358216	0.543593778
AAAATTTCATCCGGCCGTAGCTAGATCATG	M580Y	ATG580TAC	0.522831999	0.353219557	0.314123337	0.49524258	0.381197611	0.409530497	0.488222968	0.312574812	0.33758764	0.542465275	0.474612311	0.584306472	0.510935311	0.60885103	0.590315772	0.46641892	0.544360356	0.505527484	0.332897184	0.325855488	0.557930233	0.489341081	0.450187243	0.329376336	0.469764162
AAAATTTCGGGCTCTGATAAGAAAGACCTC	S726D	TCC726GAC	0.592379294			0.380764019	0.664486273	0.694457883	0.479562965	0.666805835	0.672546416		0.648709835	0.834803891			0.620697059	0.635766263	0.719244447	0.535971129	0.666805835	0.672546416	0.612088323	0.69186536	0.65964466	0.669676126	0.67253294
AAAATTTCTGCGTCCAAGAAGACATGCGCA	N42G	AAC42GGG	0.433622879	0.50889602	0.601958761	0.566768949	0.672162596	0.670310839	0.521149232	0.786116763	0.445246344	0.593970695	0.740132517	0.709729272	0.631940638	0.732875178	0.64826568	0.567048787	0.689775536	0.477386056	0.647506392	0.523602553	0.657915943	0.651969609	0.659164048	0.585554472	0.655566828
AAAATTTGACTTGTGTTAGGAATCGAAAAA	P687N	CCA687AAC	0.772798502	0.720335918	0.660911451	0.604531879	0.762627284		0.535047211	0.671634675	0.820516578	0.663148451	0.770018865	0.720113306	0.471708857	0.757389508	0.749034217	0.418115602	0.387854232	0.653922856	0.695985296	0.740714014	0.660555553	0.604543322	0.594067234	0.718349655	0.600352887
AAAATTTGAGGGTTGAAATGTAACGCTCTT	S623N	TCT623AAC	0.610802007	0.721090982		0.729550415	0.746537993	0.972007236	0.46050018	0.80368945	0.826577534	0.649008123	0.770429771	0.780951011	0.697846179	0.574335605	0.779762923	0.769506581	0.532207892	0.535651094	0.762390216	0.826577534	0.712489227	0.642584669	0.837314529	0.783785989	0.739949599
AAAATTTGATGCGCCTAATATGTAGCGGAT	wildtype		0.813459665	0.817827526	0.784188829	0.650131892	0.778905547	0.813089744	0.719699905	0.778873813	0.627454809	0.577490624	0.656308	0.548233708	0.699143947	0.616009289	0.575699127	0.694720735	0.653855159	0.766579785	0.79835067	0.705821819	0.617843593	0.670083777	0.721372826	0.752086244	0.695728302
AAAATTTGCTACTAACCAATGGACTATAAT	T250L	ACC250CTG	0.378052796	0.575268154	0.712152475	0.608960159		0.606068008	0.507071392	0.657157073	0.644168956	0.686911653	0.582304721	0.759805193	0.600742895	0.660548098	0.669417854	0.868719077	0.561782994	0.442562094	0.616212614	0.678160716	0.65989484	0.624347324	0.685697269	0.647186665	0.661157291
AAAATTTGTAGACGTCCTACGGACGAAAGA	C243K			0.280521521	0.264765607	0.356873461	0.332571985	0.46113104	0.408798263	0.254829202	0.253660884	0.269815578	0.356578088	0.38266827	0.364061548	0.36358319	0.497124926	0.430965079	0.338880746	0.408798263	0.267675362	0.259213245	0.392862279	0.313756103	0.416224735	0.263444304	0.364990419
AAAATTTTCGCAAAAAGATAGGGTGCGTCT	A778E	GCA778GAG	0.629639004	0.623593416	0.667372795	0.633380031	0.714591738	0.679330764	0.568747336	0.78520435	0.717576188	0.696910521	0.65511829	0.612287898	0.545779148	0.584593018	0.710684098	0.696840082	0.653127514	0.59919317	0.704398883	0.692474491	0.617344839	0.688209924	0.677096379	0.698436687	0.682653152
AAAATTTTCTCACGGGGTTGATAAGACGAG	P846S	CCT846TCG	0.554518862	0.665384342	0.650166713	0.501060773	0.61246966	0.63050876	0.540531549	0.801978575	0.595710989	0.506158592	0.615903034	0.472099388	0.503376774	0.517872903	0.514927774	0.753596113	0.653775195	0.547525206	0.733681459	0.622938851	0.501867522	0.590801149	0.666669302	0.678310155	0.628735226
AAAATTTTTTCAAACCCTGTTCGCTGTATG	Q479S	CAG479AGC	0.833083284	0.795100333	0.829458362	0.672015459	0.718812078	0.676558399	0.739116072	0.838745518	0.784272322	0.646757726	0.697842618	0.676518775	0.796993573	0.670376279	0.660522917	0.664645816	0.70009038	0.786099678	0.816922925	0.806865342	0.695285401	0.688553395	0.679682278	0.811894134	0.684117836
AAACAAAAAAAACTAGATCGATACTGAAAG	P197E	CCC197GAG	0.795243892	0.540701436	0.685983985	0.602646914	0.611529202	0.49035566	0.706304655	0.507626866	0.712655006	0.579832445	0.485870771	0.498911963	0.511266155	0.629260522	0.691098467	0.653278445	0.512964528	0.750774274	0.524164151	0.699319495	0.586636804	0.568108725	0.543168292	0.611741823	0.555638509
AAACAAAACTAGATGCTAAACTGGTCAGAA	wildtype		0.494629077	0.499382791	0.569159633	0.701879826	0.764744578	0.664504128	0.654443897	0.663141191	0.560373132	0.687600803	0.664081111	0.624796844	0.635022727	0.727316645	0.802777253	0.614574024	0.732913446	0.574536487	0.581261991	0.564766383	0.698358659	0.728419609	0.647719754	0.573014187	0.688069682
AAACAAAAGTAGATGAAGGGCCACGTTAAT	wildtype				0.448492741				0.923965823	0.564025177	0.753764675	0.410271744	0.630539962	0.758614965	0.536962882	0.673615009	0.637123531	0.485546131	0.72302551	0.923965823	0.564025177	0.601128708	0.651579097	0.566648627	0.558043047	0.588760865	0.562345837
AAACAAAAGTTCTTTATTCAGTACGAAACT	A906S	GCT906AGC	0.679258787	0.680628048	0.692378673	0.610680854	0.673901647	0.623626124	0.631569269	0.665896002	0.663044169	0.581307044	0.618880508	0.598487375	0.640814295	0.617637646	0.618359824	0.649843706	0.592563274	0.655414028	0.673262025	0.677711421	0.617195999	0.615923989	0.630783446	0.675486723	0.623353717
AAACAAACGGACAGGGAGAACATAGCGCAC	Y735S	TAC735TCG	0.494327542	0.738646719	0.81582885	0.41750973	0.638463873	0.672005761	0.579751939	0.855802852	0.771649161	0.6624435	0.655081929	0.459235412	0.51284802	0.534786491	0.579526192	0.609434084	0.642219573	0.537039741	0.797224786	0.793739006	0.500781169	0.647708982	0.645507258	0.795481896	0.64660812
AAACAAAGACAGCGAGCAGATTGCTCTCGG	wildtype		0.611994647	0.698402395	0.788234137	0.755711609	0.690685904	0.741781671	0.737847026	0.75592385	0.831963902	0.668321094	0.661946241	0.759956864	0.818448423	0.769029198	0.76373306	0.743070892	0.795971333	0.674920837	0.727163123	0.810099019	0.773375831	0.71832611	0.715599602	0.768631071	0.716962856
AAACAAAGAGTAAAATGTATAGACCGCGCT	T750Q			0.499968329	0.428993915	0.784309146		0.482738598	0.340392761	0.284992768	0.400128617	0.530514864	0.439515786	0.610337469	0.65018127	0.644047668	0.542984409	0.625968663	0.64584409	0.340392761	0.392480549	0.414561266	0.646371993	0.588179477	0.516074349	0.403520907	0.5449164
AAACAAAGATAGACGAGAATCGCACGATGA	K487E	AAG487GAG	0.747902288	0.696612454	0.697314007	0.723088162	0.775580642	0.87914167	0.69244618	0.722613495	0.594259158	0.596277471	0.683632222	0.704403913	0.627009727	0.766744215	0.687428003	0.656032775	0.747644004	0.720174234	0.709612974	0.645786583	0.701734804	0.706500706	0.739602222	0.677699778	0.723051464
AAACAAAGGGAGCATGCGAACACAAGCCCG	synonymous				0.269410349		0.609336646		0.583591045		0.431920468					0.523737412	0.735525792	0.849790397	0.473881651	0.583591045		0.350665409	0.629631602	0.541609149	0.849790397	0.350665409	0.644336231
AAACAAAGTCACCATGCGGTATGCGCTTCG	wildtype		0.533213432	0.625280554	0.413612479	0.524814946	0.441904854	0.541028369	0.636539654	0.704685348	0.384609868	0.578803457	0.562545699	0.471400264	0.37983374	0.484993214	0.521591716	0.53147748	0.426563752	0.584876543	0.664982951	0.399111173	0.476526776	0.482424021	0.545017183	0.532047062	0.513720602
AAACAAAGTGATAGCAGCGCGACATGTAAA	N376S	AAT376TCG	0.799145214	0.667505971	0.730562932	0.649920403	0.635771283	0.702054267	0.754679307	0.55054811	0.743071217	0.635144915	0.582257731	0.680773615	0.662716111	0.641902967	0.700773983	0.518753743	0.611150313	0.776912261	0.609027041	0.736817075	0.667217416	0.627355504	0.601021914	0.672922058	0.614188709
AAACAAAGTGCTACCATAAGTGATTCAATA	T475L	ACC475CTG	0.643804029	0.663987876	0.698381393	0.58219807	0.620452463	0.608689533	0.628057579	0.683632096	0.691662676	0.594796816	0.63107323	0.617329755	0.631514711	0.616360496	0.549440355	0.646279905	0.66757524	0.635930804	0.673809986	0.695022035	0.599368677	0.627608173	0.628680889	0.68441601	0.628144531
AAACAAAGTTTGCTCTCGAGGCGTGTTAGC	G607A	GGG607GCG	0.460639002	0.503696398	0.484982582	0.556608517	0.606358095	0.627470436	0.454732078	0.555882359	0.505156721	0.678536581	0.611538592	0.663494347	0.544042885	0.610951976	0.575391027	0.686901798	0.596873854	0.45768554	0.529789378	0.495069651	0.59009775	0.627256177	0.641970276	0.512429515	0.634613226
AAACAAATAATCTGAATCAGGATCGCTTCT	R141L																		0.661267298					0.661267298			0.661267298
AAACAAATCCAAATTCAAACGGCAGATTAG	S464Y			0.47514789	0.309674068	0.530063128			0.373393978	0.380017411	0.42812328	0.542432142	0.490535017	0.489387446		0.601052451	0.632109231	0.634592604	0.650407481	0.373393978	0.42758265	0.368898674	0.563153064	0.596419812	0.562563811	0.398240662	0.579491811
AAACAACAAAAACGGAAAATTGGACGTACC	wildtype		0.80942631	0.794796867	0.780323885	0.653716209	0.685090399	0.644008735	0.78663701	0.743933878	0.742332757	0.68976412	0.63797973	0.665267046	0.743098636	0.725431625	0.59424418	0.663754806	0.662978125	0.79803166	0.769365373	0.761328321	0.676351539	0.679277548	0.64858109	0.765346847	0.663929319
AAACAACATAGAGTTTACATCATAGAGGTC	synonymous					0.685387366				0.850121578	0.710236872				0.685556454		0.700498188	0.822229608			0.850121578	0.710236872	0.690480669		0.822229608	0.780179225	0.822229608
AAACAACATCACAACAAATGCTCCTAGTGT	wildtype		0.449073531	0.548653841	0.444697769	0.768283499	0.660425699	0.64901215	0.503595265	0.526662799	0.538021663			0.71929511	0.566079047	0.585025068	0.576548899	0.443406144	0.596553562	0.476334398	0.53765832	0.491359716	0.643046325	0.62848963	0.546209147	0.514509018	0.587349389
AAACAACCAAGGGTAGACGCATGTTTGCCG	V767M										0.719191334			0.762917782				0.897826959	0.343954085			0.719191334	0.762917782	0.343954085	0.897826959	0.719191334	0.620890522
AAACAACCACAGAGGAATTAGAGACCCCAC	wildtype								0.787818466		0.831176048		0.464277979	0.569914583				0.755987694		0.787818466		0.831176048	0.569914583		0.610132836	0.831176048	0.610132836
AAACAACCTAAAGCATTGGAGAGAACTGTT	S841N	AGT841AAC	0.695926229	0.699918766	0.678889407	0.6104631	0.701901595	0.707741472	0.727580233	0.759686045	0.731373747	0.615855129	0.712602668	0.645332504	0.592738672	0.717875451	0.749376851	0.738797741	0.671618411	0.711753231	0.729802405	0.705131577	0.663157316	0.663125045	0.71971396	0.717466991	0.691419503
AAACAACCTTAACCGCTCCCCATGCAAAGA	wildtype		0.746241924	0.711578722	0.773320998	0.658429435	0.654173551	0.66899933	0.636513517	0.782530985	0.718759152	0.622123008	0.674092256	0.742511684	0.536916613	0.694698534	0.64497967	0.624220392	0.640286454	0.691377721	0.747054854	0.746040075	0.655507187	0.638861004	0.655770659	0.746547464	0.647315832
AAACAACGACTAATATGATGGGACAAAATC	T746H								0.528568927		0.324401333		0.637386113	0.669583471		0.595698888			0.55083464	0.528568927		0.324401333	0.632641179	0.55083464	0.637386113	0.324401333	0.594110376
AAACAACGATTTGGGAAACCGAATGTTAAA	F658P	TTC658CCG	0.419589553	0.343812235	0.457331162	0.48412646	0.445619857	0.316736643	0.406368067	0.265878925	0.543003782	0.373402318	0.382658631	0.455744477	0.429970413	0.720561226	0.546705501	0.424428958	0.420152909	0.41297881	0.30484558	0.500167472	0.527421616	0.413058361	0.374608077	0.402506526	0.393833219
AAACAACGGAGACCCGTGAATGATCGCATG	Y428F	TAT428TTC	0.794898193	0.798461486	0.702791904	0.730146304	0.684398578	0.858038283	0.809980106	0.794815964	0.780023984	0.603061499	0.720859643	0.6912543	0.801638331	0.668545373	0.652574374	0.696203148	0.714484365	0.80243915	0.796638725	0.741407944	0.708831736	0.667314814	0.758367025	0.769023334	0.712840919
AAACAACTAACAATAAAGCAAAAGGAGATA	G365L			0.26705936	0.274384278	0.399332669	0.448397481	0.457336855	0.466281196	0.271842891	0.288171102		0.26743735	0.413562822	0.395725554	0.399609552	0.439789438	0.305467147	0.298457774	0.466281196	0.269451125	0.28127769	0.409604007	0.373427628	0.343413784	0.275364408	0.355419321
AAACAACTAATATAGGAACTATAGATCACG	N257E	AAC257GAG	0.706226733	0.611527153	0.660668348	0.491692943	0.641074564	0.549046229	0.619594325	0.648739979	0.758747057	0.621054176	0.624936378	0.680256939	0.488288775	0.624616378	0.580895488	0.585602038	0.59554786	0.662910529	0.630133566	0.709707703	0.573150104	0.619225533	0.586528215	0.669920634	0.602876874
AAACAACTAGGAAACTCACTAGCGTCCTCG	F905R	TTC905AGG	0.59430819	0.605386396	0.617751723	0.538942666	0.743635711	0.771944701	0.660861907	0.691005265	0.544165808	0.706065772	0.612536452	0.497150386	0.858323986	0.567395152	0.563334497	0.582783679	0.562667751	0.627585049	0.648195831	0.580958766	0.605029337	0.670789745	0.655754944	0.614577298	0.663272344
AAACAACTCAGTTGTGCTGAAAAACCGTTA	D601P				0.499017792						0.783877804					0.472736951		0.702124936				0.641447798	0.472736951		0.702124936	0.641447798	0.702124936
AAACAACTTCGGGTCGTCGCTGTCCACTAC	S700M	AGT700ATG	0.507615221	0.575924661	0.515084131	0.520999263	0.525540201	0.546886582	0.520074942	0.529335532	0.497955467	0.564107472	0.530146353	0.582550034	0.544593159	0.531236265	0.611812707	0.556131015	0.616129989	0.513845082	0.552630097	0.506519799	0.558238286	0.568592554	0.544387983	0.529574948	0.556490269
AAACAAGAAAGATTCAACACAAAATCCGGG	V305T	GTC305ACG	0.521660342	0.517483854	0.6130108	0.613610234	0.671128932	0.591238912	0.490508145	0.504732561	0.565798586	0.614276997	0.58733726	0.623828705	0.566109712	0.636899113	0.629410394	0.561217389	0.594526191	0.506084243	0.511108207	0.589404693	0.613971632	0.62664404	0.579931187	0.55025645	0.603287614
AAACAAGAAATCTCGGACAACCCGAATTTC	N135D	AAC135GAC	0.426336658	0.579400828	0.544048522	0.6611516	0.647409181	0.717617694	0.524691802	0.699687495	0.613796838	0.580519166	0.649675219	0.563791195	0.578176375	0.757178017	0.739841688	0.675576592	0.667617485	0.47551423	0.639544162	0.57892268	0.660027775	0.631848611	0.680956502	0.609233421	0.656402556
AAACAAGAGACCATAAAGGAGACAACATAA	wildtype				0.709984738											0.697590954						0.709984738	0.697590954			0.709984738
AAACAAGAGCGATCGCTAAGGTTGAGAAGT	P104M	CCC104ATG	0.487292047	0.295735501	0.493917437	0.441590761	0.453508826	0.433230494	0.409143768	0.388925699	0.467046576	0.380092689	0.587572358	0.540641536	0.509101583	0.518412121	0.539110525	0.537711145	0.468401905	0.448217907	0.3423306	0.480482007	0.509771305	0.43400114	0.519504666	0.411406303	0.476752903
AAACAAGAGGAAAACTACGTGCACTAAACT	L128V	CTC128GTG	0.519854513	0.57865625	0.54532783	0.552544824	0.625638265	0.443276523	0.680694764	0.533154945	0.579283646	0.616560971	0.645211243	0.656972242	0.494335585	0.60652274	0.451558175	0.537185929	0.628308413	0.600274639	0.555905598	0.562305738	0.552386713	0.62350255	0.541891232	0.559105668	0.582696891
AAACAAGCAATACACTAGGTTCGACAAAAT	wildtype				0.645278645				0.25			0.772491278						0.605140068		0.25		0.645278645		0.772491278	0.605140068	0.645278645	0.688815673
AAACAAGCAGTCTATGGTAAGGGCGCCATA	F942L							0.862963553	0.67047564		0.657542959			0.68884577			0.46197545		0.60095361	0.67047564		0.657542959	0.57541061	0.60095361	0.862963553	0.657542959	0.731958582
AAACAAGCCTAAGCCTTAGAGAAAAATGGC	S54A	TCT54GCG	0.649666228	0.673720439	0.710673567	0.693633996	0.614269568	0.613240387	0.669998628	0.66266501	0.657345754	0.635490462	0.649036155	0.634812575	0.623325565	0.653817536	0.640653765	0.687415842	0.618628047	0.659832428	0.668192725	0.68400966	0.649248687	0.622796025	0.649897461	0.676101193	0.636346743
AAACAAGCCTGTACGTGCCGCAAACCGCTA	wildtype		0.675320058	0.736101908	0.768707428	0.647099456	0.681419903	0.707443918	0.692991274	0.782588572	0.761653571	0.686151377	0.614842824	0.650373702	0.635685291	0.674315327	0.680711359	0.732300255	0.688429075	0.684155666	0.75934524	0.765180499	0.657637027	0.685333452	0.684862332	0.76226287	0.685097892
AAACAAGCGCAACTCCATACAGCTATAACT	wildtype		0.442089355	0.551004907	0.532968322	0.70722405	0.682365771	0.53927867	0.609809209	0.576375471	0.555029744	0.586827154	0.581897843	0.745292722	0.694752046	0.714778458	0.701834475	0.546209559	0.663056081	0.525949282	0.563690189	0.543999033	0.71277635	0.644083002	0.555795357	0.553844611	0.59993918
AAACAAGCGGCTTTTTTCACCCTGAGAGCG	wildtype		0.72030709	0.686694654	0.797041835	0.661564899	0.712248568	0.611748083	0.74810537	0.770192534	0.741505287	0.577134194	0.679202957	0.925486952	0.807193929	0.765798262	0.795455559	0.812585752	0.801840628	0.73420623	0.728443594	0.769273561	0.79109992	0.697074464	0.701178931	0.748858578	0.699126697
AAACAAGGAGTAACCGAGCCGGGGTGACCC	F205T	TTT205ACG	0.774726033	0.754538957	0.753579293	0.496064507	0.513458596	0.445759567	0.849116304	0.735248551	0.825857258	0.690294106	0.70102556	0.583884079	0.451463691	0.663429062	0.557872537	0.557225543	0.702983994	0.811921169	0.744893754	0.789718276	0.550542775	0.635578899	0.568003557	0.767306015	0.601791228
AAACAAGGATTGTATGATGCCCGAGCACAC	wildtype		0.581317176	0.411954256	0.628909579	0.541900647	0.378388425		0.345616054	0.544383614	0.538337076		0.568719018	0.459578662	0.565142484	0.622032388	0.689703551	0.463197493	0.445405599	0.463466615	0.478168935	0.583623328	0.575671547	0.411897012	0.515958255	0.530896131	0.463927634
AAACAAGGGCAAATAACTATAAGCTTACGA	H444L				0.480190604	0.528974521	0.516842166		0.428176432	0.60703416	0.39442619	0.684572542		0.634254892		0.56869716	0.583887335	0.498618154	0.466070758	0.428176432	0.60703416	0.437308397	0.578953477	0.555828489	0.498618154	0.493883651	0.541525905
AAACAAGTAACCATATACTCGGGCGATTGG	wildtype				0.649347268	0.481578282			0.540216958	0.618909776	0.687516186	0.74527203	0.422801145	0.349322309		0.675847767	0.56455084	0.750841976	0.617488589	0.540216958	0.618909776	0.668431727	0.5178248	0.68138031	0.58682156	0.65192441	0.634100935
AAACAAGTACATCGAGAACTTGTTGCTTGC	K80W				0.25																	0.25				0.25
AAACAAGTACCTAGGTACATCGTGTCATTC	wildtype		0.612795578	0.595106092	0.627190964	0.661611628	0.583109379	0.662730734	0.619001298	0.67496143	0.697667867	0.64588072	0.646923209	0.624009512	0.662324361	0.619898072	0.598321225	0.543471012	0.625716173	0.615898438	0.635033761	0.662429416	0.63323296	0.618235424	0.617708318	0.648731589	0.617971871
AAACAAGTACGAATACGCAGCAGCACGGAA	P846L	CCT846CTG	0.450049151	0.510068711	0.542255694	0.544012704	0.538042403	0.604251141	0.444486671	0.475227157	0.572581623	0.661997485	0.585453866	0.472094277	0.391563416	0.499792229	0.468083057	0.485254169	0.645245445	0.447267911	0.492647934	0.557418658	0.475109137	0.615095111	0.558319725	0.525033296	0.586707418
AAACAAGTGCTTATGTGGGCAGGCTCTTTA	H467S	CAC467AGC	0.643724882	0.540267271	0.636091328	0.597778286	0.6126646	0.589027917	0.536995654	0.602080004	0.772548039	0.618340235	0.676918557	0.65568636	0.700277168	0.631938404	0.59297405	0.632438547	0.638720325	0.590360268	0.571173637	0.704319684	0.635730854	0.62324172	0.632795007	0.637746661	0.628018364
AAACAAGTTACTTATGACTAAAGAAGATGG	E805W	GAG805TGG	0.629846319	0.70452056	0.74944428	0.753943981	0.758397667	0.756204524		0.609555681	0.426359289	0.713487486	0.807506244	0.784462023	0.603859447	0.726173142	0.743660709	0.347483886	0.794008864	0.629846319	0.657038121	0.587901785	0.72241986	0.755298006	0.637064885	0.622469953	0.696181445
AAACAAGTTGGGTTCGGAATCTGGAAAACT	wildtype		0.731849615	0.667794326	0.700909866	0.700427441	0.754833507	0.675161168	0.670014195	0.772433551	0.742441432	0.675967041	0.664605616	0.660093591	0.797343829	0.683526435	0.645688128	0.548620106	0.641409852	0.700931905	0.720113939	0.721675649	0.697415885	0.6907368	0.629462297	0.720894794	0.660099548
AAACAATAAAGTAACGGTAATATGTGGCTT	wildtype		0.693585069	0.607803952	0.679641402	0.649190236	0.674429028	0.634029306	0.703993536	0.593149939	0.659145525	0.580183658	0.609734613	0.687671344	0.640839389	0.602930781	0.593293288	0.658197145	0.621784483	0.698789303	0.600476946	0.669393464	0.634785008	0.625465723	0.633987022	0.634935205	0.629726372
AAACAATAATGACGCATAAATCTAACATAA	C243T										0.251996031							0.33242229				0.251996031			0.33242229	0.251996031	0.33242229
AAACAATACATAGTAGATTCTGATTCCTTA	S555E	AGT555GAG	0.66141324	0.71007808	0.717706333	0.731912535	0.758079246	0.792028947	0.668841042	0.787183522	0.734733371	0.704590076	0.709904467	0.683834802	0.681830814	0.691618786	0.688474895	0.728640296	0.649261242	0.665127141	0.748630801	0.726219852	0.695534366	0.703976855	0.74352457	0.737425326	0.723750712
AAACAATCAGACAGACTTAAGTGCGATGAG	wildtype		0.589308485	0.634971261	0.652666219	0.635886521	0.701835821	0.767152309	0.805704196	0.677742016	0.730816784	0.620999845	0.573942736	0.627000378	0.746348942	0.545213919	0.572108857	0.636020384	0.654884915	0.69750634	0.656356638	0.691741501	0.625311723	0.659240193	0.659038476	0.67404907	0.659139335
AAACAATCAGGCATGTACACGGCTTTTCGT	wildtype												0.652790166												0.652790166		0.652790166
AAACAATCAGTATCTTACATTTTGAAGGAG	F798H	TTT798CAC	0.721957774	0.736155846	0.719979479	0.671933152	0.734170282	0.617937833	0.707110816	0.745712103	0.743218535	0.678684577	0.721315145	0.754659114	0.667638709	0.644351182	0.758508663	0.678113069	0.674942384	0.714534295	0.740933974	0.731599007	0.699418164	0.695932414	0.672455349	0.736266491	0.684193882
AAACAATCGGGGTACGGTTATAGGATTAGT	wildtype		0.690353953	0.732637557	0.731845046	0.574166875	0.606902789	0.529996225	0.699527737	0.647055717	0.7609208	0.591227093	0.600627779	0.602535792	0.573720635	0.667537598	0.681200331	0.682333327	0.595374663	0.694940845	0.689846637	0.746382923	0.619832246	0.597834849	0.60431911	0.71811478	0.601076979
AAACAATGAGAACACCGCTATATGATCCAA	synonymous	GCG663GCC	0.635605969	0.720107207	0.668193099	0.64151192		0.545851201	0.815609467	0.510512105	0.588158804	0.621559398	0.591405617	0.612387606	0.692857836	0.790756271	0.692427581	0.578149318	0.629723022	0.725607718	0.615309656	0.628175951	0.685988243	0.62564121	0.571802046	0.621742804	0.593337711
AAACAATGAGAGCTTATCTGATCTTATGAT	N651P									0.379834691				0.774636385			0.928219564		0.746264452		0.379834691		0.851427974	0.746264452		0.379834691	0.746264452
AAACAATGATCCATAAGATGGTAAGGCCAT	wildtype			0.830810081	0.876762333	0.523712936	0.611992945	0.473311175					0.593147949								0.830810081	0.876762333	0.523712936	0.611992945	0.533229562	0.853786207	0.559484023
AAACAATGCACGATATATGAGAAGCGTTGA	wildtype		0.573702263	0.631812051	0.640840991	0.646827153	0.610641442	0.628881669	0.646798631	0.752090015	0.5780599	0.595537479	0.617843163	0.60262168	0.503962539	0.647033064	0.608657646	0.676338047	0.51534762	0.610250447	0.691951033	0.609450446	0.601820417	0.57384218	0.64102096	0.650700739	0.60743157
AAACAATGCCGGAAAGGGTGACCCTGAGAT	L387V	CTC387GTC	0.853416832	0.830244484	0.8717381	0.684666959	0.840849658	0.620125395	0.738159075	0.827670461	0.904050456	0.763667437	0.671168414	0.608842731	0.8814416	0.656850018	0.663788001	0.619727324	0.698892756	0.795787954	0.828957472	0.887894278	0.699117862	0.767803283	0.637007044	0.858425875	0.702405164
AAACAATGTATTTAAACGGGTCTATATATT	W586L	TGG586TTG	0.518774963	0.73732396					0.498880114	0.798440146	0.638880916		0.523434232	0.764236894		0.622043159		0.657202646	0.672928656	0.508827539	0.767882053	0.638880916	0.693140026	0.672928656	0.590318439	0.724881674	0.617855178
AAACAATGTGTTCACATACAAATCACATGC	D716I	TCG705TCC GAC716ATC	0.729452098	0.816251191	0.707425937	0.727787437	0.730374785	0.595163957	0.829129029	0.596546522	0.821301285		0.652978331	0.806278387	0.558186364	0.865700092	0.701777882	0.917788277	0.777056844	0.779290564	0.706398857	0.764363611	0.731946032	0.753715814	0.721976855	0.735381234	0.734672439
AAACAATTAAACCACATAATTGGATCGTTG	S77L	AGT77CTC	0.671101899	0.580777877	0.64622826	0.678844148	0.633184872	0.574842467	0.664169041	0.516522967	0.647532273	0.603623157	0.628856671	0.749120741	0.667276209	0.83317691	0.612510631	0.694478735	0.679804896	0.66763547	0.548650422	0.646880266	0.708185728	0.638870975	0.632725958	0.597765344	0.635798466
AAACAATTAGCTAGCGACAAGTAACAAGCT	E382L			0.538320504	0.459297219	0.680788669			0.815192352	0.481201021	0.639779184	0.631986064	0.469838718	0.551687651	0.554245561	0.934382787		0.60522373	0.607299147	0.815192352	0.509760763	0.549538202	0.680276167	0.619642606	0.537531224	0.529649482	0.578586915
AAACAATTGTGGATGTGAAAATCCAGGAGG	wildtype		0.670432325	0.686847542	0.650749328	0.618889682	0.699355725	0.699531524	0.658774939	0.770255336	0.711493758	0.612655941	0.608850764	0.577472995	0.649564935	0.564619552	0.551667687	0.601691616	0.624787738	0.664603632	0.728551439	0.681121543	0.59244297	0.645599801	0.636691302	0.704836491	0.641145551
AAACAATTGTTCTTTCAATAAACGGGTAAG	wildtype		0.73301645	0.717195587	0.798025694	0.62102009	0.685931021	0.852910212	0.746232043	0.588264061	0.839924716	0.543380111	0.583660854	0.574760541	0.678219554	0.627334978	0.531270173	0.636368434	0.553620945	0.739624246	0.652729824	0.818975205	0.606521067	0.594310692	0.690979833	0.735852514	0.642645263
AAACACAAATCGGCTTATATGTAAAGGGCG	wildtype				0.46814916			0.828837388	0.818378697	0.471366972	0.739876569	0.503072321	0.62408434			0.736944985	0.392136011		0.607044883	0.818378697	0.471366972	0.604012865	0.564540498	0.555058602	0.726460864	0.559797567	0.640759733
AAACACAAGATTTATCAGGCCGCAGCAAAG	L406V					0.676230103	0.584169392	0.693143409		0.781871479	0.355960599	0.652430881	0.504833086	0.735618968		0.657356456	0.769914569	0.729425819	0.65915788		0.781871479	0.355960599	0.709780024	0.631919384	0.642467438	0.568916039	0.637193411
AAACACAGATTGACTTGATAACCTCTATCA	wildtype		0.687972341	0.601274688	0.603460922	0.691041564	0.698353147	0.706750093	0.666248309	0.639457344	0.620025996	0.62945179	0.624844916	0.675603454	0.655158037	0.678163794	0.694120701	0.645987707	0.669378565	0.677110325	0.620366016	0.611743459	0.67881751	0.665727834	0.659194239	0.616054737	0.662461036
AAACACATACCTGATGATTCTCATTTGCTC	wildtype																	0.676213044							0.676213044		0.676213044
AAACACATATGCTATAAAACCCTAGTATGA	K443M	AAA443ATG	0.578017055	0.669205874	0.708481462	0.614989455	0.671307452	0.654382158	0.645196491	0.682551275	0.70332046	0.652378814	0.625930399	0.697833265	0.616813307	0.596415079	0.555444364	0.67060058	0.612073187	0.611606773	0.675878574	0.705900961	0.616299094	0.645253151	0.650304379	0.690889768	0.647778765
AAACACATCCAACTACGACATATTAAGACT	G749R	GGC749CGC	0.715378502	0.622913858	0.611831681	0.67926497	0.775299163	0.787675155	0.502889894	0.710294504	0.884279416	0.657571552	0.536248042	0.641702338	0.726587067	0.656143056	0.67065733	0.648083344	0.678826322	0.609134198	0.666604181	0.748055549	0.674870952	0.703899012	0.657335514	0.707329865	0.680617263
AAACACATCGCATAGCGCTAGGGGGCCAGA	I719P	ATC719CCC	0.471423048	0.303443905	0.322644272	0.389569359	0.441396013	0.333979306	0.315191482	0.569416758	0.344184211	0.523318971	0.48987273	0.526321461	0.251098855	0.484950226	0.505923004	0.311006051	0.640665522	0.393307265	0.436430331	0.333414242	0.431572581	0.535126835	0.378286029	0.384922286	0.456706432
AAACACATCGTAACTATTCGACATATCCTG	K476F	AAG476TTC	0.671938491	0.597600337	0.584301952	0.689754548	0.595010386	0.593575982	0.619374895	0.594255399	0.581359537	0.565734362	0.605207337	0.649755963	0.603123227	0.705667553	0.642270584	0.617202053	0.599733446	0.645656693	0.595927868	0.582830744	0.658114375	0.586826065	0.605328457	0.589379306	0.596077261
AAACACATGGATAGAAGAAATCTAGTTACT	P877T	CCC877ACG	0.560970164	0.550810147	0.551628888	0.597126232	0.52900305	0.535297238	0.744301417	0.523526604	0.46357014	0.540132333	0.613665275	0.59067711	0.578086288	0.559113149	0.612760371	0.538369204	0.642281428	0.652635791	0.537168376	0.507599514	0.58755263	0.57047227	0.562443906	0.522383945	0.566458088
AAACACCAACCAGATTCCAAATATGAAGCG	wildtype								0.849301825	0.883448797	0.825127026					0.591196764	0.496180658	0.998525		0.849301825	0.883448797	0.825127026	0.543688711		0.998525	0.854287912	0.998525
AAACACCAATATTCAGAACGAAGCTGAAAT	wildtype		0.737836709	0.748850375	0.809902021	0.707773177	0.657552587	0.645678201	0.75119947	0.797730084	0.689315196	0.589876272	0.583132889	0.742972212	0.621595943	0.576584427	0.718486374	0.759073452	0.64161258	0.74451809	0.77329023	0.749608608	0.673482427	0.62968048	0.662628181	0.761449419	0.64615433
AAACACCAGCAAATCAGCCTGTAATAAGAC	R413S	CGT413TCG	0.618769422	0.561217403	0.598562519	0.563483645	0.54632616	0.578583689	0.642103161	0.593512885	0.591606328	0.635323525	0.589085438	0.482011746	0.615380307	0.616718175	0.586473602	0.531198536	0.631541696	0.630436291	0.577365144	0.595084423	0.572813495	0.604397127	0.566289221	0.586224783	0.585343174
AAACACCAGGAAGTCTAGTGGGGTTCCATC	wildtype			0.749920017	0.76542454		0.533151404		0.709217503	0.572651699	0.717901295			0.635573657		0.59110523	0.506535809	0.752628221	0.661538013	0.709217503	0.661285858	0.741662918	0.577738232	0.597344709	0.752628221	0.701474388	0.649105879
AAACACCATATTGTCAAGAGGATCAGCTAA	A550S	GCG550TCG	0.793388192	0.839296793	0.810653827	0.646970316	0.710689913	0.767106902	0.780882378	0.841605419	0.798431268	0.655895847	0.693706668	0.648324048	0.677402935	0.616736837	0.558927872	0.66605306	0.713313068	0.787135285	0.840451106	0.804542548	0.629672401	0.693299609	0.708955543	0.822496827	0.701127576
AAACACCATCCTAAAAAGGCAAAAGGTATA	wildtype		0.737028342	0.701528366	0.841657199	0.619637484	0.64563643	0.564806947	0.746232164	0.835184541	0.744541885	0.596401125	0.607877733	0.674201007	0.624183051	0.656724391	0.654862775	0.728508377	0.62455171	0.741630253	0.768356453	0.793099542	0.645921742	0.622196422	0.633731019	0.780727998	0.62796372
AAACACCATGCGGGCCATGGCGTGAACAAT	synonymous			0.569085299	0.353287818				0.502411371	0.292831397				0.527082183		0.615751455				0.502411371	0.430958348	0.353287818	0.571416819			0.405068171
AAACACCGCCACCAATGAGGGGCACTAACA	N738A	AAC738GCG	0.4550416	0.568491454	0.558491656	0.562769172	0.602279092	0.591114854	0.450777044	0.61271498	0.836494634	0.443299263	0.654472116	0.562804237		0.642055491	0.547217412	0.648988471	0.707721725	0.452909322	0.590603217	0.697493145	0.578711578	0.58443336	0.631525147	0.644048181	0.607979253
AAACACGAACCCACAAGCAAAGGTTGTACG	wildtype		0.521739181	0.480821381	0.599726362	0.633260687	0.596948324	0.662480847	0.470105418	0.574342971	0.638565029	0.587601782	0.632145252	0.668142561	0.626289334	0.635487711	0.592127716	0.601043277	0.587743288	0.4959223	0.527582176	0.619145696	0.631061602	0.590764465	0.631889792	0.573363936	0.611327128
AAACACGAATGGCCCGCTGCAGGGCAGAGA	P781R				0.67772763	0.530895588	0.564603994	0.663801694	0.825693059	0.450195949	0.890074413		0.65159377	0.655491232	0.608485004	0.619443171	0.625537414	0.719336802	0.763012221	0.825693059	0.450195949	0.783901021	0.607970482	0.663808108	0.678244089	0.672665997	0.672469696
AAACACGACGGGTAAAAAAGGCGCTCAAAA	T447L	ACC447TTG	0.769602251	0.851531319	0.782982727	0.696787564	0.634173774	0.901367894	0.831106546	0.722872439	0.793764105	0.667618824	0.722996446	0.774355086	0.66363917	0.644129687	0.695587626	0.58166865	0.678564661	0.800354399	0.787201879	0.788373416	0.694899827	0.660119086	0.73534433	0.787787647	0.697731708
AAACACGAGGTACAATTGAATAATGAATAC	synonymous	CTG367CTC	0.88885648	0.844110784	0.579965996	0.72968483		0.896400578	0.791954635	0.924875941		0.534164062	0.713955423	0.733819908		0.918834985		0.41852388	0.504334777	0.840405558	0.884493363	0.579965996	0.794113241	0.51924942	0.676293294	0.78298424	0.613475744
AAACACGAGTATTGGGGGCAAACATGCAGG	V857N				0.36047152	0.551014319				0.330085206		0.324455443	0.620635702								0.330085206	0.36047152	0.551014319	0.324455443	0.620635702	0.345278363	0.472545572
AAACACGGAAGCAACACAAACAGACGCGAT	wildtype		0.674729553	0.659380178	0.679068688	0.72169058	0.647952552	0.700933822	0.676725498	0.695960954	0.654520444	0.728037444	0.689285929	0.732061992	0.698886266	0.664935269	0.648143947	0.659258453	0.692628358	0.675727526	0.677670566	0.666794566	0.693143611	0.689539451	0.683159401	0.672232566	0.686349426
[truncated: 97,175 more rows]
