# Supplementary material for: Deep mutational scanning of the human insulin receptor ectodomain to inform precision therapy for insulin resistance
Source: Nat Commun. 2025 Oct 15;16:9143. doi: 10.1038/s41467-025-64178-4 (PMC12528385; doi:10.1038/s41467-025-64178-4)
Supplement: Supplementary file 4 — Supplementary Dataset 2 [file 41467_2025_64178_MOESM4_ESM.csv]

Variant	insulin_binding_score_rep1	mAb83-7_binding_score_rep1	mAb83-14_binding_score_rep1	insulin_signalling_score_rep1	mAb83-7_signalling_score_rep1	mAb83-14_signalling_score_rep1	insulin_binding_score_rep2	mAb83-7_binding_score_rep2	mAb83-14_binding_score_rep2	mAb83-7_signalling_score_rep2	mAb83-14_signalling_score_rep2	insulin_signalling_score_rep2	insulin_signalling_score_rep3	insulin_signalling_score_rep4	insulin_signalling_score_rep5	mAb83-14_signalling_score_rep3	mAb83-7_signalling_score_rep3	insulin_binding_score_mean	mAb83-7_binding_score_mean	mAb83-14_binding_score_mean	insulin_signalling_score_mean	mAb83-7_signalling_score_mean	mAb83-14_signalling_score_mean	mAb83-7_mAb83-14_binding_score_mean (expression)	mAb83-7_mAb83-14_signalling_score_mean	insulin_binding_score_FDR	mAb83-7_binding_score_FDR	mAb83-14_binding_score_FDR	mAb83-7_signalling_score_FDR	mAb83-14_signalling_score_FDR	insulin_signalling_score_FDR	mAb83-7_mAb83-14_binding_score (expression)_FDR	mAb83-7_mAb83-14_signalling_score_FDR
A119C	-0.3671061940467527	-0.4436520966866608	-0.2980610237286623	-0.15743647266470281	-0.20107065455899123	-0.103190617098988	-0.3370949452535261	-0.3930040462844883	-0.32567227522325765	-0.17468574481886673	-0.14120928008347433	-0.07479887420713756	-0.14667218032227386	-0.060361392375931355	-0.21627687337630025	-0.25431403458257207	-0.26888646219629375	-0.35202253351035867	-0.418105823087969	-0.3118005951858724	-0.12997674137093287	-0.2143377859656053	-0.16482170705570862	-0.3639742907314999	-0.1893673210095537	0.0002023881805302	0.0002063557573256	0.0041203131437989	0.0002035002035002	0.0032820512820512	0.0002010454362685	0.0002053388090349	0.0002024701356549
A119D	-0.7521041822160011	-1.2459261213564148	-1.1913150295879502	-0.6860772233878113	-0.9569672707004437	-0.9757789869658577	-0.29607335031959864	-1.316873940494066	-1.1228391686797463	-0.8522040543045148	-0.7431005403049198	-0.5857784128356834	-1.1331959036093735	-1.0309240225341183	-0.9898323129002589	-0.7658279126899807	-0.9085829803831872	-0.5061445681064843	-1.2809639472623668	-1.156670871265042	-0.8695072101091685	-0.9052823961424589	-0.8244988508462252	-1.217479289211305	-0.8643252641658482	0.0020593080724876	0.0002112378538234	0.0002080732417811	0.0002048340843916	0.0002115954295387	0.0002023472278429	0.0002049600327936	0.0002084201750729
A119E	-0.8976196419423791	-1.2456813292384417	-1.2418624905631541	-0.664751012606867	-0.8521337483434641	-0.6949182468122612	-0.7897775735331297	-1.1775460309203383	-1.2919980519887595	-0.45120189642451475	-0.654050245835761	-0.4503118004131277	-0.670770177229858	-0.44555596736569925	-0.5488132283902222	-0.8388921618880598	-0.7861437252545459	-0.8426911871856368	-1.2112114825115041	-1.2667124975973543	-0.5526908149744408	-0.6855624674302195	-0.7271321522797506	-1.2386951134229154	-0.7061975918901602	0.0002019386106623	0.0002051282051282	0.0002050020500205	0.0002046663937781	0.0002058036633052	0.0002017756255044	0.0002043735949315	0.0002024701356549
A119F	-0.7135075292523868	-1.0558441805671888	-1.086608937753866	-0.7061164657085371	-0.7810682077618335	-0.7737661632660842	-0.400638278182657	-0.9604515546482734	-1.180661837279483	-0.6339889570322437	-0.5478162296569431	-0.44391354208424194	-0.49583656965914846	-0.4076698683805245	-0.4513493947669713	-0.8511664523665745	-0.6342968513562801	-0.5486081947910191	-1.0073595776684403	-1.132869080222921	-0.4971788058711575	-0.6814747197541716	-0.7184265527050863	-1.0687498973007437	-0.6998323332794423	0.0002018978396931	0.000203832042397	0.0002054653790836	0.0002049600327936	0.0002032933523073	0.0002010454362685	0.0002048340843916	0.0002021427127552
A119G	-0.4140636919054433	-0.0832338645495376	-0.18370577651791445	-0.14211381920645483	-0.04493196557020883	0.10716281166379711	-0.14912738553872204	-0.270510437515662	0.23685575392326105	0.26027545503590777	0.07057299242674908	0.37483121380455486	0.05677633429638976	0.08256072917295658	0.02896442221937516	-0.15620218701932287	0.17588946726598856	-0.27552245705869505	-0.1738354803769894	0.04184582353932809	0.09009263949531535	0.13606166110672965	0.01179420459472012	-0.061968061859007	0.07526550149953205	0.1095551894563426	0.1903774367482372	0.2379766238743054	0.0379473063311049	0.9628636269857644	0.0005931198102016	0.8454601352736216	0.1328155339805825
A119H	-0.7289277041109729	-1.1043473990678616	-1.21928049978964	-0.7876530696251041	-0.7496129950034122	-0.7066996660300555	-0.7452104607084851	-1.2704935390113896	-1.1087613065702904	-0.5859518974257089	-0.6516688190328506	-0.5943489612128809	-0.760835986214319	-0.61711910481557	-0.8410770382876698	-0.9270301571191917	-0.6336970572149504	-0.7370461109268682	-1.1850300384639787	-1.1629628567634254	-0.7169167431859672	-0.6547964149858947	-0.7569779408602855	-1.1739542561120861	-0.704982717669056	0.0002023881805302	0.0002063557573256	0.0002050020500205	0.0002033760423022	0.0002050440844781	0.0002027575020275	0.0002037074760643	0.0002055498458376
A119I	-0.4515447964942132	-1.2673301139609034	-1.141101263131306	-0.634060021013828	-0.769695899807034	-0.8145631723564731	-0.4302021870716483	-1.2785069402024218	-1.2447232440378593	-0.6170411558049154	-0.5878796749088396	-0.5535740567279847	-0.7619804991215298	-0.6659219414171405	-0.7790046239021844	-0.6308628671128285	-1.0973007005600826	-0.4408340254707106	-1.2729077034903202	-1.1919821187193262	-0.6764886041965221	-0.8143972566383684	-0.674467225173202	-1.2318775621779492	-0.7427363919154889	0.0002023881805302	0.0002058884084826	0.0002090301003344	0.0002007628990162	0.0002043735949315	0.0002024701356549	0.0002037074760643	0.0002044989775051
A119K	-0.8810693263371407	-0.977860122840472	-1.1294041074732333	-0.8485417034950613	-0.9700170478854733	-0.7528499933699555	-0.6897511193583623	-1.0765473040259796	-1.077757049555688	-0.9030228586534372	-0.7327575165283537	-0.6129831093560251	-0.5771023613416874	-0.5002323612809721	-0.5180078952178183	-0.7009110487617528	-0.6676149164631512	-0.7822411654318261	-1.0263600440131933	-1.1033494766450973	-0.6061110483884617	-0.840963595697266	-0.7286808308623011	-1.0643412535445869	-0.7837301392217312	0.0002019386106623	0.000203873598369	0.0002039567611666	0.0002046663937781	0.0002056343820686	0.000202183582693	0.0002035002035002	0.0002035002035002
A119L	-0.9552377930229528	-0.89740826876786	-1.186736921152312	-0.6749164287900383	-0.5862570448031568	-0.6060931063272779	-0.5880095294710038	-1.0823242553052834	-1.147432259392969	-0.4401275022413968	-0.6536294189242131	-0.4289909959892557	-0.422814185948311	-0.45953148899055357	-0.5049734198490852	-0.8284702266199727	-0.757309057259301	-0.7599706360646321	-0.9869056102566953	-1.1669507428015948	-0.4953233032450925	-0.5887639874262574	-0.6929379262705668	-1.0741213432629948	-0.6399108887454871	0.000203873598369	0.0002033346888979	0.0002044153720359	0.0002049600327936	0.0002045408058907	0.0002012072434607	0.000202183582693	0.0002024291497975
A119M	-0.8508022143229212	-1.3217607761103085	-1.2869483433812103	-0.5919222785643411	-0.9071902656852027	-0.7104104309625645	-0.9992006057683888	-1.1046769566627335	-1.363845704010923	-0.7649342362738673	-0.6859468527303443	-0.666211988136416	-0.43202115423164655	-0.45106631165015987	-0.48165983590627803	-1.043328729291267	-1.051674879723527	-0.9230941825819634	-1.2091396091313171	-1.3248847442418905	-0.5218067153212151	-0.9031889296076486	-0.8042739092730714	-1.2658517317799032	-0.8528838507269545	0.0002044989775051	0.0002073828287017	0.0002050020500205	0.0002035416242621	0.0002050440844781	0.0002013287698812	0.0002057189878625	0.0002032107295265
A119N	-0.7130885925287062	-0.623125042501894	-0.6749734616344388	-0.22158024367129334	-0.46697679206409315	-0.386355560898651	-0.4550238342816144	-0.6388446522006462	-0.7123926379794132	-0.18813803951350855	-0.23623729421118572	-0.2088885041614376	-0.32963749860111036	-0.17151841245558774	-0.04408763610875116	-0.46193878389262255	-0.20033908130995975	-0.5782936632421923	-0.6309634373425965	-0.6935617355762242	-0.1921913494600796	-0.27953889529629805	-0.35843772404164576	-0.6619230968688149	-0.31844901953787985	0.0002031694433157	0.0002063557573256	0.0002062280882656	0.0002055076037813	0.0002050440844781	0.0002024701356549	0.0002043735949315	0.0002056343820686
A119P	-0.7491516099747718	-1.1915049925066092	-0.9985217667021195	-0.5184490716159099	-0.6699044599539172	-0.7383239439966065	-0.4916006932180481	-1.0511518794038346	-0.8353333292827183	-0.640777221420257	-0.7941356334096494	-0.5912470547781234	-0.9209344352793364	-0.3990093960525987	-0.290581317459218	-0.8311066376618691	-0.6890154294128569	-0.6146364962515894	-1.1196223206325329	-0.9146214229598996	-0.5286526785774812	-0.666429211924695	-0.7873502834695623	-1.0134837103684942	-0.7256232267853381	0.0002032107295265	0.000205380981721	0.000206440957886	0.0002054231717337	0.0002048760499897	0.000199560965875	0.0002057613168724	0.000203873598369
A119Q	-0.9727121475652744	-1.1974285893402903	-1.090424137928347	-0.7390807441522443	-0.6590498164116692	-0.4175652091485731	-0.4772121717601054	-1.0228700413264578	-0.6598847424369367	-0.5241467965629456	-0.5291553268561494	-0.5889196677705982	-0.6073310448161158	-0.7011316225152873	-0.848485581633508	-1.2190447506920545	-0.38859747505308395	-0.7037931943422322	-1.10751084036451	-0.8591531044650165	-0.6939345190939855	-0.5197091390250395	-0.6809875710093851	-0.9779942581673501	-0.5980958692852135	0.0002059308072487	0.0002112378538234	0.000209161263334	0.0002050861361771	0.0002079866888519	0.0002023472278429	0.0002072538860103	0.0002069108214359
A119R	-1.0368997247022278	-1.2292493818988048	-1.1976810797303508	-0.745425571029713	-0.7080616289485289	-0.5613747344287557	-0.6187764245461188	-1.2201406419285385	-0.9774699674952365	-0.4248744491597127	-0.5547921611389264	-0.5917862887534825	-0.5825118289817586	-0.6859996611052109	-0.7815001538881636	-0.8928560277496388	-0.8205514869099634	-0.8127431804657335	-1.2246878231970955	-1.0833780035297662	-0.6752357707751767	-0.6414003981267365	-0.6612746316590812	-1.1523034688730864	-0.651303292307389	0.0002005213555243	0.000203832042397	0.0002017349203147	0.000201491033649	0.0002048760499897	0.0002010050251256	0.0002023881805302	0.0002033346888979
A119S	-0.2823104173354292	0.01435446698146786	0.07147515760456717	-0.03668414410929906	0.008294403197168362	0.17690072205762114	0.01809879242987839	-0.08123686924887664	0.060332241143780725	0.026188311801180714	0.18474405230264224	0.04081663897292652	-0.0318916555031897	-0.030246970297849507	-0.09766645617237087	0.0018557051112235979	0.020909733444738947	-0.12430070455906438	-0.032649624235621386	0.06591445738913103	-0.030465406613482512	0.01848366545282742	0.12360227535802593	0.01747398298028502	0.0720001614939583	0.2135744767323714	0.5664407475867734	0.333137944509574	0.5512470771628994	0.000586051963274	0.2023330651649235	0.7660250049613019	0.0011776251226692
A119T	-0.5901717495602584	-0.31863061013181637	-0.22418229925115504	-0.21287678635107207	-0.06035204322691149	0.0701996449420328	-0.4067290537701081	-0.20804146169677573	-0.27942375638279965	-0.08199468279382953	-0.11242183119360326	-0.08959230625561247	-0.07298996854207962	-0.07994067200662083	-0.18927774520103544	0.011928770064448459	0.01328369788510221	-0.495536707448836	-0.26227664998068784	-0.25153864136536547	-0.12771170179518707	-0.04244160914657505	-0.008102502299846518	-0.25689765529394437	-0.02516989047073393	0.000204081632653	0.0002047082906857	0.0006156371844859	0.1846738695478191	0.8045325779036827	0.0001969279243796	0.0002033760423022	0.2457816629396218
A119V	-0.5648983090102448	-0.27565067133891025	-0.26179917812858244	-0.06104850089783552	-0.1532583805371804	-0.07059748068337282	-0.3879138733178077	-0.3723532653556461	-0.34417474334313536	-0.1856003556119516	-0.3155729370260756	0.10000106374105303	-0.19639978629967964	-0.17567932806443184	-0.07830410869102501	-0.1896749456798226	-0.3050381799457109	-0.473693817647007	-0.32319188363363593	-0.30239910155914246	-0.07838449151707025	-0.21316884126094746	-0.18848588088998128	-0.31275803353259585	-0.20077457435643586	0.0002019386106623	0.0004102564102564	0.002870028700287	0.0002035002035002	0.0008232146532208	0.0198079231692677	0.0002043735949315	0.0002045408058907
A119W	-0.7172125868811123	-0.7434080670995208	-0.9596429950858104	-0.5797205431286708	-0.5879674647210626	-0.6005666365071233	-0.5065600492254161	-0.7944873610579105	-0.6127630999219993	-0.3746703297215575	-0.46290971518834606	-0.6454379945734547	-0.47616959283387766	-0.5484294276616521	-0.6068660201838935	-0.6793532945009048	-0.6458060127360077	-0.6080449718900883	-0.7687216650928956	-0.7758026395989315	-0.5701809901098387	-0.5313667942636243	-0.57815355515028	-0.7722578080329954	-0.5545705205342064	0.0002013693113169	0.0002048760499897	0.0002050861361771	0.000204081632653	0.0002054653790836	0.0002007628990162	0.0002021018593371	0.0002041232904674
A119Y	-0.5793771416577211	-1.2472011591330852	-1.2106899384043925	-0.8382823861884442	-0.7500937832995567	-0.6627549378258645	-0.7540895513660826	-1.2465126948071943	-1.2445724457935428	-0.5837214272626715	-0.7038864397293065	-0.7232624273476254	-0.6206422992943488	-0.6323189519834841	-0.2178372916123361	-0.6701819900019492	-0.8501212784510789	-0.6640902210540937	-1.2468568859026314	-1.2275317256584402	-0.5905673226331661	-0.723766652088988	-0.6788303906338904	-1.2371619480216363	-0.7011235722284089	0.0002023881805302	0.0002058884084826	0.0002062280882656	0.0002055076037813	0.000206696982224	0.0002002803925495	0.0002056766762649	0.0002035830618892
A156D	-0.7609614762021755		-1.245074906100234	-0.04053225454764517	-0.290572675583397	-0.26918017188964527	-0.08159006274711697	-1.1435104565305558	-0.4848332769573913	-0.23456969947258013	-0.8288655972930024	-0.07690061258407323		-0.3438524845923626	-0.029617485597487135	-0.19616255485942016	-0.6069973783313909	-0.38165001699196094	-1.1435104565305558	-0.8154459372112562	-0.1171602055659182	-0.36830421102730243	-0.4050490021612202	-0.9167322131430345	-0.3865596256016856	0.0728422770863089	0.0153153153153153	0.001066780456582	0.0012290045063498	0.0035971223021582	0.0926601784266017	0.0002114164904862	0.0002084201750729
A156E	-0.4973118119198313	-0.3494890895048178	-0.3347987011305453	-0.04970413479147558	-0.1470533040037413	0.04988022167717283	-0.07396151219336905	-0.29963481706233336	-0.47713806103015066	-0.14827624516184287	-0.06725434529293764	0.002544568780236535	-0.08104527710433751	0.024551430323599258	-0.04263283938512041	-0.1785951825224864	-0.11105739724595612	-0.2701633554169842	-0.3243466162966788	-0.40421365462816977	-0.028758603870878578	-0.13535873107058122	-0.062306767014015794	-0.36372752998604235	-0.09837041818950035	0.002428658166363	0.0026765493102738	0.0006186842647968	0.0109823062843197	0.2446236559139785	0.3422859450726979	0.0002056766762649	0.005486689697216
A156F												0.20199375854353585				-0.008011806825594903					0.20199375854353585		-0.008011806825594903		-0.008011806825594903					0.9630438740214818	0.0835126149031879		0.9870485224370668
A156G	-0.039297053988801636	0.0698264024759519	-0.008052448696225924	0.036851186893851536	0.0377597222428946	-0.0322092995548464	-0.15987915199684297	-0.022335678500303595	0.10017209332376419	0.013425828665285178	0.16160706249121695	0.1363453162302529	0.08286641274051447	0.08707484117850693	0.08575180479710663	-0.09326721331876989	0.03298933209443279	-0.09832867084752572	0.024481172835814163	0.0470743997129005	0.08612197367161525	0.028096654772968393	0.016187951111709672	0.035822013282678034	0.022154590433479917	0.2473183566079741	0.808283103247132	0.6218210056299748	0.5052196178845775	0.7585205267234701	0.0049524564183835	0.5562475671467497	0.4610567514677103
A156H	0.1362032846262723	-0.15264876348537895	0.11056012261220849	-0.031755090988592145	0.08999892604404919	-0.11084519032093244	0.13323855942776472	-0.21948673600482746	-0.25178644023881597	-0.004908928324345925	0.0457442165909362	-0.29052540219295236	-0.04363409921976226	0.0023155847409871188	-0.07068493087603135	-0.0142500387549832	-0.13348063501396856	0.13472168358730197	-0.18568072104305788	-0.0592670860855523	-0.08319201201657934	-0.013236201956705686	-0.02501450765652659	-0.1210897495177913	-0.01911333493270367	0.1156555772994129	0.1018308989919769	0.6028708133971292	0.7772297575010275	0.644863645683822	0.0283802959659436	0.1253106876553438	0.5626156693399136
A156I	-0.08436873907786897	0.02176260396747986	-0.03919728244700922	0.10175523648748853	0.08637898481033121	-0.06273929507518161	0.01576907945241956	-0.016427488985880225	0.05927023731292723	0.029867681862702236	-0.052001421086395154	0.03629262739027155	0.05419951393506386	-0.02695495698192164	0.046771309242547854	-0.14411912174479746	0.11343637192847185	-0.03343118033069011	0.0027939217411111915	0.010876396022093008	0.04300191978191275	0.07697972830442693	-0.0857041747744342	0.0068408189746241976	-0.002070328448968263	0.7239263803680982	0.9891029383148472	0.924321201617562	0.0983638488507986	0.1619848267377486	0.2011051904479968	0.9255607115235884	0.9506477483035164
A156L	-0.1194264988493963	-0.13519726199375487	-0.17250273013741685	-0.0759408071741355	0.03667013137630394	-0.2529462965205841	-0.21383009715585	-0.3923204514731946	-0.37742000728403735	-0.07973100217830348	-0.06625852128038894	0.052992467874735466	-0.09105128218329128	0.06490037015753783	0.05075804023977955	-0.1109717629638928	0.1015725863399336	-0.16585626635470996	-0.2580382246680277	-0.27132617222332384	0.0019601173695682392	0.021441830236339776	-0.14121965270608788	-0.2646668999140121	-0.057597647781976145	0.0615853658536585	0.0074288072637226	0.006560065600656	0.3821478382147838	0.0208461066830165	0.8932517758484609	0.0002037074760643	0.1106339468302658
A156M	-0.07692381335073821	0.01448571080587269	-0.035990299272134735	-0.03771267699446872	-0.10689520899524893	0.19720470660871747	-0.04872181175200869	-0.14041380987575988	0.07926210915775911	0.021161212214764292	-0.04959124234777486	-0.0044677253335555275	0.018310996369901824	-0.04734582287692618	0.12393231513284367	0.09382669576923885	-0.028579301045064186	-0.06275390157155011	-0.06088613764931959	0.022786493478492518	0.011866395045242398	-0.037144767853281496	0.08401074261351177	-0.018443307196123127	0.024704422610760227	0.3786348949919224	0.4482051282051282	0.7866067942210074	0.2898432729493181	0.0314146341463414	0.6403647898493259	0.7287962395258533	0.2669931439764936
A156N	0.273624509062232	0.4229815236866433	0.4227463788410148	0.13377754490621857	0.1733759737131244	0.09480018839268006	0.183229506136014	0.3817698141946479	0.2799645378059385	0.2248481879027989	0.1989683230158294	0.12211146232611797	0.07641831781948424	0.2622696069193202	0.04476117129739615	0.15480836928155917	0.19000780779491466	0.22913487724787293	0.4025228195171899	0.3531211068859256	0.12981391284047505	0.19623705455952203	0.15015602789506832	0.3780334086140471	0.17338051728404685	0.1043797028747829	0.0026027142591559	0.0166697536580848	0.0169588414634146	0.0840874811463046	0.0223364301245305	0.0001897533206831	0.0009620935154897
A156P	-0.24318756091352153	0.06446348027308198	0.05384608543034692	-0.31774952448053523	-0.04566665454154201	-0.023368986590916557	-0.2094185219893407	0.07478030215604926	0.01857348244095288	5.267739237134639e-05	-0.009340442366816472	-0.2250843819167082	-0.2197776087233689	-0.05616705901843069	-0.25600719411999756	0.0025859199306278767	-0.06760267616335443	-0.22620424008263193	0.06963111324208697	0.03631757919901933	-0.2123062311273155	-0.037462898071546326	-0.01000218233084008	0.05307050019487435	-0.023667204189068328	0.0018123238018525	0.330445057109098	0.6533957845433255	0.2956592956592956	0.8507462686567164	0.0001992031872509	0.2949272512780181	0.3674351585014409
A156Q	-0.020036845344408263	0.007531766540020409	0.0692541514423892	0.01820952941715767	-0.027655484522094192	0.08027099524151118	-0.011715799215333883	-0.03362577914863882	0.09627230628403488	0.07216053917320125	-0.049392131859504064	-0.06399491483805628	0.09698978096150768	0.022447242810661103	-0.08898884670685821	0.05272413381422018	-0.12529847990576207	-0.015870323115915123	-0.012900242255154345	0.0828264759461985	-0.0015256463923578156	-0.024679210123766473	0.02893760421601856	0.035756937073738795	0.0023782619275194913	0.7956026058631922	0.8738461538461538	0.2689800613496932	0.5061425061425061	0.4290454811633808	0.9384339509862524	0.4605160281469898	0.8523397561934722
A156R	0.13256607663997816	0.043963109213507434	0.07100950108206819	-0.044915632194575485	0.060575404113455154	-0.022612093081588215	0.17424823081959098	0.04760021751930575	0.013599606987106154	-0.03558195599681877	0.03119438481483968	0.005389690087552051	0.11622563197673552	-0.005073076134030323	0.08086719009195133	0.04363501295968984	-0.064193806024625	0.15355768290460015	0.0457828095332116	0.04259010281706542	0.031713680487025116	-0.012073119576876554	0.017691041607447305	0.044187339363702824	0.002885717498374879	0.0121855345911949	0.5346593146908232	0.6014263074484945	0.7208163265306122	0.6652360515021459	0.2596134688184897	0.3770523846755277	0.9337539432176656
A156S	-0.20194637745032135	0.0822507082303451	-0.04579126218049888	0.04004748264656816	0.10866890713590567	-0.2059150219807623	0.07947371382627899	-0.03905157025820857	-0.07799999112681157	-0.13414181041926268	0.05160000329805549	-0.352345326184655	-0.17145741185640748	-0.03731911441624517	0.19490652572113448	0.1569610786303282	-0.06645191837993364	-0.054385263100761375	0.02287408561343168	-0.061805744467254856	-0.053339014631422134	-0.02697490599848168	0.008792098563043792	-0.018844627066581812	-0.008980565510542044	0.7988929889298892	0.8988026264967168	0.5725474031327288	0.345252774352651	0.3649748159628051	0.049440488301119	0.6872410936205469	0.9308176100628932
A156T	-0.09343621447307673	-0.09111112079981533	-0.16903752151114126	-0.11131489418279901	-0.10152230072986734	0.0027196116958279723	-0.23939525060023148	-0.1621245379089421	-0.0236414210101731	-0.032020784242812524	-0.1409280069953374	-0.05987451359476837	-0.14303793495051115	-0.07800142350784998	-0.12304031689619002	-0.1425212442982837	-0.15462940510277662	-0.16457066479804608	-0.12618093899892446	-0.09450860220607472	-0.10273748068550376	-0.09518248040742146	-0.09195211147598785	-0.11025785715704951	-0.09356639179348211	0.0245670559806685	0.1030069077610727	0.2564620355411954	0.0120408163265306	0.0381616741895773	0.0002010454362685	0.0483210483210483	0.0006087662337662
A156V	-0.006503814613420815	0.0925797294598614	0.03909868737158828	0.033617913908611546	0.030439874436004263	-0.08249011114420049	0.027059298028037138	-0.06313426791485811	-0.0676014549560652	-0.010574548543304037	-0.017234785799387926	-0.0527703586132366	0.1271032352864306	-0.12277154274531522	0.09380123284912781	0.016975442491781307	-0.05443614112533311	0.010375341780085366	0.016822541208268166	-0.013265180348237794	0.018736030102726207	-0.011107500064536405	-0.026995216500291887	0.0018571147627659142	-0.01902948790692902	0.901148969889065	0.8526829268292683	0.8446641944787804	0.7995522995522996	0.5381765795431158	0.3925603482390186	0.9845182318191078	0.4943751278380037
A156W	-0.14768096147334075	-0.1638314245488827	-0.17823907523620325	0.01626267841612472	0.02044705838246435	-0.26573360420134823	-0.12306108174956627	-0.10107996794446923	-0.32322578133089785	-0.15944322267478292	-0.08510893228754826	0.1282212173420743	0.14470430244991062	-0.008613646616531577	-0.12327418420008393	-0.15318621259789786	0.043399696776316624	-0.13531850435160606	-0.1321145435061381	-0.2489118508062697	0.03476070452905006	-0.02905620038747247	-0.1660972435434382	-0.18933156427040887	-0.0959501489016581	0.1842535787321063	0.2262908866488376	0.0524235489910547	0.5624743115495273	0.0272333402104394	0.2950463785277284	0.022162386081193	0.0229007633587786
A156Y	0.3443151826684787	0.1431092670446691	0.377281942863657	-0.09092526125508782	-0.07084789357706953	0.3061765916564991	0.4399856215203744	0.3063042932516349	0.3146591983771471	-0.2728819760716023	0.1796834765240389	-0.06085906014302388	0.02763156805361114	0.03456085174217579	0.07701146053376426	-0.1933215428535696	-0.06921035801757008	0.39294328936737477	0.22701309130639438	0.34631032540086987	-0.0011469629946097965	-0.13452858312762617	0.11265644481688884	0.28789445130898955	-0.005648582324348134	0.0042446459579394	0.1251161926008552	0.0185219485089831	0.1538299663299663	0.1932503770739065	0.995142683667274	0.0022770398481973	0.9061003539454509
A190C	-0.1060890849693903	-0.1132528300809575	-0.07916892557593341	-0.12748715248214965	-0.16135351167885204	-0.2782007569101404	-0.07508888372230317	-0.13884673789344776	-0.13189494148780573	-0.15137680884285634	-0.07987519546611023	-0.15020124034138124	0.07175382451211926	-0.014030675837164337	-0.002571565410754129	-0.06313483418075543	-0.07298873882776366	-0.09050572056154373	-0.12599302913700308	-0.10529107545277089	-0.042134786841498205	-0.12802860593852572	-0.13715043991286238	-0.11560491977577171	-0.13258231352643668	0.1132945658712653	0.0628618693134822	0.1152660776659132	0.000406421459053	0.0006098800569221	0.0629778672032193	0.0139917695473251	0.0002023062917256
A190D	0.08731614624267066	-0.050103208481178274	0.18936446902351448	0.042169266574324064	0.01045810352338068	0.073904942842472	-0.3449156392943482	0.18468336862974996	0.13996815193867826	0.11980121293701254	0.08054323381228812	0.0674298724043941	-0.016212861548843188	0.11941832213104245	0.12263877899267737	0.15224361118987054	-0.17834080765833082	-0.11267283311570754	0.07206101314866525	0.16487770971115778	0.06801183510550629	-0.010822607851887945	0.10266901060646122	0.11921566033422501	0.04703891080186613	0.1938379922464803	0.6925079010968581	0.3185775143545101	0.4702990577632118	0.2341628959276018	0.1904104183109708	0.2924098671726755	0.7418048592364057
A190E	0.08754391424473089	-0.19405758585529548	-0.2408087345818769	-0.022649827028323008	-0.1089466670152007	-0.30654154887352014	-0.1520383304031011	-0.2510621512695042	0.06874956794874011	-0.13058364863224015	-0.20675324773836173	0.05501328956347638	-0.07983616783757232	0.029087104193257204	-0.20717851753757532	-0.15164467124315578	-0.11457652473189876	-0.027279611433294992	-0.2222783373810873	-0.07774274209835193	-0.04214404024737895	-0.11800652984596613	-0.22022959375178705	-0.1482012689804878	-0.16821286620100617	0.7685071574642127	0.1223067173637515	0.5088412731433326	0.0592185592185592	0.0018453967603034	0.2815730792621123	0.1127167630057803	0.0002043318348998
A190F	-0.023165146915745383	0.005260916978845521	-0.06312987258326484	-0.02610535595064432	0.07856633082196617	0.08255061994728272	0.08110726619822214	-0.09237501724208168	0.09100214096085554	-0.02339236844211805	-0.03506855696752107	-0.018368244580382102	-0.15036160226063808	0.018736960952793372	0.04382894458007415	-0.1449759311126931	-0.00040156283811028517	0.029912905465644957	-0.042731255633750215	0.015993515276647854	-0.02492468214283654	0.018921946067024263	-0.02950544459960385	-0.013070092494607806	-0.005088561655224651	0.6428287644020659	0.5377895164567249	0.7105784469096672	0.7026331419520887	0.5677565288916306	0.3856655290102389	0.918099918099918	0.8445128205128205
A190G	-0.06903515930253029	-0.2616861703899493	-0.036954254088169644	0.03362255642462623	-0.025942338942557812	-0.11815482876591481	-0.04455095622012251	-0.09958039781220475	-0.022365233311599474	0.01519595467488399	0.0025111611774491322	0.18182422014978264	0.08249810394489679	-0.06502583128701978	0.05227816708131298	-0.21979188223860177	-0.025493580806577324	-0.05674111772986516	-0.17835764126015538	-0.0296413026386828	0.05923771424037856	-0.011950652105101527	-0.10894550224770888	-0.10208406678672402	-0.05963308948487808	0.3440339188370684	0.0283996683250414	0.7056534207292093	0.6580697158976425	0.0086047940995697	0.006998600279944	0.0616410670978173	0.0087433916226108
A190H	0.052441884897837465	0.15617632744708312	0.049445497146479125	0.11737688400550128	0.007894964830700481	-0.004119564277065928	0.1305683782913325	-0.10743756987105761	0.1105835839422963	-0.042173664095781487	0.09243513824507446	0.08834797582757199	0.06694425813613473	0.11194316069161511	0.09030471816567041	0.04724044934944987	0.03363278006780086	0.09203391653566025	0.0303820689980068	0.08033837769361966	0.09509705642899688	0.0001270868192994737	0.045724145984985795	0.055576442646887714	0.02310574848284517	0.1953248811410459	0.7399024390243902	0.3281921124560718	0.9998044583496284	0.3020813071386889	0.0017842981760507	0.3076169962796162	0.3730488045840743
A190I	-0.15955339114085487	-0.12474699657259135	-0.08590220518641518	-0.048214544217450576	-0.1672120636821865	-0.05305257558858009	-0.03250976283121407	-0.007250105414832436	-0.24571984292557328	-0.003242525424284382	-0.13230540956671474	-0.16019384524267183	-0.0974550640837744	-0.08475900636703279	0.08184145409103018	0.03855542280676395	0.01813323526815137	-0.0946335969237083	-0.06480272432192666	-0.16359913697801098	-0.05948659053978291	-0.048429469217724966	-0.0472430608740702	-0.11335539293778583	-0.04783614308970834	0.4402800658978583	0.6261089987325729	0.2683539008575611	0.4038146021328958	0.4939683860232945	0.1762684455225389	0.2288082901554404	0.271053176081109
A190K	-0.17741689648833883	-0.07630404413289812	-0.04371138085210027	-0.0466357834727314	-0.09178724079644468	-0.04602316797335163	-0.1332607527769872	-0.1420977804114942	-0.2132296841358481	-0.23182964936071052	-0.0765101694030758	-0.011451164135961873	-0.05945476895608453	-0.04299440343422549	0.00623409027373392	-0.007260927301913348	-0.04108861649187652	-0.15516989695966887	-0.10882588146733012	-0.12598213939373476	-0.030654325333584045	-0.11933531306288664	-0.04298618896508524	-0.11737850820696918	-0.0806557492220203	0.0736692977130135	0.258389952645666	0.1819118252987227	0.0148283566930733	0.4150124069478908	0.3035279805352798	0.0590639689352135	0.0094069529652351
A190L	-0.05131403621191803	-0.06514894641650655	-0.016761415799889136	-0.05389628689966034	0.006748242717930528	0.016735340584894072	-0.013553396897287195	0.06524512611411866	0.019459124886286056	-0.030371096757873167	-0.0011469615606929144	-0.04998970541553005	0.00017169780808604936	-0.042696188162969356	0.051190315825998825	0.002014837294411148	-0.04634135425927194	-0.032310178216401156	0.0015207529536787547	0.0014625214197989673	-0.018482904966072213	-0.023149601849575877	0.005888805660186201	0.0014916374805389575	-0.008557339092873414	0.3046717680225533	0.9203852958521722	0.9367012779552716	0.1911497272176197	0.7895249221183801	0.1331044233488184	0.8905094905094905	0.439406099518459
A190M	-0.1052204229296357	-0.21835932754558599	-0.10519263006066068	-0.06733564529050645	-0.17614394357984778	-0.06000505818959417	-0.17279670995098617	-0.22198506953907143	-0.2863847300786126	-0.1789883679558053	-0.037968445363139494	-0.05159102134957014	-0.0670170251181836	-0.08578761970767147	-0.03336274174431036	-0.18506227190197488	-0.03574167226655551	-0.13861294080242512	-0.22017105952809052	-0.1929459948900695	-0.060911749910422745	-0.12872526365258719	-0.09290555061390436	-0.20649430771658878	-0.11070424201764177	0.0364298724954462	0.0049751243781094	0.0114848236259228	0.0006162695152013	0.0352892901107919	0.0082412060301507	0.000203458799593	0.00040733197556
A190N	-0.03636771528193755	-0.024248092251507456	0.1198166799894237	0.0556660786072209	-0.05465855818783771	0.07178015846912951	-0.1385648430132091	0.019606798365856958	-0.03203386672401596	-0.04912714894634344	0.0701989033209245	0.006801280297399128	-0.028168738688455645	-0.038342093234021296	-0.11006300977417367	-0.06194035451528964	-0.011703398264513233	-0.08656154273036117	-0.002154016319809446	0.04588835953443221	-0.021789871798179226	-0.03836983907787226	0.028026380476549134	0.02206714138400588	-0.004789799228449283	0.2136528393072895	0.968915075172694	0.5723058637083994	0.3603603603603603	0.4333268444617481	0.4615851192883138	0.6694683346364347	0.986922762566408
A190P	-0.0650481661839698	0.0022765667918269138	0.07753780443360613	-0.02116525567102974	0.023664085008506384	0.007295588374691267	-0.04598570870830724	-0.037538768375511906	-0.01204850025651297	-0.02949723236511398	0.09094160598058892	-0.06812008241581914	-0.023559679493748386	0.004933841209303088	-0.025507941389646967	-0.04568947496806346	0.030405013553084767	-0.05548545343259182	-0.017493752758852586	0.03343991482920171	-0.02649326872082222	0.008438330979436873	0.01861590378982854	0.008197843000033652	0.013536092148060546	0.2313253012048192	0.685413716366579	0.5285433070866141	0.6360597719229257	0.4771743408107044	0.1251247256036719	0.838849487785658	0.3318906157780838
A190Q	-0.3577000874777517	0.09512856230174509	0.23587986119024593	0.20462137152148993	-0.05505703531984655	0.2077125212773212	0.19649721040402052	0.23932862040142905	0.5001042025357357	-0.4644457717610598	0.2566941582653516	0.3716108666697567	-0.03456029803861034	0.20496372348683473	0.37744423660801885	-0.00043189397214118464	0.10785838848246376	-0.054152276222306506	0.16902947496201934	0.374032562339302	0.23246568888445882	-0.11771787698055067	0.1588946147548151	0.2751692577351308	0.02720771281112592	0.6550658978583196	0.2861126603457892	0.0105575106501203	0.2001262626262626	0.0333712552142586	0.000197628458498	0.0037950664136622	0.2614316033185414
A190R	-0.07372399483111919	0.06000405824190677	0.018725273757146933	-0.07938954439135945	0.024253708987012526	-0.03429257936947014	-0.07853353904644172	0.0609692961918978	0.11787112237342262	0.0377484065596976	0.0346652012979662	-0.032379768309221034	-0.0750240236880691	-0.03148492342800977	-0.07698324311833186	-0.0679009401595285	0.033267045929885865	-0.0761267627292808	0.060486757941193854	0.06914972639125005	-0.05888133436309018	0.03176729606096057	-0.02187535283573076	0.06482474448544852	0.005195276555280668	0.0694134361680535	0.1307601417881055	0.0654352525054038	0.1220238095238095	0.3398038414384961	0.0002002803925495	0.0100453023439038	0.8400874056416369
A190S	-0.08677261458294354	-0.052176688672678134	-0.05210511212002495	-0.00591297297343069	0.019397115996821167	-0.002031424543973097	-0.02400178461982475	0.021965789751965035	0.02009134194099962	-0.0074307861164148205	0.02157366554472111	-0.02997387134289207	0.003385450783312262	-0.026287256339379544	-0.03380123827660592	-0.08763345809345831	0.03457295820784524	-0.05504583619566952	-0.014629213828124755	-0.015555318399916062	-0.018444128361740718	0.015617483075707648	-0.021939039034659553	-0.01509219180260688	-0.003038571580381978	0.1475015051173991	0.6556117290192113	0.7710478497880072	0.3744075829383886	0.241120357215344	0.1118951612903225	0.6022498995580554	0.7132249648805941
A190T	-0.09007076300503582	0.0383237484830416	0.01339053594748049	-0.03493773533151571	0.002459785037676692	-0.002871001959903832	-0.009128440105236143	0.06876237177167989	0.018859074874794435	0.08635019875972627	0.035270593966489905	0.030860216216029003	0.014325221525539136	-0.025261899058388496	-0.00791872361679561	0.050628299202103585	0.010448157154829265	-0.04903201794114158	0.053623334594360694	0.016127396473285982	-0.004380224722440671	0.03358427359440495	0.027850852695055793	0.03499717798955342	0.03072041129460298	0.3511173746728407	0.306624975571624	0.7668054729327781	0.2352941176470588	0.3449298280292548	0.8376428141912207	0.3239244695347479	0.0936314633659413
A190V	-0.027595723454620257	0.027376904490114616	-0.011955547729592165	0.03515293166814433	0.0005029351832938596	-0.05456152241638954	-0.01722627998527674	0.013910347889200321	0.018525351500626126	0.024826704946264894	0.1069903683178475	0.007357517570485908	-0.04152050821855566	0.005851096608177488	0.031925156032135873	0.09012184730361723	0.06223640136992256	-0.02240168537767198	0.020659338752186788	0.0033653994882487607	0.008012961573102696	0.029412433229972616	0.049317715602724646	0.012038282301463298	0.03939940401411323	0.6029500909274601	0.6747153513937966	0.9269606864897226	0.1535721353651296	0.0245146107079819	0.5343406593406593	0.7121632329635499	0.0027949690556997
A190W	0.12481184377227635	-0.050647447889329386	0.004083218641166096	0.04370647890449622	0.04622173454742214	0.03027265880368321	0.1616204280479703	-0.02082422275350172	0.13856305153100776	-0.060240510926068726	0.054004693390359015	-0.04349311060111913	0.08821820286871478	0.01596691640153948	0.0486650607639401	0.05478339215020796	0.03839217245474607	0.14333352342891378	-0.0356587739106283	0.07288949884801806	0.03126930580326184	0.008931484369483038	0.04639834435910006	0.019636017298680506	0.02778653796726377	0.0035906642728904	0.5978481526593585	0.1691424044365221	0.6631163708086785	0.1534360189573459	0.0686712718407151	0.4742043882190156	0.1095594020456333
A190Y	0.250338609658845	0.15184513358524138	-0.3430046561637022	0.048861636654388	0.12441282318146299	0.14819338842314078	-0.13919396305309054	0.16976041654289525	0.032129159855635976	-0.05430099339209099	0.19011387785383835	0.3135446601894371	0.08746495364133708	-0.037784499454692984	0.014113721819521773	0.17821159565154765	-0.4461823977555837	0.06867947173710537	0.1608305837218373	-0.14327901854245442	0.09049791710361768	-0.10619387807074901	0.1722805700931158	0.016774002138393595	0.039751964850895265	0.249015748031496	0.0850359992216384	0.294517724649629	0.0932030932030932	0.0028620492272467	0.0288138938227748	0.7794345468628969	0.2512190364735713
A198C	-0.0064945586842832925	-0.020843958501041766	0.06739497127208134	-0.016389441310372323	0.1528409117230036	0.04712431094853404	-0.0018823723494445826	-0.030172887754744478	0.14082145366717602	0.03760413800890755	0.0037909165877869615	0.009800725708732812	0.046323523634927026	-0.054987778411339346	-0.20171126876346315	0.08403922858547451	-0.004655398760914367	-0.004186622416527005	-0.025500882659626117	0.10457529546028405	-0.04089112949757016	0.0634765963008465	0.04535728921779374	0.04100270012339025	0.05444538840463266	0.9567073170731708	0.7700226477249331	0.2511655011655012	0.1688741721854304	0.3711059190031153	0.1650131605588175	0.5335668417980152	0.0756435643564356
A198D	0.10203019700484882	-0.20615464076309237	0.044853665792851265	-0.14572305160096977	0.05171160917891128	0.003461518130748481	0.2296398748508579	0.2355037831528743	0.04788915324310575	-0.43625780361152927	0.08943902307394344	0.04525186983858745	-0.09406776296182456	-0.06972667956797968	0.0838943537850166	-0.17316763159054435	-0.1831570340819502	0.16724549722230506	0.031509832649302294	0.046372207866044096	-0.03346302684475566	-0.1755354328732777	-0.022658100766614047	0.038960158850208114	-0.09707272922380675	0.1059486780715396	0.7838966957842765	0.7488024525771221	0.0123051681706316	0.7090266222961731	0.5234817813765182	0.6297584541062802	0.0428305400372439
A198E	0.3032883721702811	0.20744377989302915	0.26783361045141113	0.06906487098854251	0.18333747015930546	0.3034996627011325	0.23981014852863128	0.21866657311536594	0.17326312108183936	0.04258059396909613	0.16358394721438993	0.10536376487879556	0.024972013249659954	0.008524344604408275	0.1739480495323719	0.22097474733447756	0.17603222920854467	0.2718983604505693	0.21306608930684914	0.22132312900516093	0.07760661683068146	0.1354186920829425	0.2304987699759559	0.21720051638254903	0.1837418647977561	0.0003937007874015	0.0177077252383732	0.0104895104895104	0.0050910514979439	0.0001951981260979	0.0234852970199328	0.0001936483346243	0.0001940617116242
A198F	-0.20691318017913926	0.0324295273741647	-0.13249784879008594	-0.007642312590151156	0.07862735803352319	0.026377121861098668	-0.10933904476519576	-0.024360412292222803	0.13860672000169438	0.040773258638787876	0.057798397342560495	0.10876770877672247	0.09897201908350597	-0.03236183019383758	0.02291467708879359	-0.018918672006364094	0.04633909795092876	-0.15730136282003188	0.004313972884827756	0.009413177307310304	0.03924000768913757	0.05534332983917446	0.022095385878289395	0.006865827986620433	0.038815133584437674	0.1024390243902439	0.9764728757534512	0.7624320124320124	0.2327156804144252	0.7097403864922897	0.2420611144397843	0.8028799377310761	0.2126732673267326
A198G	-0.5966868656707995	-0.5245928835683529	0.10416006697979627	-0.1875053547277507	-0.2827183138853287	-0.4698117616724974	0.00942466970065432	-0.22532240694917263	-0.18197034181216304	-0.022669559644333172	-0.10652254614556955	-0.3583189357570106		-0.529440793895325	0.05129343110075328	-0.3129643838347662	0.07827642031299306	-0.26203218280158636	-0.3672114919288284	-0.03182318515971212	-0.23990147807599174	-0.06783492751434553	-0.28872889025315435	-0.18979309639124234	-0.1740583417538554	0.0518945634266886	0.0200675961132234	0.7962769295126543	0.6653011061040557	0.012907321201862	0.0002016129032258	0.0611398963730569	0.0097957482284285
A198H	-0.037911729500982504		0.11060328559527918	0.08636462739971104	0.022688529211550883	-0.4438964145512763	-0.18926026593454864	0.19419722516632826	0.18599504202181633	0.3068545391353358	0.2243680787466276	-0.15297516003050288	-0.3788217364409631		0.1361153579571193	-0.5257911504706749	0.13125949651115426	-0.11160222060414644	0.19419722516632826	0.14879158165723327	-0.06299736431168108	0.15838356799483058	-0.2075666345501889	0.16408612949936355	-0.013019262972004767	0.3234033870638645	0.1442647332217884	0.2335696493581145	0.0435712896323672	0.0044435040203131	0.4286293592862936	0.0489835430784123	0.1320598006644518
A198I	0.12118334603582329	0.05722336356496582	-0.00015541924265573975	-0.17162700847193585	-0.04654724078123988	-0.058487478323688384	0.02967439202173768	0.06541753325594996	0.10626195023376037	-0.0814867126072662	-0.021362364277471128	-0.08407499151228949	-0.05355357266135042	-0.09393562882390488	-0.10492857176923678	-0.08050015183213603	-0.08946980626017582	0.07615428959931309	0.061326266023048324	0.054034249847633796	-0.1011015474516611	-0.07238052984570503	-0.053243247386007476	0.05768486506312914	-0.06278015695354282	0.2763364779874214	0.3919528949950932	0.4958399366085578	0.0594059405940594	0.2178908494050061	0.0002016942315449	0.2522575579112681	0.0214079868258542
A198K	0.26986516643146735	-0.03744979734087298	0.11710885754682854	0.007327766523419398	-0.05911579371622328	-0.058003329202890884	0.21204434093113758	-0.03392637306520663	0.05312469724535597	-0.0547960936956884	-0.013791101975095347	0.011530796838567045	0.10418827655354809	-0.0692787983365255	-0.010874197949641716	-0.09456286898711921	-0.0926001338464545	0.24124440464994487	-0.035687009567234064	0.08547146403887078	0.009665749043099924	-0.06873867409329001	-0.05507415224881231	0.026163724640760527	-0.06189023524934816	0.0001986491855383	0.6133685493701747	0.2618858954041204	0.0597959183673469	0.2016823963890028	0.6118748754732019	0.6135652853792025	0.0125811688311688
A198L	0.07571907423414381	0.024518438533661664	0.028603526532865346	-0.03738334530185505	0.03093132062154314	-0.001223747963947471	0.02392671697467337	-0.053579919001321474	-0.0411594966952252	-0.0031199543726602567	0.010041794381765024	-0.003769094536531425	0.006672937189001659	-0.09803053822419329	-0.0019674498433171136	-0.006849185390573423	-0.0411673146147802	0.05005529955677289	-0.014002336042557857	-0.005856343191478313	-0.026383623325615415	-0.004151568955736365	0.0006733899252179983	-0.009923590211435076	-0.0017370724381314453	0.2134786917740337	0.7305036555645816	0.8974668275030157	0.86285140562249	0.9873540856031128	0.1102584814216478	0.724969598702878	0.9169856941366108
A198M	-0.18142377855374367	0.014412121430319488	-0.20571253495815187	-0.025551625323991026	0.04750846993665463	-0.07065374646239293	-0.0749002449557793	0.043254647721626065	-0.08192342374977343	-0.004964198016645452	0.0516834976039741	-0.11062594452536798	-0.0024545093511317948	-0.04764359014709808	-0.037457948939162204	-0.11698653041912004	0.02886701411161529	-0.1271790695712908	0.028905461266275363	-0.14249068519696836	-0.04429536908432997	0.023966964903956552	-0.04355083238043497	-0.05424881559805582	-0.009396992598299181	0.0963023161316538	0.728390243902439	0.1072324414715719	0.5100617652918908	0.3182096873083997	0.1105730427764326	0.2639230139230139	0.6550102249488753
A198N	-0.32425182676267067	0.11828595789840284	0.07150585326231755	-0.06435135957154527	0.10304302327453661	0.09758165525755208	-0.06504640292613718	0.11577242046753952	-0.049206580382875925	0.01629044340877517	0.03026418303388957	0.09562815284788583	-0.05225406893630933	-0.031878678663626724	0.21828881214231427	0.08488485328206206	0.15549715970277056	-0.18883557875710472	0.11702973658466037	0.012411791870295024	0.03726489525668655	0.0927475770124903	0.07120460155112468	0.06566886108807085	0.08201630009098752	0.0207996768982229	0.1160975609756097	0.9380101049358726	0.0064999015166436	0.1215609756097561	0.1556304520222046	0.2313887252013357	0.0001947419668938
A198P	-0.25549869197088776	-0.07776053364659113	0.014845795672921198	-0.05322113083473753	0.06698742291477243	0.033830944027414975	-0.22386456039630495	0.030705433106396497	0.11945717582790635	-0.048417478493669425	-0.016496592812078117	-0.020216085723248678	-0.06718238767239151	-0.08162748533567299	0.04734271681856301	0.039704790034832856	0.004303601428461756	-0.23959492228870558	-0.022508442298560406	0.06809946365856373	-0.034243561069958635	0.008396502326391645	0.019232663153482942	0.023506718130109596	0.013824756590103396	0.0016256858362121	0.7521332791548151	0.3096275752773376	0.908235294117647	0.6059894304169113	0.2207344288902414	0.5670445660672401	0.5877437325905293
A198Q	-0.3756311209397401	-0.5057381865849098	-0.5077573946518137	-0.05890250540651334	-0.12237652293600682	-0.27366389413807807	-0.33551675544647486	-0.43855982599717735	-0.5225551879018044	-0.1424711113960981	-0.14012711955129917	-0.06699334897682753	-0.36192887684248176	-0.08523805706922424	-0.02068525824287187	-0.39719893962251934	-0.15749550567245071	-0.3554345193936515	-0.47175802583894455	-0.5151373186492814	-0.11368041011540315	-0.14070927028554894	-0.26650890944904093	-0.4932846360420587	-0.20223834469786225	0.0002031694433157	0.0002051282051282	0.0002062280882656	0.0042743741095053	0.0002051282051282	0.0006091370558375	0.0002053388090349	0.0002042900919305
A198R	0.05837016075735939	0.026747918195550374	-0.17433650552642552	0.13251285755956108	0.11612130534974002	0.22946623170071964	0.060310583132126463	-0.0006597096434725173	0.08685109530565147	0.03836414118755498	0.07564987540845455	-0.0184140321646132	0.14804162882714814	-0.08497493936834985	0.06049427288835789	-0.008198178811725451	0.006669976817857721	0.05934069817781731	0.013109187916961139	-0.03784003687649956	0.050245925680907334	0.05445481158125106	0.10235368946636915	-0.012140525198257953	0.07860302755824367	0.4411939118402846	0.8994750145829282	0.5799340749896992	0.177525403466826	0.0276091638926962	0.1990887480190174	0.7140813406907828	0.0039138943248532
A198S	-0.17075837603223162	-0.005941256724090673	-0.04759952031582291	-0.06236510787114474	0.030372561900249173	0.04291007869337954	-0.1495729897520297	0.04876676069121065	-0.16654910797963512	0.01944607508012642	-0.02045460265863681	0.0539708067296609	0.061653188808379486	-0.05752067270585373	0.048102446083271445	0.03227401508210707	0.07395926255195413	-0.16012679590054726	0.02167205729200575	-0.10584874341426541	0.009860320815360289	0.04145210474385402	0.01850811347002363	-0.04067984514983214	0.03002572002721442	0.0002021427127552	0.5646458701196783	0.0287227541250763	0.049439551641313	0.4888932190179267	0.6663362410785091	0.1664	0.0369335196646037
A198T	-0.15257316577566307	-0.011823733719554072	0.04923271720990955	-0.08720840725818006	0.017989269698408163	-0.04058906344362104	-0.12113257626044338	0.01268856933216063	0.009256077906205341	0.012973692514834252	0.019258942070249585	0.11526599633317475	-0.07728076942828323	0.02431766363651884	0.028037567371466225	0.1332953830369906	-0.022912147696641554	-0.1367672247899734	0.0004844771255555917	0.029382860687706656	0.002589477531252815	0.002798260384160052	0.0391350216746355	0.015006025034195519	0.02108103850124811	0.0162422297974734	0.978597635548308	0.6411947245927075	0.980031633056544	0.2265517916585079	0.7052777228701325	0.742089552238806	0.2869290092940478
A198V	-0.16148490368728988	-0.12122789209465053	-0.08961904439535673	-0.1311546257710265	0.008524378040580493	-0.10474640997167427	-0.1183995603388633	-0.09377686454418464	-0.09228870965046218	-0.05663520796315773	-0.004546485733000038	-0.10815812383966676	-0.2680182673703141	-0.04715182354932931	-0.08949068137486635	-0.1843433857804739	-0.1721034857423236	-0.13978139779504825	-0.10743708839979195	-0.09095325950574926	-0.1268856580433444	-0.0714829592430546	-0.09599948664896288	-0.09917163163012721	-0.08368914568202829	0.0489327426500201	0.1916411824668705	0.269184168012924	0.0472042139384116	0.0347577182580249	0.0002028809089064	0.075621687729311	0.0006123698714023
A198W	-0.2718286244694476	-0.0028675725608385545	0.0419720456327435	-0.1730966529081855	0.058758575904231204	-0.03656164812092081	-0.08995211356366088	0.0032988568071714254	0.007713195603850678	0.07255860701989299	0.04552091932872977	-0.03998061947685422	-0.015092056788970257	-0.10010586654673985	-0.021989464478216335	0.033846395696615156	-0.028421535155792054	-0.1780261823452293	0.00021893672295432459	0.024944308882024438	-0.06883540236143397	0.03498644514378608	0.014721625296211224	0.01263459107795139	0.02488961615843267	0.0097541150172729	0.9910862354892206	0.7451442024720424	0.2722135619641465	0.7081133919843597	0.0034061310358645	0.8044637566660083	0.257641065830721
A198Y	-0.6720171119394156	-0.36147172474534567	0.10539310880013003	0.00474463924843671	-0.021274918461274	0.0625151421162052	-0.22113568801323022	-0.20023215504002928	0.07469719100630458	-0.03364131574597331	0.008593929686016346	-0.03646108757131378	-0.14043940891173276	-0.16953192418203192	-0.11153336509055042	-0.3829324617337353	0.0039104393476219875	-0.429033533082503	-0.278600539001111	0.09012678718361775	-0.08917046743032939	-0.016917197309912105	-0.09073297647969011	-0.08248877683853532	-0.05335303850085685	0.0024539877300613	0.0616814533164343	0.363053613053613	0.7384584095993492	0.1217247782133278	0.0192580579768903	0.6514120799835086	0.1342792514908492
A230E	0.22724087151180475	0.18314698023927883	0.22566825924958378	0.10275733145740601	-0.09608924002651083	9.197758120080153e-05	0.18081798159492998	0.09961948229930999	-0.08432152483027844	0.053916776210316035	0.18649469150023773	0.02412705500760108	-0.06639148061901584	0.10843541828413195	-0.019342927554710815	0.14139521270297073	0.18857651581941978	0.20421614235938568	0.14198764423310245	0.07898328167019257	0.031522875153786746	0.05347455262700279	0.11149005168564191	0.11082937089698926	0.08277390669455709	0.1535790082963534	0.3984011898122327	0.6719762919059085	0.4742759146341463	0.196078431372549	0.568887131844238	0.3396584440227704	0.1235328073888782
A230F	-0.08313871679887132	-0.009521816696873913	0.08394634508166053	0.042272768044203345	0.28718094972160835	0.15033926918927062	-0.14639455509569613	0.1228188915336443	-0.14921786718514848	0.14090395217596816	0.0803560682632002	-0.17012520629314382	0.18666117223559503	-0.008062377917486874	-0.05505527662783267	0.2095029184707401	0.046014671991174615	-0.1144199773936828	0.05816548359925518	-0.027930462710661446	0.003922179954484913	0.16146135135334574	0.14769705327431498	0.015759660385745736	0.15459561735457847	0.4776832053145111	0.7555307678007065	0.8837209302325582	0.0388719512195121	0.0880467571644042	0.931211701917375	0.8969639468690702	0.0053877236867423
A230H	0.26049230362092396	-0.08613506507440197	0.03396425336081981	-0.10752243553283285	-0.025170462525517565	-0.18201146656237321	0.13017843040372878	0.1047876393030594	0.07555533396979033	0.09545059383104834	0.017941641043875182	0.0012945611495119326	0.08651063333983851	0.07680543394639501	0.09220323765628531	0.060620189619400314	0.1756056039762501	0.19680621975667908	0.012482265140046689	0.054909665782993625	0.03183395866103867	0.08431010949593631	-0.030667867987777715	0.03385192526338475	0.027966237859547622	0.1693999614123094	0.9643056330172894	0.7664382293017226	0.2625762195121951	0.739778534923339	0.5619687685313303	0.7827324478178368	0.6236290167404271
A230I	0.01820741360715653	0.14338518346796722	-0.09192623405978723	0.06966041096659456	-0.08997670482796248	-0.2603631235626863	0.20973040553839875	0.04989131385666305	-0.18314551197833914	0.22301062619101056	0.04015496180568798	-0.02486267478737629	0.07315999226425936	0.09524488341787424	0.03482567948802047	-0.07744700258637739	0.10571228850098525	0.11714474989319298	0.09739547509056465	-0.13681503712476584	0.05021106592999656	0.08530233420495442	-0.09396358143913612	-0.01496220522630544	-0.0015480175769512733	0.4316033185413853	0.5900725041829337	0.508150402086503	0.2625762195121951	0.3560477001703577	0.3585688871318442	0.892600422832981	0.9552363106391838
A230K	0.5079616778653031	0.12740193131146255	0.20808191355139136	-0.037763689145508816	0.24356134192174297	0.056261688365470526	-0.0011828557996128501	0.3553050761258375	0.18423913599484104	-0.040869595120966946	0.2370871852554008	0.1640872696117275	0.2893136542103705	0.15442989802238366	0.07091584411014937	0.2213018299733221	0.22854889495515462	0.27573422065779973	0.2458490767394724	0.19620977908156065	0.13225952965252685	0.14953526068424913	0.17383686509230376	0.22124291189927575	0.16173723109935068	0.11139439105707	0.1219373219373219	0.1027016669860126	0.0464890099202489	0.0203383387188747	0.0009881422924901	0.0138674884437596	0.0001922337562475
A230L	-0.4097455921753408	-0.33265198941956636	-0.27403322918232936	-0.08788738724263344	-0.07187486004606533	0.01462454208467359	-0.16203593236168679	-0.22725479200582574	-0.3195692232723332	0.08915139553021975	-0.11521467205546372	0.16010712455940423	-0.42911219320606125	-0.009416675100140189	-0.09485186478726368	-0.17799308692289614	0.10891854500241241	-0.2805808345475606	-0.2789911204952333	-0.29662157628111124	-0.07982841627156598	0.04430767651406093	-0.09061591496808805	-0.28777941693105025	-0.021577404757969015	0.0006095083299471	0.0026666666666666	0.003690036900369	0.2596021272404963	0.0953267162944582	0.0042372881355932	0.0002043735949315	0.4983640081799591
A230M	0.007658312786200522	-0.166836188530262	-0.16658180731546313	0.019350569918625753	0.19183494156837802	0.2620768033510153	-0.027342224701026745	-0.23152540816274744	-0.12217152009113195	0.04552252712503605	0.09936460701125159	-0.26239426264068566	-0.035051951277493415	-0.1256201166345196	0.07084702797299734	0.22155092623695904	0.2997955650142826	-0.009735817138381307	-0.19881825251205631	-0.14420578596322747	-0.06185844239982852	0.18279501433123663	0.19597395730305206	-0.17125361886902324	0.18939953438328613	0.9424953290429728	0.3070763903916901	0.4892414692458161	0.0213414634146341	0.0250754147812971	0.2993321190042501	0.2150105708245243	0.0007696748123917
A230Q	0.18189976977179548	0.3485137747989349	0.34971306714922035	0.0939769341761555	0.24101385687771754	0.06214304467656874	0.18016660589423714	0.3379032723696098	0.32615481182697625	0.028472085442910463	0.04741467875170576	0.010341858833851324	0.1631988164124794	0.09954825891021687	0.1787738292560413	0.220539015354093	0.11880977106444865	0.18103344809737926	0.3432182781152781	0.3379820252938373	0.11039772495447905	0.13206918136833373	0.112186631604661	0.3406025273216999	0.12216215771817641	0.2101099749180011	0.0130135712957798	0.0224115576958696	0.0901295731707317	0.1879713423831071	0.0492192132832575	0.0001897533206831	0.0240523378872426
A230R			-0.7378626509558628				0.17747869684054518			-0.3430071125667749					0.15195041969738385	-0.30615339422289006	0.016423271783469803	0.17747869684054518		-0.7378626509558628	0.15195041969738385	-0.15212727224723616	-0.30615339422289006	-0.7378626509558628	-0.20166440564057256	0.339025326170376		0.075266379505781	0.1603910963178697	0.1484357665853117	0.1906903970271856	0.0509927797833935	0.0468085106382978
A230S	0.07833887340963082	0.07507894382036218	0.06521992017779099	-0.07083314733596201	0.015843415504531243	0.26108252462028547	0.16545890018077322	0.28666081006069133	-0.5857725821024483	-0.00013655205403103948	-0.051183973291693725	-0.24087052782810722	0.10333933539828144	-0.025703736079334228	0.10613604159775997	-0.3235682562083474	-0.04299023771772624	0.12255640154286947	0.18474516095561677	-0.22386496907750533	-0.019971017268231982	-0.008881228806881821	-0.0180925481387844	-0.005141823141714387	-0.01347953693133361	0.4080648273200848	0.2320133853876185	0.3121060638991523	0.9048821548821548	0.8409284497444633	0.7302165553531674	0.962367864693446	0.7922132000832813
A230T	-0.010691502023014802	-0.18634034283966933	-0.01964588324496893	-0.013823863570059268	-0.1127556811423645	0.09016571340452476	-0.18949677646506544	-0.2575287686816549	-0.2402102606312099	-0.1724176640130369	-0.0693541347371171	0.07744436649674881	-0.36718300380861785	-0.09385283999158553	0.08737030179284896	0.06313401074122597	0.05793737950564745	-0.09732580605640091	-0.22149550958504965	-0.12571708673288692	-0.052788761896154016	-0.07240654852319742	0.02964832752921256	-0.17281162032805614	-0.020476890469484556	0.1743193823648923	0.0145641025641025	0.1203362033620336	0.1145642900670323	0.5319519752130132	0.0596954314720812	0.0024524831391784	0.4916155419222904
A230W	0.06334158546726153	0.09970210680548737	0.04595883286486801	-0.05421158816208423	-0.02207935555238089	0.18947763051087568	0.1227011754655892	-0.0663745068063039	-0.025544477098672125	0.10363232105306495	-0.28278636234191723	-0.007420770633123016	0.025079719591024164	-0.05541475060311274	0.12060114653697	0.2522664717571271	0.11975698345360541	0.09332665222422738	0.019052231474209484	0.010650116271350945	0.007204574279907626	0.06848251786507564	0.07195916637864154	0.01485729050156477	0.07022188938770665	0.5307736831950608	0.9507343372374047	0.9577699573995184	0.3580411585365853	0.40026395173454	0.8871318442379917	0.91157495256167	0.182797767943044
A254D	0.2613828395865014	-0.06857951572128505	0.004294100173300019	-0.09484086381535684	-0.5289004312809523	-0.4957151741909958	-0.327133879063081		0.5320114672997229	-0.1246386801396786	-0.32115909631756906	0.11747700557862845		-0.09395750311867371	-0.7568378680480158		0.44480329382455114	-0.003072202852563057	-0.06857951572128505	0.2921483937381414	-0.17220022954203523	-0.013797809786151985	-0.4057987349123845	0.18163312608041712	-0.15808110163058955	0.976749013909072	0.6779279279279279	0.0496388220040748	0.8478535353535354	0.0272449869224062	0.0262195121951219	0.1557191392978482	0.0371069182389937
A254I	-0.309756940993274	-0.44821093616249974	-0.5618645464138768	0.008894161399788155	-0.41363822785117116	-0.12199628571342573	-0.31503873741616806	-0.6451989559188851	-0.15371800533332292		-0.04167078327858173	-0.16221379909476125		-0.3992726644754781	-0.16224858289573166	-0.6181036125016043	-0.40890281251856503	-0.31239542208285176	-0.5433454199128023	-0.3434057842402677	-0.1714868807828045	-0.41126857728047117	-0.23901481604460573	-0.43991472623865446	-0.3054692338761172	0.1025534565082001	0.026401211858905	0.1595305368398174	0.0083211982525483	0.0562180579216354	0.0264227642276422	0.009090909090909	0.0012578616352201
A254K	-0.12491164218963581	-0.23863379392564832	-0.1503013213186996	-0.7682744975909062	-0.46491871891758857	-0.48901513970504534	-0.3713648959279856	-0.5352931777907244	-0.5998484904461682	-0.29735838496608274	-0.23220135623691834	-0.7027465910933145	-0.7227134589797419	-0.35818766672421687	-0.2047941489413672	-0.374987084609615	-0.34145533427342895	-0.24288200445814564	-0.37935167487964316	-0.3576352958555412	-0.533123879899643	-0.366182782396044	-0.3615655767052626	-0.36845262463019873	-0.36387233243651224	0.1791571517542038	0.0924042415061675	0.1451858291675722	0.0033670033670033	0.0117120954003407	0.0002023881805302	0.0209302325581395	0.0002082032063293
A254L	0.029380278930899877	0.031598820538206895	0.18408322302175434	-0.001388933552786192	0.16312160004062043	0.013539694434027331	-0.10690050935653758	-0.007683376788515455	0.254359842191824	0.09638616261561585	0.03955718766627647	0.18331018235043772	-0.031428337257564436	0.12417931873001772	-0.005444961693364838	-0.026895807535346497	0.04743502434372974	-0.03715153269851474	0.012091416394294823	0.21964940499520916	0.05633257857913041	0.10309488487712047	0.008992338018943329	0.11959982121551249	0.05681072782712119	0.6260762607626076	0.938283327003418	0.0256064690026954	0.0349980338183248	0.916165340578304	0.0671008486283797	0.0695176723296231	0.0972815533980582
A254S	-0.18315489304148028	-0.17149980428753106	-0.1257205523316958	-0.11185343922896172	0.03878421528191972	-0.0032595724471949855	-0.039735861980234655	-0.001840541902500018	-0.274473793757581	-0.06718239346208166	-0.15725407566218821	-0.13782262851597007	0.2099189753967927	0.08460074588939374	-0.02158597344576681	0.22514543527588635	0.04912431171388173	-0.10966394122431303	-0.08417764232308932	-0.19818081759889472	0.01048049360037271	0.007858005023734165	0.030156414675801817	-0.14005344250014057	0.01905029017078108	0.4976126219638779	0.6269205799610474	0.3660073896978917	0.910060975609756	0.744343891402715	0.8369242933386045	0.2991543340380549	0.7308062343659804
A254T	-0.19627710389974903	-0.053333265681000205	-0.37743937942058403	-0.0402339025853603	-0.07395136328215472	0.07929607902070272	0.1868838315617849	-0.39628525430777395	-0.8390861964466784	0.024337385294520047	-0.1873531352399414	0.0037743831169188943		0.4251303431531039	0.12108893260975438	0.1845364137840055	-0.15083792266802837	0.007986470157377825	-0.21464250869718907	-0.5898757851905146	0.1392619258637247	-0.0650321438945455	0.0338257014032014	-0.39009398717223037	-0.014756631883893683	0.956395909704804	0.2735338671283272	0.0293414475114105	0.4271885521885522	0.7105957767722474	0.0387795275590551	0.015644820295983	0.7840932750364356
A254V		-0.19901994150494307	-0.30829975215572464				-0.18366558053305243	-0.2772043978729207	0.41686828601297726		-0.12106455386039998	-0.12906473796891152		0.2947690337020205	-0.09831124187104441	-0.14845424039191027	-0.09647275786097344	-0.18366558053305243	-0.23758259992914957	0.09937558783110938	0.03573577049480759	-0.09647275786097344	-0.13469439866486985	-0.0592882230133801	-0.12184101002535759	0.4275271512113617	0.2402077472408569	0.5721429894424893	0.4677728142948308	0.2868352223190933	0.6593103448275862	0.639323467230444	0.1657446808510638
A354C	-0.22885214339463153	0.005618031180734929	0.12781611014685731	0.10317455728498684	0.015696011650333602	-0.05170156406273178	-0.4227487687644929	0.12505940212682476	0.07433221178969851	0.21419023512231808	0.060045759429512256	0.061745285252208085	0.012859884387745947	-0.002289172982438385	0.23504815132076165	0.31347202804201524	0.05163606564070998	-0.32254546814235124	0.06657443939799376	0.10132199258814796	0.08465653144976992	0.09645585057573083	0.11547338854968113	0.08405282604891813	0.10599595537188976	0.0055350553505535	0.4312475859405176	0.3362218370883882	0.0426567978184651	0.0768937225720282	0.012828103414249	0.1845018450184501	0.0037211124167645
A354D	-0.6704988056628033	-0.8462935323662594	-0.4833425775424182	-0.5131313666838118	-0.4357586702774882	-0.33213708552829363	-0.5061893918722267	-0.7542518586740256	-0.5994161516875013	-0.44970856088578104	-0.5357597190685527	-0.3171391623496472	-0.4091483402606276	-0.3583768834350087	-0.3566632794885293	-0.7244227734732329	-0.606198353468349	-0.5860061995448385	-0.7995388057247156	-0.5402123263723542	-0.3893233301957113	-0.49517888658200093	-0.5218783409926333	-0.664056605845811	-0.5084668499813106	0.0002032107295265	0.0002072968490878	0.0002039567611666	0.0002047502047502	0.0002054653790836	0.0002028809089064	0.0002025521571804	0.0002013287698812
A354F	-0.4510772996034729	-0.17638348494366252	-0.04656749389968537	-0.051496398654403815	-0.11709974989363589	-0.15864568942642265	-0.4370776368076339	-0.22716624190862517	-0.1653085860074038	-0.018625031963395496	-0.07803471268011163	0.04578514158286309	-0.1307770494036094	-0.017327096448250867	-0.01895377862857209	-0.03157691043101274	-0.09829272031220421	-0.44406048698430794	-0.20155143130743297	-0.104716760619442	-0.033413338614088274	-0.07737067945278935	-0.08846779502376342	-0.15232179732224588	-0.08290856747899603	0.0002005213555243	0.0030574806359559	0.1062256009862338	0.0126050420168067	0.0198242387083588	0.1714285714285714	0.0010241704219582	0.00020366598778
A354G	-0.07600264186685375	0.13144862901830745	0.07615544026663508	0.010074226029089512	0.09925886905412137	0.2817375775647189	-0.07870780970414702	0.059016251847738156	-0.006972107796476225	-0.04856623511169927	0.0013802489211252281	-0.008529476149918658	-0.21693043527226794	0.03771082307753017	0.013317562136303902	0.13083629783633297	-0.09040527946551238	-0.07735459173501255	0.09568696288772797	0.03519030570383878	-0.029952042514442494	-0.010919796359824738	0.1425413235308772	0.06575571251709167	0.06785028165787596	0.5214168039538715	0.4327763007975693	0.818739222073194	0.8326497128794094	0.0312018489984591	0.4752375176874873	0.4372946859903381	0.0671569576156377
A354H	-0.30611039403302914	0.026636288043117445	0.05172946043589171	-0.056229849665868845	0.058788341055472565	0.007230745593286421	-0.33086810237360464	-0.002337288827555417	0.00081559901020424	-0.14868143077939222	-0.16555246165285983	-0.010767464993256825	-0.05199416484489575	-0.0732989872113103	-0.29329794935367964	0.12630708550712716	0.026036961560845378	-0.31843614129368336	0.01222223275874413	0.026497116928236735	-0.09374440770738429	-0.018451043790673208	-0.005730320298345666	0.019377330297435463	-0.012076661732056274	0.0232701812191103	0.9165207238762404	0.8540623796688487	0.545268751277335	0.8995254796781514	0.0137847151834583	0.8308409399883473	0.606661217817736
A354I	-0.40936216090177285	-0.3136728758069582	-0.33177146140729147	-0.048805513423902804	-0.03480942877966329	-0.4404758010822146	-0.3666916721127935	0.07461672668447117	0.08350100279307181	0.08478707202441821	-0.029352377439648802	-0.30303478086456753	0.5148768724979769	-0.05895436521720996	-0.22528696911680327	-0.22772055260614793	0.07544145613589126	-0.38786916450503484	-0.10650419019218438	-0.10924476971560834	0.006201395537707387	0.042819555953310245	-0.22278176303679872	-0.1078738291948325	-0.08387753868963606	0.0014350143501435	0.3351162312281424	0.6000832292967124	0.408179315768777	0.0128178188695104	0.1627530364372469	0.277056277056277	0.0839318694849168
A354L	-0.3073650221399157	-0.053485095896275994	0.033771057634779784	-0.03625590767246702	0.03198908728747794	0.009746311805642578	-0.14501609617477623	-0.12327084441021718	0.009624533590843901	0.009097055950579691	0.020917875754222413	-0.09335831831667377	0.031430929118707825	-0.005143661846160474	0.00815555866916145	-0.1236133488450791	-0.028588830717892692	-0.22390808801654372	-0.0879560535461215	0.021748312856714556	-0.01839395170238381	0.004381586099005099	-0.02950503389208087	-0.03206136402818389	-0.012462233308960546	0.0002017349203147	0.1058341862845445	0.7117222547298615	0.8730503455083909	0.2735288086938692	0.2926294820717131	0.3642464917632703	0.4128887985362878
A354M	0.12375122436770558	0.07213479959249881	-0.1410744379384412	0.03673858527853301	-0.051125107819261426	-0.1500513155336938	0.05458815077231479	-0.14058476302603212	-0.00579245920882402	0.059646710750897614	-0.10662564620818762	0.07003947100329083	0.1665632778586226	-0.05011374901948622	-0.08680808761539952	0.07151723412732587	-0.03970053553972657	0.08958410924338271	-0.030307947871016327	-0.07184834983761192	0.030091143551156645	-0.00952880520373209	-0.058494278173660236	-0.050928641739203404	-0.03380381392883076	0.2789088752717928	0.558974358974359	0.4644256547741802	0.8213268213268213	0.1632820512820512	0.643843725335438	0.3260780287474332	0.1654181008301275
A354N	-0.493105731823681	-0.7046619475728817	-0.44859038991189465	-0.3645343670955163	-0.5761389277699188	-0.4498145438769362	-0.6170828213894404	-0.5150942819664688	-0.6223014274484008	-0.5631783940356452	-0.39936240081716434	-0.2477155870040156	-0.6126376905850054	-0.23386288493246032	-0.22855094219933805	-0.4816949480383266	-0.43039932249815754	-0.5537629495385132	-0.6067667436560815	-0.5328329765571785	-0.33032186995433505	-0.5217202849088449	-0.4432249655723188	-0.5693263016174852	-0.4819388364692969	0.000823723228995	0.0008449514152936	0.0027190964233423	0.0002050861361771	0.0002079866888519	0.0002021427127552	0.0002072538860103	0.0002069108214359
A354P	-0.5403646459372389	-0.34421758260073604	-0.4234397635590079	-0.30934659969691297	-0.14141366019021237	-0.10508066937522767	-0.4589910774438525	-0.41869610611300856	-0.3003642278380329	-0.16609171889455754	-0.2738143575589277	-0.2626686213404198	-0.4836928397407452	-0.09518804286004476	-0.00515091973014247	-0.4252624653836818	-0.3559714646629534	-0.49910421480977785	-0.38097628241891784	-0.3605899550409272	-0.22152804598663584	-0.218023467717971	-0.2621194586839027	-0.3707471098303921	-0.23990299544793886	0.0002013693113169	0.0002031694433157	0.0002050861361771	0.000204081632653	0.0002051702913418	0.0001992428770671	0.0002025521571804	0.000202922077922
A354Q	-0.1810209377717355	-0.16886321598975146	-0.35607329390489256	-0.00034360575869446313	-0.12583887150328513	-0.0528628238915949	-0.20183957184867102	-0.4408700650450247	-0.26110180259871324	0.1969609209359684	-0.2258048322202987	-0.17764946597420517	0.01200391774306579	-0.04739559245578325	0.07824483406586584	0.04271451949743378	-0.16777951119359863	-0.19139270254239268	-0.29846556511300837	-0.3078062019015588	-0.02453888448618621	-0.02279877812786821	-0.0744109609037343	-0.3031283241010372	-0.04837407963166862	0.0670756646216769	0.0150174861139683	0.0243395048887039	0.3147353361945637	0.2222677875743284	0.4844921954186094	0.0006213753106876	0.0858262842995667
A354R	-0.18976726073405314	-0.6710665070727406	-0.6827301693870933	-0.1747781078924561	-0.21330083903619496	-0.09384594037161983	-0.49122210215081674	-0.5910070504521756	-0.5492697343149678	-0.2911116204242252	-0.30828365139444164	-0.4367645270924918	-0.23887774876044449	-0.24905853659985214	-0.21131982628275106	-0.3024116668576393	-0.45541598367896247	-0.33263524327359784	-0.6304815077100144	-0.6144572366779307	-0.2593609180712119	-0.3164482127163154	-0.23134606063712515	-0.6224471242539275	-0.2732697235457011	0.0002023881805302	0.0002058884084826	0.0002060156571899	0.0002031281738777	0.0002043735949315	0.0002010454362685	0.0002043735949315	0.0002055921052631
A354S	-0.26111951771782943	-0.06899317839552374	-0.02101469662768398	-0.08913939682828052	-0.09612266909311615	-0.010394112879611589	-0.1726516909565021	0.014307545799917153	0.00826787187926624	0.04260569122619324	0.0021867325145851443	0.09167147781367539	-0.05216116106267757	0.10988059151001711	-0.026766606856359364	0.0034816551581478066	-0.009596707763178506	-0.2162075911221854	-0.026741680336737742	-0.006299119637738876	0.008898347638352544	-0.019908143157551527	-0.00156168139925362	-0.016484192162641104	-0.010705748943333258	0.0010094891984655	0.6308478038815117	0.923092698933552	0.5162943226070916	0.953083384552346	0.8479601990049751	0.6712356379762144	0.6033124621288628
A354T	-0.20695244263650767	0.06146317344074175	0.053789129103210154	-0.11559271362323405	0.015943217401402723	-0.013529034380162236	-0.29173034504659173	0.012671986248371504	0.0816930861263906	0.04578814673924865	-0.02537019373318496	-0.09043096608810712	-0.18706532107841634	-0.01339620659375288	0.0569988238015985	0.0727792131750062	0.046731186184802063	-0.24871875195840862	0.03727383155044688	0.06780856978274147	-0.06742695573776118	0.03622485377056552	0.011960943549832716	0.05262198288410354	0.02414390826235595	0.0002023881805302	0.5691653786707882	0.2827868852459016	0.2354576136589239	0.732432961440595	0.0030024019215372	0.2053097345132743	0.2163009404388714
A354V	-0.42768534377375433	-0.01661118139653126	0.006866426771143936	0.1016061984078646	-0.07626032148680388	0.024737448724262093	-0.11957718079350718	0.17608656531858907	-0.45691570551951033	0.0664577859430849	-0.3330160016044926	-0.39364116042029407	-0.11511140643405851	-0.05215887316399178	0.03922686215605198	-0.09454454086379051	-0.04544840607687381	-0.26542173277126196	0.08295258240578313	-0.20646787488633067	-0.07414049854213309	-0.017103506587606766	-0.12671829296766296	-0.05451216875109084	-0.07087009489146695	0.043460434604346	0.486517280668439	0.2263836870578443	0.5660377358490566	0.1106489184692179	0.0115337919870497	0.567534330805493	0.0883509207531553
A354W	-0.42426021796049135	-0.34895369112750413	-0.29821336205031956	-0.016618199172985407	0.009768507656526267	-0.03844514477315249	-0.12793470592551506	-0.2832570234898694	-0.1923673735508965	0.014520483596388505	-0.052551365004061386	0.01832532897074853	-0.3579030322397395	-0.03332666373259465	-0.0920549502911972	0.008527985741774493	-0.0010716425287265361	-0.2685027445859064	-0.3157314321936954	-0.2443198871043568	-0.09019517658267998	0.007753863001948295	-0.027252434042140204	-0.2795838573188836	-0.009643111767436964	0.0143149284253578	0.0129602962353425	0.1021639617145235	0.8730035060381769	0.6264096780807874	0.0638556659233732	0.0016491445062873	0.7631091918568784
A354Y	-0.2302616009314446	-0.010597454744708641	0.023508185901168897	0.0038874212894386114	0.10128366556482833	0.042612248864650176	-0.283095348537151	-0.13179500467544197	0.035263855942296564	0.05511579347892985	-0.03572872455244261	-0.0939001840482075	0.10234143785696642	-0.042135040841982115	-0.03847045961056943	0.09512705296774464	-0.05587696406081713	-0.2564366314449162	-0.06992391224107815	0.029397994640352993	-0.012140124800305362	0.03500423821139125	0.03500233430680365	-0.0194084041835121	0.03500328625941152	0.0022213247172859	0.3842344201403219	0.7600077730275943	0.418295543393276	0.5127804878048781	0.7039951573849879	0.6940451745379876	0.2369097016399921
A378C									-0.03485930172530597	0.1733951699520465		-0.5428746397538209		-0.14736458234237043			-0.5783948669747676			-0.03485930172530597	-0.3316083713176204	-0.15407425528065669		-0.03485930172530597	-0.15407425528065669			0.8975289050102018	0.1468691491574786		0.01020199959192	0.8876353790613718	0.1507867132867132
A378D							-0.11826894675823596		-0.33619501308136795					0.05669639072350429		-0.33202740094828137		-0.11826894675823596		-0.33619501308136795	0.05669639072350429		-0.33202740094828137	-0.33619501308136795	-0.33202740094828137	0.5985797827903091		0.3099070505554296		0.126913689815842	0.6303539996088402	0.2626353790613718	0.083444001770695
A378E	-0.14620625103668689	0.14569916477758202	0.10180707228695278	0.008994383501521989	0.22207027666443416	0.09796820159102462	-0.05437520882541945	0.22015369171229326	0.2344761962951339	0.19580921268148593	0.10327170449827879	-0.029791263679845654	0.29736268831879614	-0.08224434781174363	-0.06502921070575388	0.38485152029397024	0.11651358508822023	-0.09956019464578113	0.18340668059821424	0.1696661160457624	0.03286955150128895	0.1788248641286008	0.20171634954323994	0.17655275680344748	0.1903160092418867	0.5299979240190991	0.2392638036809816	0.3037599555473236	0.0255335365853658	0.0228129713423831	0.5425973512551888	0.1039848197343453	0.0007696748123917
A378F	0.2995568043778501	0.32981476426500717	0.4032676077841146	0.2845366165264965	0.3053402441219432	0.2731398361252966	0.23177504784620817	0.257085851059512	0.26498197663123024	0.20055947306384328	0.1598562371534893	0.1722225178296875	0.1195831025543559	0.1605721403714188	0.06646881151353128	0.12946427423545767	0.14641635338759118	0.26606396103001084	0.2939085589435255	0.33578103270737236	0.16249717603200328	0.21895498855236997	0.1888221292883206	0.3149967027144085	0.20396722876027376	0.059810920316419	0.0401561628555493	0.0229672161511391	0.0112423780487804	0.0290346907993966	0.0053370231271002	0.0005692599620493	0.0007696748123917
A378G	-0.05066988323972344	0.03712532857217878	0.0024318579615752534	-0.038648032920682626	-0.09930327810213539	-0.1657932716334504	0.18378463669885525	0.07237216622543963	0.1065495983069918	-0.14899480764794293	0.01136249893733855	0.08862000502121378	-0.2536617869510962	-0.025597007312957432	-0.1802510505469018	-0.13578339319807492	-0.060928590770910576	0.07131483914964472	0.05485638524267856	0.05542978245755771	-0.07684394283148456	-0.10262572817386695	-0.09463848518312401	0.05514311233711234	-0.09862657917898002	0.4966951788491446	0.6576148879605014	0.6968767963211343	0.1105414273995078	0.2025790349417637	0.0830806549423893	0.5147826086956522	0.0374508586799089
A378H				-0.2576266646791487			0.4018236308498407	0.0585343137308579	0.02535120774898079	-0.08828956681636463		-0.5051097516911751		-0.17889746057675524	-0.8492231597954067	0.40809670651911395	0.011156645114251785	0.4018236308498407	0.0585343137308579	0.02535120774898079	-0.4249147491896035	-0.03770976630565886	0.40809670651911395	0.04203816328689992	0.12667977396947766	0.033960092095165	0.7226618705035971	0.917337627482555	0.6126482213438735	0.0061896959766976	0.0002032520325203	0.7237970906378217	0.0749056603773584
A378I		-0.6989918900602776	-0.25156724896337235	0.058063376973823404	0.17061809912749082	-0.03322500489113739	-0.37425674846021273	-0.23412019217566843	-0.44278080138482023	0.03856440271519866	-0.27294041272205943	0.2166266302244476	0.17886317623221232	0.0656631412920626	-0.1703452796654168	0.15084313492602472	0.20150315476572062	-0.37425674846021273	-0.4479123573118201	-0.3440084313416792	0.0759482530923281	0.13860816002766613	-0.04142580917453465	-0.3950251920621409	0.05139766086472004	0.1635338345864661	0.0599437351222679	0.1582264725059769	0.0764100609756097	0.6733390119250426	0.1686103973117216	0.0154334038054968	0.3371175678275928
A378L	0.0011893403632179506	0.17085930245904832	0.15796877343169136	0.042463212615777464	0.3049034746631692	0.2456708333173626	0.2747221794301434	-0.2433177696885689	-0.021622287202990306	-0.09876796012113807	0.06279115267660486	-0.008433558261645161	-0.28684229258907495	0.038634463479683044	-0.3000186745467412	0.09151377191494388	-0.2225805205138515	0.1444287507933982	-0.02141695816071013	0.07096594574246923	-0.09445830450070493	0.012543511843785776	0.13558568517964972	0.025513834306986193	0.07537592816501729	0.0564232721593127	0.8417828474862695	0.6626877165960724	0.5489474759861026	0.0306617504366388	0.0351728320194057	0.8205428627221246	0.1582452017234626
A378N	-0.15874771473786703	-0.46346996524867906	-0.1644650978779069	-0.07128155939398366	-0.020609284956787582	-0.2677453482070883	-0.256452683590593	-0.2443492659265198	-0.7766992838282928	0.25111196401616726	-0.060124978622653716	0.1412939013647225	0.16503321699062062	-0.09029612355510745	0.10329706584342396	-0.3151892707073585	-0.10634967681767922	-0.2067732367013112	-0.34975352228718243	-0.43834639361759276	0.05364893824366693	0.04957307353028086	-0.21003810801029546	-0.3933700270128554	-0.07440079050258844	0.1114085667215815	0.0259822560202788	0.0112947082200376	0.8848473059716009	0.0162229617304492	0.1179841897233201	0.0004145077720207	0.0266389177939646
A378P	-0.38746124106643515	-0.019888468762731898	-0.019710137604191453	-0.09914995120574369	-0.12954244292630412	-0.12332838258979797	0.016346050584559072	-0.014032489021778859	-0.06404510904056847	-0.1397944064635175	-0.13397366467434726	0.03225156200939182	-0.0833785632146884	-0.07334753605225079	-0.07250053376967694	-0.1178933567190494	-0.1787695262262669	-0.1714753730402102	-0.016957507675694202	-0.04170732465411984	-0.05845708317322267	-0.1492133823163022	-0.12504968494836122	-0.02927934310444263	-0.1370809445066663	0.0514065978546852	0.8576145274453157	0.6605485667147866	0.0030469226081657	0.0260545905707196	0.0684571890145395	0.6431637032495402	0.0002044989775051
A378Q	-0.06029994828407778	0.02980163374115847	0.016596773377096852	-0.1126962548038247	0.10391539223381686	0.19122699419881029	-0.019242749848305936	0.06560176078500352	-0.12094172491787214	0.06515014293514007	0.09461839456354826	0.07010844033254572	-0.06931776409944494	0.07128400984212056	0.15935198677639786	0.13112425811740788	0.09033523306212535	-0.03962529977876454	0.04781274084626108	-0.05053407692095089	0.027204713282048158	0.08655620111409054	0.13954111830394936	-0.0005228069409250779	0.11329188883969338	0.6777096114519428	0.6446779529091263	0.6569586020386936	0.0642255727432935	0.0180477391810595	0.4217485691730807	0.992129246064623	0.0015667841754798
A378S	0.2382226101616762	0.2141798725243794	0.22412499759157228	0.08872095767756506	0.012738483954800883	0.15588356582641055	0.21647028700179993	0.29128552137481545	0.172042647785156	0.0033971597402634125	0.06759559780413829	0.08339336938502405	-0.16959012038780857	0.10867319910943816	-0.05202732681351029	0.2125211813216003	0.05836077232222379	0.22738744469210861	0.25324775500555813	0.1983188363084938	0.01573889355692166	0.025032671704292676	0.146561268628869	0.22604469912425754	0.08707624565568109	0.057070013728182	0.0831009481316229	0.221892943137618	0.7383765243902439	0.0906862745098039	0.5615627466456196	0.0275142314990512	0.1021743313450067
A378T	-0.4472458602417044	-0.34643433684585423	-0.29296734134945246	-0.08232579464289039	-0.2842150027357992	-0.2151618059765079	-0.28643789951253507	-0.3574313394949483	-0.5319012899606405	-0.08340420252049377	-0.21004678488531583	-0.14447817677861047	-0.03661448713007336	-0.032127494439643516	-0.14766169564021775	-0.2555700155485926	-0.18726135511026473	-0.36460250980999837	-0.35192236005729866	-0.4074935361019976	-0.08777329142357154	-0.18262909222626203	-0.22678297361016853	-0.3794403963254448	-0.2045371225540245	0.0680921735520033	0.1125297554641852	0.1071506194305585	0.0728114478114478	0.06984667802385	0.1540174053835256	0.0175475687103594	0.0047886737455756
A378V		0.060988255438272576	0.3727884770977755	0.0953636725919805		0.010424143416987356		0.14330595335323637				-0.015349852013385058		0.04513066285775653			0.43231035657070316		0.10273413805429762	0.3727884770977755	0.04242394536025781	0.43231035657070316	0.010424143416987356	0.1984800219006047	0.236734095695204		0.5566090351366425	0.0746108427267847	0.0050953010001887	0.9051520116511924	0.593103448275862	0.1064552661381653	0.0101401179941002
A378W		-0.2971578894973693	-0.7387975707216684			-0.6982508569078054	-0.019667515325684958	-0.24113882160921807	-0.6105849184227061		-0.006433177013521683	-0.1532006200761954	0.05629991662044796	-0.13885240379844055	0.06800016053685191	0.22050965127886496	0.1176079384497214	-0.019667515325684958	-0.2688764738705659	-0.6732674269067692	-0.03817194963596212	0.1176079384497214	-0.11142758647549675	-0.4569491224095964	-0.05067074294881833	0.913846792609508	0.2001731227007141	0.002133560913164	0.1919892162526477	0.8131612357173085	0.4278225806451612	0.001665625650635	0.6774006941766294
A378Y	-0.18140465113351936	-0.4592759919051583	-0.18903814912013167	0.12582392874592438	0.033473856472685956	0.21237610959349076	-0.10222321098910916	-0.09127257629154331	0.025963973215588163	-0.08746783139106205	0.05534873711484404	-0.1318986669983141	-0.018024131076235246	-0.20995844472150635	-0.1140462240024241	-0.10925352132087753	-0.07801852670635763	-0.14127077107957853	-0.2635721448842437	-0.07753561869714505	-0.06494773874597304	-0.04294981828527532	0.058788742681264515	-0.1675572647336102	0.008816099258196696	0.2625617792421746	0.0741444866920152	0.5693369587952312	0.6421074295122453	0.3805855161787365	0.1417020416413988	0.0922279792746114	0.6577478344562079
A379E	0.08733350713457867	0.13909656359483838	0.19863343864029476	-0.1329191777539182	0.022940923990107102	0.07899417280199843	0.07523755515017638	0.04862955952267054	0.06929109888209108	0.10277235178012384	0.05280941701027106	0.017613040486294133	-0.0691815040037917	-0.009768089217469684	-0.3406670268211421	-0.18996336642791825	-0.09471962013465417	0.08129820807874626	0.09457205913209389	0.13541127917346998	-0.10148223389916786	0.012600983669416225	-0.014406191007932324	0.11513617181644753	-0.0008394079822394366	0.5934786803009839	0.6017847183491355	0.4280422300426005	0.8746189024390244	0.8720187393526405	0.1062537947783849	0.3176470588235294	0.9689777222569228
A379G	0.17496768918114688	-0.11404023679773889	0.28890066566004624	-0.118420120324457	-0.5278175253693734	0.3474248416986514	-0.2996392326169387	-0.16413263805378325	-0.0797973839880458	-0.25766884649427174	-0.08248258252676252	-0.1708776748344049	0.2888626767007782	-0.11372166785120785	-0.03943791766550087	-0.03320528855555782	-0.21878486148224682	-0.04290657254984388	-0.13886903851632523	0.11629787945488934	-0.020805919264599845	-0.32835609633481344	0.09038617734531196	-0.005651552234118999	-0.10384549625589849	0.759393813576915	0.4457909543388877	0.5123170957584738	0.0069444444444444	0.2903469079939668	0.7290022262699858	0.950739957716702	0.1043098063710181
A379I	0.31223559191604594	0.041230266036058075	-0.1515311543002397	-0.13164869318640265	-0.19133142248202695	-0.36618902585295793	-0.2493710715751402	-0.14775130883070686	-0.5304409953760925	0.17335573814835517	-0.2834727220726459	0.14061749711832275	-0.6345835031951654	-0.15692897201376155	0.03247022627361019	0.24059781731939323	0.2303707702851668	0.058588942516281085	-0.05016834582694027	-0.32858204106208166	-0.12690010663752452	0.08252636000657078	-0.1104370234176813	-0.18266949690926554	-0.010731578203600147	0.5958398133748056	0.8092925026399155	0.0441330265634804	0.2729041042598716	0.153702163061564	0.1389112903225806	0.0698835274542429	0.5356919875130073
A379L	-0.18242873911338767	0.13841485146897875	0.08025037829725744	-0.12860468731664648	-0.09363332635083559	-0.5457199977915216	0.04450452998571867	0.10839381864373257	0.1141564162509029	0.05656855638549338	0.1032229499195732	-0.256472713914773	-0.20096009398429363	0.2524544196342006	0.2605524411056638	0.08924241770363077	0.1494419895872179	-0.06450467401038947	0.12348242208497295	0.09730300191337178	0.0031671604718330497	0.04091075641216072	-0.08771737478168844	0.11045209328021363	-0.021970251735800812	0.8339114466435421	0.2943410558298518	0.3756257219869079	0.4962069636257537	0.2362728785357737	0.0676113360323886	0.1429408318687756	0.5105098855359002
A379M	-0.11332480271789579	0.05926643713429196	0.01576168507872819	0.10360374493331168	-0.0908125929319198	0.014208176333552343	0.006788437481501108	0.11423238335767578	0.015490865315964025	0.18822684579725588	-0.03226536222271572	0.3468217364286511	0.07104595900013695	-0.11372255704437308	0.10190173720105132	0.17787778969025514	0.1870163844040535	-0.0520185226778099	0.0870111662342843	0.015626281552062603	0.10944758208559487	0.10064723010804369	0.05612069832535438	0.051760196438258944	0.07855573764179924	0.7234793439900353	0.6287414017475367	0.935173180218559	0.1916920731707317	0.5280920060331825	0.0506028859458391	0.6719165085388994	0.1423898402924764
A379N	0.14243069374316938	0.027888144563762516	0.07950349941145181	0.15388194635604502	0.13209329829037725	0.00028753518651402726	0.01400970612664316	-0.05853578207359956	0.1547643160539877	-0.02414121776377784	-0.03596224877110811	0.22807402694239573	-0.0724563619970846	0.04759377271932554	-0.0847025525847946	0.21379148795050518	0.020962859143852607	0.0796486470118515	-0.014676767719337631	0.11762461680593103	0.05973330965713056	0.044475662762115724	0.0636466685594749	0.05298996968321296	0.0540930092546266	0.4892620070285045	0.8679284097922239	0.2551511650298478	0.3481495985901703	0.1591306035319231	0.0550621669626998	0.4460556844547564	0.0601253427340383
A379S	-0.106440404507515	0.026422876949967606	0.013480646929243723	-0.12702732961785204	-0.008415241281271638	-0.1375783803517578	-0.03673033586972973	0.08522397355940191	-0.06251062931469853	-0.00408612324203879	-0.029775051546603672	0.016115956051778145	0.1137716727928056	0.0033199992378472555	-0.19104213978990378	0.09614597451036246	-0.11722948168154394	-0.07116436809999449	0.05612298004361007	-0.02401471164140738	-0.03289642181627912	-0.042302208803508136	-0.020569256937125427	0.01661049087935764	-0.03139480974401925	0.3987047156446063	0.533346295936224	0.7970715611466281	0.2997390082312788	0.8336759868421053	0.2909935379644588	0.7960295834955236	0.3491160333265596
A379T	-0.25944404947257377	-0.12069113862613816	-0.030067132484753744	-0.019179095873503697	-0.07730292267187892	0.3541352969272197	-0.29450156541517264	0.0640689389181289	-0.14638583163356308	0.06357621048188146	0.05285148863321578	-0.056421919649324366	-0.00919120712081211	0.02199400629465167	-0.14586649098612875	0.18766072106937579	0.08078878204312787	-0.276866322778746	-0.02535543501790529	-0.08705451082816654	-0.04058953089328888	0.024072407181609596	0.20349264686667282	-0.055875166053000594	0.1165699229472904	0.042833607907743	0.8489649345162653	0.5289688349717633	0.7107728337236534	0.0017334360554699	0.3442490398221144	0.5139896373056995	0.0017418231081865
A379W	-0.24599601404300128	-0.4318065011036975	-0.3636980332266856	-0.02703398731343574	0.10756680273608704	0.0371814221142695	-0.2079102308657867	-0.2948229976329363	-0.35411906483293054	0.15321772937747974	-0.07883381736400447	-0.08421093024743954	0.14190336166079634	-0.17436435244495424	0.0007645831578380449	-0.19380178901403314	-0.14090804480105182	-0.22682744752649944	-0.36168954140989884	-0.358900598937763	-0.024800059058441976	0.04563153917502821	-0.07540417479973595	-0.3602943962442511	-0.013617394948821348	0.2022005397550342	0.1069032676909759	0.1451858291675722	0.5447789634146342	0.4495315161839863	0.6707144302772718	0.0253699788583509	0.7882573391630231
A383C	-0.007274177480017203	0.09290323340071038	0.2212603283541682	0.021164154927556	0.03877365896108312	0.010538831437452722	-0.0055342698085658485	0.10984547091980566	0.09265399106312142	-0.0478905041689359	0.0503349040027288	0.05468977067984183	-0.03838904406585574	0.053947718647225855	-0.020955394099662482	0.06366468510236899	-0.05166274730853066	-0.006403961350594934	0.1013992220872564	0.1583897317437878	0.014594346455116026	-0.019651108220121852	0.04168882928771328	0.13017586928728653	0.011344839383483478	0.9666392092257	0.3957462969996202	0.2042536884460624	0.7190319934372437	0.5433359013867488	0.7239263803680982	0.1016425120772946	0.7739500677375654
A383D	-0.0036731393937512627	0.0720583697103308	-0.016826551176738352	-0.011423981186824047	-0.01986390045688819	-0.013104714498179187	0.05185562977495748	-0.07966296534089057	0.11890423311035765	-0.21636797014919745	0.036143660802378914	-0.023784248660360743	0.10738871972745145	-0.051803469988489406	0.018788083970738837	-0.02966823272961549	0.03955152015523173	0.024358388783391017	-0.0018087403717083638	0.052634470574636855	0.008881593870857556	-0.061475995221843265	-0.00193810683540538	0.025669666371967693	-0.03139994275747684	0.7558806088159715	0.9629400864731316	0.5763929334109882	0.1801746902295348	0.9728618421052632	0.7531695721077655	0.6874270144024912	0.2883872279845434
A383E	-0.17479796247554366	0.11690695292872214	0.01012159084218164	0.15197381597252682	0.10607050370685955	-0.09229625497814439	-0.03769499830750581	-0.12948212860802238	-0.08966764047334246	-0.10728294048937953	0.23419157264764057	0.11707467414446773	0.3017226337094664	0.09101295938314595	-0.009640152849703897	0.013566015648206609	-0.062207369080757025	-0.10461843763770082	-0.0010340568476624127	-0.038910411271670345	0.13400939895744335	-0.018183857256549536	0.058304293802884134	-0.019847937432152424	0.020567060677199593	0.535196898592124	0.972327841149134	0.7611378372725371	0.7448728465955702	0.3965716486902927	0.0015832178903621	0.7848704663212436	0.616218308496226
A383F	0.030479691280249986	0.15992067011911917	0.1522953727921277	-0.11823792282069064	-0.09208014876381017	0.31636611049553987	0.068804081018239	0.1094927953535527	0.25539415934770654	-0.02246038104378263	0.07093794378828937	0.05310557067291022	-0.06147230376005765	0.024466938773714714	0.01583351687284753	0.021118811244117918	-0.011049283654703281	0.04976914066452872	0.13492705312940226	0.20476553401284509	-0.015889606215102187	-0.04142120424927922	0.1420150084433726	0.1702688479845657	0.05321039050825675	0.6475505443234837	0.2428788454234713	0.0336927223719676	0.4700574241181296	0.0056277896371045	0.7381626871711857	0.0126928334309705	0.0438853130485664
A383H	0.022026041752118655	-0.10641418199739984	0.0813995067312542	-0.025630567636683293	0.05556692875022751	0.049820073050279544	-0.16837307206011495	-0.05706163461539091	-0.16985745183932174	0.1544045170450675	-0.06035961558047902	0.08202869058522505	-0.03404912257371343	-0.05656837729247028	0.08660334340995565	0.07111627830482539	0.08218194473562879	-0.07003481091272172	-0.08152688353061112	-0.038766068485117204	0.011778310099123696	0.09799162345973797	0.021332875735674366	-0.059988055454227654	0.06017135514620603	0.5556013179571664	0.5378115758343895	0.7588370633758628	0.0862607338017174	0.7582819722650231	0.769245992479715	0.4826943005181347	0.1167021482485001
A383I	0.14968042575495122	-0.3216001901167816	0.005798272386280569	-0.08417204546411636	0.20230620248772743	-0.04761884641016338	-0.4519846956708227	-0.38292469391129874	-0.0009510052638348216	0.10535101077536423	0.094543432060411	0.11836465243816989	-0.11338944647228816	-0.05080835160876154	-0.3275426453641758	-0.2650091347846286	0.1230136331301179	-0.12001184168517008	-0.35193662717014484	0.002427580402548074	-0.08450782605617829	0.14417668919863563	-0.0651927462731507	-0.16390160767984105	0.04328670508584903	0.4536018268631928	0.1123133520882925	0.9861085386182626	0.0659298780487804	0.4970187393526405	0.1679821898401133	0.2329809725158562	0.4373677121416202
A383K			0.1468373172786214				0.20630634080403754				-0.533643297737355			0.3561961941882022	-0.4747561099635447	0.431929634772477		0.20630634080403754		0.1468373172786214	-0.0002633845962373401		0.028459346781461746	0.1468373172786214	0.028459346781461746	0.2712970069071374		0.5643227768831633		0.7695861049519586	0.921444603142216	0.5134698275862069	0.7450221238938053
A383L	-0.14400848836851096	-0.04322961046242752	-0.03639454012009447	0.0414246571338074	0.040003801790595206	0.09291782531424721	-0.18562955576016119	-0.053441933401099984	-0.11454368497457267	-0.06443420480627418	-0.0003753134474498989	-0.0643652351867586	0.031244569039545297	-0.020291050008357694	-0.06796442516041117	-0.08703669557806952	0.019257987082451865	-0.1646689337634279	-0.048326735777283004	-0.07494002097471544	-0.015255875024020826	-0.0010223003972215628	0.0037074956351891395	-0.06157201259123131	0.001344535915007268	0.0096910963052695	0.4949805367752509	0.2936833470057424	0.8788686206189793	0.9368523949169112	0.4157483470246443	0.1814874696847211	0.9792048929663608
A383M	0.04737491324707423	0.1084374250996016	0.10910929858482475	-0.004810049669487759	0.05162663067608598	0.07400591773269206	0.1067367817858417	-0.07881857809436431	-0.2704606695239735	-0.0014921754331272178	-0.012780201939703134	-0.023537568666879866	-0.003542723723996808	0.07767871215756822	-0.04229549472257674	0.0739379423522707	-0.008270690562227762	0.07736114270900184	0.017845427588830735	-0.06822851804166297	0.0012873124858552288	0.014204192725364431	0.04563024317836406	-0.024549723380217804	0.030002784989106104	0.3095473413718126	0.9293752425300738	0.3239966555183946	0.7528995478671122	0.3900528686117094	0.9645858343337336	0.4420600858369098	0.3263875365141188
A383N	0.23473384063249303	0.15283450186448783	0.21401363671176019	0.008616409286450213	0.040292100835120366	0.0011990394417221758	0.2666105108824358	0.2772158639297386	-0.030727359365988083	0.07759301061588865	-0.06340221930605186	-0.015675412764954332	-0.05122728778883116	0.04437621920704096	0.042136314914772974	0.10018861853780017	0.0610582429865695	0.25076021423826994	0.21636520398442882	0.09682670722521401	0.006096421754059409	0.059728457172900984	0.01423609329656012	0.15783368828995403	0.03716158109772239	0.0015813401858074	0.004083219910558	0.2991652106387109	0.1693564455070731	0.918613707165109	0.8804584074293618	0.0044764499805371	0.2709194723370742
A383P	-0.4794508469924722	-0.08888132034441072	-0.4154258022909619	-0.19734765404475346	-0.030040337775282915	-0.11096011903213447	-0.1787565308708068	-0.36364337932701757	-0.3066620786797339	0.0660668766181222	-0.1658738601649573	-0.031336087392264886	0.10683786107837939	0.04533398248694044	-0.061024876516743744	-0.12533174605259007	-0.06633795577541383	-0.3212837856990829	-0.21973113854152015	-0.3600192309231868	-0.02384565887274267	-0.009015665944786661	-0.13386839088470642	-0.2881706491892987	-0.07009183481157394	0.0132924335378323	0.0538983748199958	0.0133139172040773	0.6426536426536427	0.0235634559735427	0.6154926750953241	0.0014498757249378	0.015267175572519
A383Q	0.12813066512561563	0.08560451286389871	0.2050579012723609	0.22392092610869668	0.09640032935930623	0.09644148934904026	0.0607726820950415	0.14312365585344505	0.13475675949022786	0.1827778719158575	-0.08525917908411852	0.13607652005934362	-0.23268089103430215	0.2044868479356818	-0.004782742454769947	0.12337410876157959	0.1254346964814108	0.09484474748557105	0.1146507208806005	0.17033550139936698	0.07500805884456577	0.13531872255188243	0.04778392949123309	0.14276175785954398	0.09221511538193179	0.2790606653620352	0.2335084646818447	0.0910841517427306	0.0099862933228901	0.387858676556705	0.0190757128810226	0.0261020881670533	0.0056277896371045
A383R	-0.09436412006254874	-0.1109834214226299	-0.12291822207890758	-0.022008490702325672	0.01685782982728809	-0.010357398720224306	0.0020365880052355184	-0.3366557757672866	0.053555592776587745	0.048979659353851894	0.06114349419537561	0.07663242390016305	0.09997250291977045	-0.022589886470772515	0.15762005971069407	-0.010550573927972684	0.10867530767972378	-0.0453587303225571	-0.2194115140370803	-0.031984659281511466	0.059653378459350204	0.05867402496743033	0.01380879335434406	-0.12265654386366703	0.03641580567617233	0.5900120821586791	0.0069657856996517	0.7311320754716981	0.0668491008600469	0.7165723209057193	0.0277557494052339	0.027603003856302	0.0817931576877703
A383S	-0.1519426831562523	-0.28433465319883017	-0.16083995746157034	-0.037195354936411046	-0.033353834864280674	-0.018943059321984777	-0.053874038424789134	-0.2605646158549026	-0.05355255262108148	-0.03662001581907853	-0.12505215641566148	-0.09498657524298901	-0.03729161341781366	-0.06351781190394469	-0.12373938142249961	-0.09086333035637402	-0.09108082407417971	-0.10207523184427339	-0.2724006802894344	-0.10619916838098996	-0.07095292533368296	-0.053442990492227865	-0.07760570283149383	-0.18690790104393332	-0.06547376166057578	0.1420765027322404	0.0006218905472636	0.1713236793799714	0.1275593775593775	0.056704196519959	0.002805049088359	0.0004051043143609	0.0070792880258899
A383T	0.06276828401953642	0.14353503477247845	0.050322871151726026	-0.028645469683191992	-0.0165652474985856	-0.06904271750401868	0.02510889369483921	0.08289204097983836	-0.0048068547082304736	0.02860978857758726	0.043089782362358206	0.030566417126676255	0.024662460205281275	0.07905558667123225	-0.033478071165272266	0.11015374773264593	-0.058392423872645906	0.044061465606586504	0.1135321518137628	0.02302132632481443	0.015035996121402502	-0.015011717760659566	0.029950670421890535	0.06898642356066165	0.007644628951516511	0.3986274509803921	0.0354191263282172	0.7011699385286536	0.5266760620092611	0.3054360578803285	0.3873462911543038	0.0705998033431661	0.6719305171733123
A383V	-0.25013326527062785	0.08744335501936704	0.18930404747723592	0.09864198777852587	0.1271362523507143	0.1102680142932494	0.07798106968313992	0.20399990282615119	0.01586783091647159	-0.013816327346357436	-0.07182924761159426	0.1672499315666041	0.007887199306015722	0.13129854425272805	-0.04092339425670953	-0.053866764090933314	0.04216406480052003	-0.0767681894445649	0.14689839664717194	0.10519061520622827	0.07490946419406844	0.052995368033911576	-0.0027868595545582223	0.12619522025039323	0.0253738419743439	0.2257212515237708	0.0347317073170731	0.3381895881895881	0.2011030135907031	0.9315121951219512	0.0177830468286899	0.0180144899158018	0.3211295034079844
A383W	0.20527994739182226	0.19701779407905928	0.16254232100719762	-0.012198557238874124	0.04471607975129773	0.17479572825153966	0.15853859235885084	0.20482515554330882	0.1166254169850001	0.04783994364008399	0.10577581174759265	-0.002262804274408655	0.045278958100248415	-0.043089436716581615	-0.0043222614145788495	0.064558931232466	0.012002225123197041	0.18209855612970494	0.20092675614377045	0.13976653693990557	-0.0030390540489237234	0.03494355845388348	0.11576245856069507	0.17067071817850316	0.07591886273687666	0.0283757338551859	0.0278264253745864	0.1696514538802233	0.4534476042072458	0.0310365020495803	0.94526657206568	0.0073472544470224	0.0167412886898968
A383Y	0.06452372135536515	-0.07431361437957933	-0.12470819757966103	0.13477195852958007	-0.04885879821366981	-0.1446077860702688	0.11942463698546571	-0.10218639771081298	-0.24462208077515932	0.18947425310874302	-0.09321839334938159	0.05388273637367598	0.049775148537809434	0.022692363449519616	-0.09021952152455631	0.05606932053927646	0.0711932156944177	0.09223531619179107	-0.08818269452523755	-0.1834196228286522	0.035992921561511335	0.07388146608420358	-0.05805043798484965	-0.13501543942783054	0.009423106184790036	0.3014447481452557	0.4535462463708005	0.143748699812773	0.1184261784183872	0.407674850422942	0.3348614709986047	0.0913213770356627	0.6411798952066757
A402G		-0.41295051956858164	-0.343375111404399	0.10405160781977436		-0.5124031294994852	-0.19691339211692244	-0.35589885717162395	-0.24716812396131238			-0.1349216641034084	0.0901355376345266	-0.3309106724510173	-0.08468585432556769	-0.8038111859152742	-0.22110296855565956	-0.19691339211692244	-0.384142691826682	-0.2944698136224955	-0.06250451815657944	-0.22110296855565956	-0.6507619907882946	-0.3386096457889303	-0.49289249375037797	0.3964076858813701	0.0915386280025968	0.2110410780265159	0.1576260370134014	0.002615518744551	0.2985225662821291	0.0338266384778012	0.0006382978723404
A402I	-0.02023171475826771	-0.1514491604444448	-0.2347526104469949	-0.08276447158741661	-0.1379303292989024	-0.11642627866504948	-0.15839149693258045	-0.22633566785812517	-0.2673929860176167	-0.20723091564945184	0.16422278530979156	0.13566611267651882	-0.12547543464864297	0.051666257597911935	-0.07007555351748439	0.07640239716968036	0.00041783026804215716	-0.08765837739814157	-0.1884065734709679	-0.2509804908349303	-0.014908300852072034	-0.11231364147855444	0.046103402438028296	-0.21935430693986122	-0.030931811823050378	0.5733859248494914	0.3302315516122051	0.274940230384699	0.2106481481481481	0.6219834087481146	0.7949807731228496	0.1289640591966173	0.5746408494690818
A402K	-1.3182653550063694	-0.2023711296958122	-1.270850643214111	-0.45123681461038123	-1.1321745412394226	-0.8757348832937091		-1.1824938296108185		-0.5335336794415477	-0.7450515614618554	-0.1923253871434412	-0.5672951705740161	-0.4571241560298896	-0.5795173555144227	-0.2121640448702074	-0.43742620095505996	-1.3182653550063694	-0.6107523861518523	-1.270850643214111	-0.442569387765458	-0.6699855970842091	-0.5814580268340234	-0.7990976694852427	-0.6250428828360879	0.0027151211361737	0.0135163674762407	0.0133756517796418	0.0002048340843916	0.0004220299641274	0.0002027575020275	0.0002114164904862	0.0002075980900975
A402L									-1.39224578327815	0.025145135510995724	-0.20140129360933456			-0.29700590520628734						-1.39224578327815	-0.29700590520628734	0.025145135510995724	-0.20140129360933456	-1.39224578327815	-0.08368581662481869			0.0031738834731353	0.9886771088884696	0.2234302196583093	0.0167312793307488	0.0029332129963898	0.2945804195804196
A402M	-0.1700513716903088	-0.5304651755287222	-0.5197443561530256	0.06026064251194392	-0.011501752839809741	0.013899886835291904	-0.3040617705510483	-0.38621428120487117	-0.5089066083666957	-0.023149837187001306	-0.054888648216293606	-0.14276283199411008	-0.218330362123786	-0.06357442014599526	0.06924303410824738	-0.2221797879136964	-0.08401167523773277	-0.2355011198855638	-0.45653757529567496	-0.514315305429556	-0.0546760505114182	-0.03920575168403908	-0.08435460272535772	-0.48513722097304374	-0.06160356888515067	0.0737232289950576	0.0059146599070553	0.0037649027400125	0.4963084495488105	0.252287853577371	0.2112391348291894	0.0002072538860103	0.1680115870060004
A402P	-0.12932750356549372	0.35655184726173283	0.4006355681512879	-0.15779787830743827	0.11193798309821511	0.0049299829337299764	0.025535412034423083	0.273896976447322	-0.005989831997281195	0.4173570768230545	0.08034184791926287	0.04759607851270803	0.05417179510791641	0.022968324763318837	0.22873139678600826	0.2205935391758787	0.043199694170063814	-0.04981911537645687	0.31581626367713816	0.21160168326632478	0.04433772044254669	0.20019225142049846	0.10474120582197392	0.2646497750592321	0.15325598419802747	0.7330288561345235	0.0258412344301914	0.1939248008890535	0.0160060975609756	0.2215309200603318	0.4186598141925282	0.0062618595825426	0.0055801423898402
A402R	0.3070115395917754	0.39151374637137926	0.38574218572239716	0.06884231148584384	0.22287530123089935	0.30032597023415863	0.35205342947885027	0.3987979632569764	0.23045443220329687	0.031869519339950234	0.04663364253387405	0.20517032274673547	0.2848446947001432	0.13821870597996333	-0.10213722802498983	0.1616921565730311	0.14606835698763146	0.3297082570822181	0.3951604520919958	0.3101866448326082	0.12490336932861994	0.13572882232087724	0.17328654834465324	0.35329907085671947	0.15462989956666998	0.0175573991896585	0.0035322550659973	0.0355621411372476	0.0826981707317073	0.0460030165912518	0.0278711207748566	0.0001897533206831	0.0050028862805464
A402S	-0.3480694626987275	-0.676591892678264	-0.9160981372090703	-0.5738691819005713	-0.47765908196522694	-0.5703310612924876	-0.29492316325797424	-1.155189258564457	-1.1655530689947111	-0.8358192141935272	-0.5545051671060036	-0.2212643573080216	-0.9535687559746145	-0.633569441707706	-0.5728096388932037	-1.020179575839787	-0.6495737565746202	-0.3212516000133133	-0.896134775189882	-1.0354406814441803	-0.5722370568001899	-0.6469587837622714	-0.699460164843972	-0.9641069676070445	-0.6729706640510315	0.0959103176250778	0.0012984202553559	0.0015214083894805	0.0002104377104377	0.0002129471890971	0.0002023881805302	0.0002114164904862	0.0002082032063293
A402T	0.03257271147290578	0.2185978768560889	0.20185257999421674	-0.00028704166659051356	0.06130511067387591	0.18733384091203667	0.10293294216659639	0.098542624657614	0.20118469005875164	0.07263260594139041	0.17596177478361694	0.03327119329485741	0.17518116321815447	0.14011339404810474	0.08136014667548916	0.10297987287289076	0.013052830657668475	0.06818171783421187	0.1598187047203005	0.2015186736761079	0.08739327196082586	0.0492272959673182	0.15590646780544923	0.18081934706710043	0.10355269780648092	0.3767542992686302	0.0495819560567762	0.0165016501650165	0.2464053574945834	0.0009682416731216	0.0045562599049128	0.0015570260801868	0.0003913894324853
A402V	-0.26029513390034464	-0.18613196400451418	-0.29516220919280983	0.019300733801700238	-0.024434040934444467	-0.03574517552989818	-0.2056464247270461	-0.06946621142705325	-0.23339456116777293	0.045082559670640926	0.03490439298184037	0.015071425702872317	0.035433054146072895	0.05109540910172583	-0.06816789985473394	-0.023296512935671403	0.04250193047494435	-0.23271203588585979	-0.12662011447237428	-0.2639478448656554	0.011133155284373012	0.021407132501557166	-0.007715714943160174	-0.1936505965371943	0.006919193283825648	0.009512244484922	0.1988882025941939	0.0247473705918746	0.6113846759897578	0.8763440860215054	0.6973058637083994	0.0065816536404771	0.8297455968688845
A402Y	-0.11199936536278905	0.03697906611530225	0.05792742766671103	-0.021432695446228833	-0.0002244982834542733	-0.11684570211729949	0.04006125432532641	0.08132742875483484	-0.0006843355168750896	0.057404992079035516	0.05285653059998478	0.09645703006931743	-0.17086492084325824	0.02788055705805928	0.11209118428414025	0.24543086327382646	-0.0070954007803427895	-0.033966576105549554	0.05932364899089597	0.028919175031342684	0.012358527932831043	0.01698624369876994	0.06808158561076526	0.044201506461387874	0.04276010569438716	0.7815074135090609	0.629889859475883	0.8568691320176279	0.8021077283372365	0.3000770416024653	0.7654858499901049	0.6023188405797102	0.2767563383007548
A429C	0.032701338798003375	0.10304677850120572	0.16656203561941937	-0.003250759826785873	0.01837915524680734	-0.06877562473931526	0.20405893083827714	0.19850857438628802	0.27013908165378653	0.10330550075423751	-0.011102223410257862	0.03955398489176623	0.051659711623629916	-0.032969867887870104	0.05016529345442001	0.06006502279577044	0.12468008751570502	0.12092278756577599	0.15156710977980792	0.21927988715828825	0.02142049441968384	0.08284735979159154	-0.005640589003972705	0.1858207237407745	0.03928170702415652	0.0463836477987421	0.0188420019627085	0.0019523623584537	0.0318732890105592	0.9518815545959284	0.4232751784298176	0.0001954652071931	0.1291781360597719
A429D	-0.4243590281439947	-1.125324997315601	-1.2149989845270421	-0.2439542642916756	-0.537473690272821	-0.11650840860621879	-0.1928941103704079	-1.1807175843452746	-1.1115811459107474	-0.01092741376376874	-1.3210856979986352	0.10113696541207824	-0.36815826271855784	-0.3134409085034512	-0.28669374570985906	-0.3265969760818115	-0.29926306185940116	-0.30398953205380613	-1.15275545586899	-1.162363590816921	-0.2121276686350666	-0.26644432624358294	-0.5008531788660296	-1.1575515247635646	-0.3788931412485179	0.1118953705625908	0.0002164033758926	0.0004346881112801	0.0153619528619528	0.0019165247018739	0.0042501517911353	0.0002114164904862	0.0002082032063293
A429E	-0.4211575141894913	-1.1149799199454917	-1.077396232631872	-0.7846706044797294	-0.5871350933738362	-1.0007312799475283	-0.56188061662906	-1.1951875019676785	-1.1587589300012167	-0.8156709050411667	-0.7111964589543355	-0.4874188485204049	-0.5941519238666334	-0.7013512162369788	-0.6053504949717734	-0.5769935813181822	-0.934280948462568	-0.48980394670751903	-1.1545263835515107	-1.1175040876782558	-0.6310524642165835	-0.7717572404624353	-0.7523403826527275	-1.1358964810665015	-0.7620161459984132	0.0002050020500205	0.0002073828287017	0.0002080299563137	0.0002050861361771	0.0002063131834124	0.0002023472278429	0.0002061430632859	0.0002052123948286
A429F	-0.17305900194401075	-0.014229528729623207	0.11705540787462501	-0.00038044481309040443	-0.023763657305557174	-0.3032331850437307	-0.2676950631162588	0.10941053968826295	0.16876268409082795	-0.10683303265751931	0.21648920105063119	-0.10120785050942897	0.1601762828492001	-0.07109673640130589	0.036517054295992835	0.03053717653838525	-0.023741177469435715	-0.2196011947253789	0.04891460639789965	0.14314068704753707	0.007758400562199845	-0.050917808462076525	-0.00301880579387441	0.09679677814075638	-0.02676952905790584	0.0924629324546952	0.689897455374098	0.2538800536501245	0.3888433141919606	0.9317803660565724	0.7866396761133603	0.2357487922705314	0.5058969584109249
A429G	0.14101888570667978	0.06832307077831856	0.07153980665790674	0.08490300865482502	0.09616604061362907	0.04296116409630542	0.24448774096625905	0.028337715937055055	0.05380363159737886	-0.02070806518665786	0.16189492355609092	-0.0038327118078797895	-0.08835784091515542	-0.042629919450431715	-0.17105119453532078	-0.04084473871841004	0.11239151172976693	0.19368070183885963	0.048468916866274976	0.0626989745347027	-0.041674042560505026	0.06382343742921318	0.0570770273759056	0.0556014904444105	0.060454175890774675	0.0606531881804043	0.6452617240708309	0.6614293926039471	0.3631537554069996	0.4056240369799692	0.295959595959596	0.4901086113266097	0.1657650695517774
A429H	-0.15528252621395047	-0.4744965971386194	-0.23293097087001674	-0.06933425450895163	-0.15212807928427122	-0.041497025032779404	-0.1360062744791525	-0.5072969182170307	-0.20976805203291907	-0.1465328353452575	-0.27723412200159747	0.06602689499655323	-0.31265892224488795	-0.07491282443428705	-0.011727761265666312	0.045522669228598406	-0.07535747223717329	-0.14561220616253337	-0.4908035434276055	-0.22130302596498072	-0.0751043335018699	-0.12424721509882782	-0.08473423076132419	-0.3497694575157286	-0.10435545290663169	0.1521472392638037	0.0004114379757251	0.0827959226128562	0.0363784998978132	0.1753126922288292	0.0456111899452665	0.0002071251035625	0.0099030328037961
A429I	0.381273774057533	0.030599350874428968	0.15229102348024953	0.05853437757222233	0.21966046923032448	0.036563069994965405	-0.04196658057486561	0.15301275957892277	0.11453737615132989	0.18613833816148284	0.16840219809692716	0.2917045209619601	0.19262701270867433	0.07192897669279792	-0.28416901439363623	-0.15405478183009608	0.33903359427058194	0.18511889610572604	0.09310402093442388	0.13353769240933755	0.0787932773313079	0.24978221083229277	0.022995833870329767	0.11346250374889541	0.14084069017826678	0.2006559907389542	0.5997397285740844	0.4356362289312835	0.0041920731707317	0.8242835595776772	0.1518086578375173	0.3206831119544592	0.0109678660765826
A429K		-1.3648817976097827	-1.1775670558479636				-0.8860276626874894	-1.3986012273134822	-1.2800464376320007		-0.5300105570597526	-0.5040726985697175		-1.0312456491894006	0.14328780888188386	-1.2122834347614584	-1.1200558834668939	-0.8860276626874894	-1.381643001166064	-1.2278970069644397	-0.3840689289904073	-1.1200558834668939	-0.8311851502652147	-1.3027229105148634	-0.9211983188800107	0.0144110275689223	0.0002164033758926	0.0004346881112801	0.0012763241863433	0.0006538796861377	0.0006091370558375	0.0002114164904862	0.0002127659574468
A429L	-0.039537638565266334	-0.007163037764050984	0.07396142843663077	0.0012842138528867523	0.006725811300050756	0.08419998025883971	0.029711176594339143	0.05338694554575355	-0.10763007671993904	0.007705521847194221	0.007405110167449494	0.0850510025047917	-0.06473995473031044	-0.061847705132626836	-0.0008849685110998357	-0.06873717689374352	-0.0005108429748602705	-0.004497781255545659	0.023429591308809096	-0.013979101051226147	-0.0071861728485070045	0.004644813987554809	0.008973477973513867	0.004846491392055384	0.006810769446022718	0.997606223818073	0.7247742442088732	0.768579686209744	0.8941339126999802	0.8632911392405064	0.7680080482897385	0.9898507462686568	0.8093731461340716
A429M	-0.004913055082929507	0.13257073065114824	0.005140765104048416	0.09982921904238971	-0.047479465481944406	0.10502405106529063	-0.17353444877117952	0.11135772937514817	0.0762734753607495	0.04874165751561721	-0.056384407169212114	-0.06127628497785022	-0.22120990231024626	-0.03513374599566448	0.1549411583427393	-0.23945209543560297	-0.003633873459398	-0.08676160606809426	0.12200321844770755	0.041145479507982155	-0.0065862924076103575	-0.0002538907850276144	-0.05676605536388726	0.08214074712778452	-0.028233284264758872	0.3413284132841328	0.3006076718571971	0.6881016557566423	0.9686218211648892	0.2662324017650767	0.6964356435643564	0.2892013278656512	0.2885572139303483
A429N	0.1424901242158999	-0.02891992084590531	0.11486127152830876	0.0450886158576701	0.05130890601716331	0.12901812968223775	0.006070526054799451	0.1009817377665413	0.03449602051869475	-0.023490834341922853	0.03453684658700682	0.012002805805726416	0.08068310968615024	-0.0207238840558369	-0.07847492502292082	0.06784749374119195	-0.05049981910295011	0.07589218496690893	0.03749247372544381	0.07523816644437267	0.008749574162114691	-0.006914748255607752	0.07766632273413217	0.05648876064618985	0.035995541679176506	0.4727838258164852	0.761488796050133	0.5893849396436099	0.8822805578342904	0.2301617873651772	0.8246586186423907	0.5022222222222222	0.3595897038900716
A429P	-0.8192818937102896	-1.2514730861789232	-1.0814151170182291	-0.8806126352037967	-0.7778085409696983	-0.5792690846745486	-0.4370856889513374	-1.295448941434276	-1.3356577115772343	-0.43856118129623767	-0.6960545029430246	-0.5477276541297992	-0.6882129684209263	-0.7180630119853031	-0.6519903704492622	-0.7317888737554313	-0.6337769619120874	-0.6155642868523061	-1.2732934627192976	-1.2029430781986958	-0.6933082473950927	-0.6099860175442942	-0.6675555165344235	-1.2376894994618064	-0.6384836284505233	0.0002031694433157	0.0002063557573256	0.0002060156571899	0.0002031281738777	0.0002043735949315	0.0002019386106623	0.0002053388090349	0.0002055921052631
A429Q	-0.3798355646986629	-0.5598409863360195	-0.37790786715372227	-0.007578808762525778	-0.31671322841986965	-0.21279818108487827	-0.36024077630432016	-0.5644369252137968	-0.5495516522341158	-0.1762295662899993	-0.1855385800149756	-0.09235528302160337	-0.11934016980050116	-0.08980232604259873	-0.0266913219633902	-0.16286887007863313	-0.1925533458899162	-0.3700049035280365	-0.5621371256371592	-0.4611786116330375	-0.06652408134840294	-0.22714842317901882	-0.18692422035261663	-0.5107749254118105	-0.2068961384593272	0.0002023881805302	0.0002058884084826	0.0002062280882656	0.0002007628990162	0.0024671052631578	0.0470658922491488	0.0002056766762649	0.0002032107295265
A429R	-0.5398811571675297	-1.043567005469361		-0.783573246876766	-1.2531315228391493	-1.1510725103581054	-0.3860502684246695	-1.4010200136554196	-1.243948968166141		-1.3267221279829364		-0.06893260839185834			-0.7280100596283314	-0.45079753192186095	-0.46091635898800903	-1.2112510546749709	-1.243948968166141	-0.3824483085980877	-0.7968930197685088	-1.0462262357645613	-1.2220682253911768	-0.9412682826673446	0.0332156944156113	0.0002164033758926	0.0156427114033099	0.0002080299563137	0.0002129471890971	0.0063252397469904	0.0002126754572522	0.00020964360587
A429S	-0.029354956934914325	-0.0205630692419978	0.06963128445625606	-0.06602061196204198	0.049449142459615104	0.02717537164160999	0.06866678884090958	-0.029928864389495827	-0.13106001622976537	-0.08373507042998209	0.028483298381689403	-0.0639738722769219	0.04922030067652147	-0.029251159676140885	-0.20050544327803543	0.021168176607876933	0.030801643161290568	0.020488248395444962	-0.02523836663325643	-0.02722744007148149	-0.05986339557724763	2.925743779098069e-05	0.025612463381198186	-0.026232560555319324	0.012877567807149043	0.5957994848424807	0.6965174129353234	0.6288406390823433	0.883030303030303	0.4633717522953702	0.0083571137382796	0.4969684721099434	0.5973720337321043
A429T	0.16721381293688373	-0.06661976375721076	-0.17750215407270722	-0.052009823900657	-0.13991680944910373	-0.03590973381654525	-0.07939423214920016	-0.28392792801791755	-0.04783051559960191	-0.03877894332497529	-0.07681761181830828	-0.12512051109409558	-0.3481359863414176	0.024009929453405392	-0.08318422550621637	-0.1659031200243816	-0.034361130994367904	0.049172651714648206	-0.17118616083430932	-0.11120993930971397	-0.11157942280894431	-0.07020189154472531	-0.09186157592357826	-0.14088640346248293	-0.08099108606536827	0.5837573385518591	0.1234313927175478	0.3542750156022467	0.1746814632141389	0.1396350215296288	0.0032434623961078	0.0749792874896437	0.0261155665227225
A429V	-0.012333958591479371	-0.022833607411739416	0.04752263642087865	-0.11420956967302258	-0.02642351239916575	-0.05812617290633449	-0.08714920410828784	0.1011814238177471	-0.13207275868116689	0.16457069309089256	-0.10336353853426486	-0.009331211885682377	0.0017730495800950261	0.005130854771311936	0.0020570121230984433	-0.02297217746980767	-0.3703171691232697	-0.04925666477672283	0.0405060500175426	-0.03948222378240927	-0.02219675969013983	-0.060750235716257275	-0.061112492777293234	0.0010661973252121151	-0.06093135287654661	0.6797775947281713	0.7421192556019749	0.6479400749063671	0.0289171452009844	0.3947587354409317	0.6236341562120599	0.8866571018651362	0.031450444858266
A429Y	-0.24980635995572575	-1.230713591384591	-1.2281916384768616	-0.5858182216427799	-0.7351797896312774	-0.7160906287821022	-0.37386993281674635	-1.161838491645101	-1.2653982030206696	-0.5412652736690132	-0.6045571153360835	-0.86686084017373	-0.754856259078762	-0.5458239342884494	-0.5415132981325115	-0.9756291374105917	-0.5019905837395641	-0.3105049618420108	-1.1958650633797838	-1.2466749811527194	-0.6532346366404829	-0.5892660161249598	-0.7571954526837867	-1.2210463510937193	-0.6707887431064035	0.0088150881508815	0.0002057189878625	0.0002080299563137	0.0002050861361771	0.0002079866888519	0.0002023472278429	0.0002071251035625	0.0002069108214359
A485D	-0.24663268092338433	-0.20925021221932832	-0.5376086576570839	-0.19878213300591402	-0.07840907840558961	-0.522113939168386	-0.37160616382562434	-0.355733992442536	-0.4517123327877263	-0.07178205782032163	-0.18335348911345428	0.027710435673292517	-0.2545000974359273	-0.1635508441112288	0.15937087608593786	-0.22120827807156607	-0.03174551680361276	-0.30776661650139847	-0.28063374987117595	-0.4940213191581196	-0.07747290888366515	-0.060497829027161984	-0.301129017452726	-0.38338588300744747	-0.1758022833128999	0.0092250922509225	0.0593578369243768	0.0002080299563137	0.3129614438063987	0.0002101281781886	0.0806549423893268	0.000206440957886	0.0002072968490878
A485E	0.005336683726629342	-0.005410505513042991	-0.23739327650552877	0.07730409617901128	0.05193961967725466	0.36456522018469106	-0.06386412900606712	-0.05069512056467654	-0.058268437786793324	0.24657205212521657	-0.004841863736479737	0.15399864670865235	-0.14085516052157612	-0.0826303914937359	-0.1797283736825454	-0.35421393172176424	0.2166285508400198	-0.028848848624274274	-0.027875141032536997	-0.14505262623044032	-0.02859332180700371	0.1742178083138007	0.03160167347011725	-0.0852745478587289	0.10467129523394356	0.8364127050031139	0.8508980740099545	0.4870680286894153	0.0283917682926829	0.7458521870286576	0.6152600688119814	0.5086680761099366	0.0504137002116605
A485F	0.23967560266183985	0.001480823141712831	-0.03968068109521084	0.039190463768673	-0.08999958072298926	-0.0435316563773274	0.05652573632857073	-0.015031534719734459	-0.127511573919063	-0.012609024480521968	0.09102822735310549	0.06378209859193106	0.12712005632941972	0.0022133547464916097	-0.048849567594054705	-0.01950254748002037	0.018899679520113732	0.1510050751121154	-0.00675173190574198	-0.08292784050878396	0.0379002993653567	-0.02718108617228376	0.010530995136227054	-0.044337070335449626	-0.00820182469286596	0.0879921259842519	0.9267542059909724	0.4023510002062281	0.6123652633719748	0.7873831775700935	0.2967845016976233	0.4638963176301172	0.9199270220960876
A485G	0.275283293091269	-0.12507463447075923	0.002789041449841849	0.126715495768123	0.11654970011778149	0.05088689476499347	0.10345063173035625	0.05505456813506054	-0.13012836842533776	0.13783631773629187	0.12477098675041313	-0.041015154140769915	-0.016973171624067515	0.03209402131922563	-0.06242791254881224	0.19820184711598204	-0.18181913910725475	0.19192372479519196	-0.032200579751494644	-0.06213947237797778	0.009268712970982685	0.03138739090770002	0.12587311478134208	-0.04709236574991028	0.07940362808070532	0.0538852010933229	0.7607488171158198	0.5883087164551696	0.9862309905466502	0.0160790391321193	0.7689854494717959	0.5213338856669428	0.0357704402515723
A485H		-0.21464801462232178	-0.02815007659032993	-0.016886309853802493	0.252667583927318	0.48415041072922516	0.07434967365935398	0.05929821446183149	-0.8296317312803415	0.17621111316505703	-0.06625251934008386			-0.14465588343177965	0.23405447191838424	-0.15973360269804887	-0.20796347028540077	0.07434967365935398	-0.07118235846365323	-0.3739348789191897	0.03285047884349912	0.08727230637638046	0.11506343988899609	-0.21463149343067223	0.10123479087506147	0.692632386799693	0.6812378273101061	0.1301890893284068	0.2444740853658536	0.1796757164404223	0.7194088669950739	0.1359408033826638	0.0569559361169905
A485I	0.058708578651233946	-0.09361531970050165	-0.09747444448020952	0.008303637654511285	-0.15869216156928434	-0.04229668582885659	-0.012295315723659063	-0.02064379984044001	-0.07006214530817646	-0.06065284439633629	-0.03100686433102466	-0.018109697991605275	0.03323727506151981	0.07781750315635651	-0.18526070518327675	-0.05482884928856837	-0.2706787618932002	0.023643404666957087	-0.05666824647812713	-0.08370318906611181	-0.014058348159409421	-0.1607947911978481	-0.04267799565606199	-0.07012239206864089	-0.10052791882474749	0.7898779046868846	0.5373687461395923	0.3538335383353833	0.0002035002035002	0.3545997118748714	0.7402676399026764	0.2318275154004107	0.0008181632235631
A485K	0.011851814085406222	-0.01172591625073356	-0.10315898173523921	-0.12261969676791191	-0.05950627267017155	-0.11093099471389976	-0.11493143734981917	0.09309855993493384	-0.10092771293945808	-0.1599925682607487	0.1379107010945891	-0.14411783650628016	0.09010126988065495	0.0076478946170830935	0.10723341949490689	-0.10161938268621905	0.18713655591338543	-0.05014755419832095	0.04163816494386521	-0.10204291597800019	-0.008574397607499623	-0.003310486582384631	-0.020200433467361792	-0.028414426026776726	-0.011730743377505948	0.4500203169443316	0.6424265992611317	0.2589175891758917	0.7051597051597052	0.6351101049598683	0.6491370558375634	0.533264887063655	0.5023551095637927
A485L	0.15850409227243295	-0.021586045419673353	-0.07910085431068296	0.012022283849420577	0.004689323001187129	-0.043839906502469904	0.06425216544562384	-0.07080526541725335	-0.13406616963618057	-0.07995139874300221	-0.07756353937361443	-0.03726856949438539	0.0626022961959163	-0.0302249899047416	-0.04014773790401477	0.039484957358226845	0.07301104068881108	0.11214768220481403	-0.04598576922685085	-0.10632176199359217	-0.006061364255625008	0.0006034139152514973	-0.0264631087262477	-0.07583836919536509	-0.012866373673757812	0.033954857703631	0.4637502567262271	0.118142592973084	0.9168316831683168	0.4430713128038898	0.7005684125050751	0.0806286997346397	0.5660530042484321
A485M	0.21057110862109288	-0.10437071907004582	0.07595006829557657	-0.01412102826019666	0.02369824791752859	-0.08138847593155357	0.18930190863151602	0.09361618081203729	0.0018190540541737472	-0.03800756605223808	-0.11736576849523309	-0.006926656520156128	0.09038163509044829	0.03433922368871081	-0.1631681606482206	-0.11202664273699879	0.06880537929560071	0.19997570391347871	-0.001983612635520532	0.039360649560073055	-0.009474547923495568	0.01882833220129116	-0.103506334966968	0.018836617114337772	-0.041042704452292855	0.0166340508806262	0.992182678461222	0.7255921432697863	0.6897156213478769	0.1049825712528193	0.7905939590512873	0.7768754833720031	0.2401809582562204
A485N	0.18484273236853363	0.09115203507238497	0.3812956348806073	0.05779652030262834	0.1176788347128272	-0.15073467985651623	0.25630616623571933	0.10571602807316673	0.128214063637403	0.012606728783057386	0.0051317265415468175	0.026941583478826008	0.1691335480002765	-0.031721113812249555	-0.12956218008574064	0.18870951663983632	0.07036830847938497	0.22101689384124384	0.09845240941645193	0.26029728215154885	0.021897295193758163	0.06752359117943697	0.021052667156694942	0.1816431733225972	0.0444752315497118	0.0074363992172211	0.3953263808420239	0.0046216060080878	0.128451145486587	0.4277809578324747	0.7673908710384693	0.0031073994950475	0.0664077669902912
A485P	0.04570621807378639	0.07605480050535049	0.009440746669582159	0.030154689172580088	-0.05678181582125854	0.06825244589902249	0.06996784873751806	0.11327601144198426	0.08854829712979505	0.023321325250635405	-0.05380476937225803	-0.01087210715928805	0.15859340267213778	0.030728930668824015	0.047050968520567414	0.02628810766862446	-0.08999784769491728	0.05788803342382507	0.09478544001430901	0.049536668760940344	0.052274348359376235	-0.040364879227417	0.01446324174202017	0.07233844525395056	-0.012690373718351926	0.4446632532493108	0.2667703674897919	0.6060959037080179	0.3412553321145642	0.7608443067389621	0.0760697305863708	0.2175943947061113	0.6556237218813906
A485Q	0.028827326521201093	0.12724518396562237	0.09936603522996205	0.16456540938611836	0.10888516467517806	0.008380458051766264	-0.044216091821325285	0.08861607146184503	-0.1792942059231354	-0.027840334727980608	-0.016539558277650718	0.15736449836613198	0.09902028521014809	0.10643487753797946	0.09141756890525995	-0.011771031619526194	0.021695527031147264	-0.007232159947519724	0.10805991385156281	-0.033246525661074416	0.12409075828294942	0.03535832652926162	-0.006602889533848857	0.03913605588241427	0.014530269933059304	0.8556972272819268	0.2130316035895435	0.6089822826534816	0.3974788260783927	0.8951612903225806	0.0001980982567353	0.7263526664071623	0.6150684931506849
A485R	-0.15977401612486475	-0.08514682008555954	-0.18929683900764838	-0.05134112035129335	-0.17044587550027995	-0.04681331504335729	-0.11871585378911856	-0.20218521651190358	-0.030792448555745117	-0.013322910129066983	-0.08367987171782419	-0.07337037242853738	-0.118113631738857	-0.03675009664109222	-0.08984919640278961	-0.004758689779691899	-0.03940673263273065	-0.1390988788121161	-0.14247950354172337	-0.107868940031247	-0.07360125406642368	-0.07277061444716479	-0.04472347228103764	-0.12507043491991623	-0.058678887085928465	0.0030407459963511	0.0076876390855755	0.0613929146537842	0.0050494849525348	0.1348108987393249	0.0002010454362685	0.0008146639511201	0.000809552722121
A485S	-0.16748570881598876	-0.05969378519050464	-0.0013366953077384685	-0.062109695517394925	-0.04288543417598338	0.008851705611623953	-0.05743628236352586	-0.022481437608529522	-0.0684563104812537	-0.0007745667789143037	-0.042382106366970373	-0.011072503577406495	-0.11233242012527707	-0.09023584798273722	-0.15474036727754142	-0.021933326490201976	-0.13714295968553897	-0.11141192242955772	-0.040967634517043224	-0.034506205882593136	-0.08529119169671968	-0.05914771176776061	-0.018334055517331065	-0.03773330283579455	-0.038596561822519505	0.0268686868686868	0.3938161106590724	0.5160761826745853	0.0212938552017846	0.5628778718258767	0.0002009242515571	0.2682976554536188	0.0346232179226069
A485T	0.11961659371752363	0.08307791638998073	0.16532554233825536	0.036116639695916254	0.08512285334046467	0.11051919443015924	0.23692111847316236	-0.08286580420509015	0.06465814343061768	0.009096856476994796	0.029693630934417223	0.041902604274124365	0.047419626063631926	0.08809439855795628	0.05257238473221706	0.11349382666474188	0.07659158035935247	0.17946077142468816	0.0024906687972655367	0.11586970252520318	0.05333752077049042	0.05733575074101167	0.08508786781166389	0.06029368316475818	0.07127853925960075	0.006695549428909	0.9360297152290548	0.1554080437329168	0.120844739929605	0.041042598716203	0.045911330049261	0.2832449420546061	0.0039517881841533
A485V	-0.09204809074630335	0.01874797817417565	-0.03807786912549211	-0.07813433204048553	0.04029714293238816	0.10301567425115273	-0.009789012073227686	-0.026754711106996735	-0.05699016821120629	-0.012956912231725862	-0.0171320029264548	-0.08596275169673981	-0.05513767728691711	0.012481917811922604	-0.11019004829154064	0.1122569006709928	0.1599445759401181	-0.05033235340523683	-0.0038239792034285083	-0.04750302870810501	-0.0627775380380328	0.06425238791611496	0.06723909108389825	-0.025498206851323254	0.0657465123932693	0.5310108739428111	0.9438225538971808	0.5026661197703035	0.0335703001579778	0.0693551529320085	0.0052261306532663	0.535910478128179	0.0011787819253438
A485W	0.25963759805614733	0.17403722595849674	0.21442952188064665	0.09007518222548733	0.0032823704318351013	0.08676321780407603	0.23052058176907314	0.1430845034674228	0.24409891342450185	0.016747266347591327	0.015955875593355744	0.10618141545928919	0.140817054677872	0.06228984112778287	0.08771278275917536	0.03974682971462074	0.0497489909256721	0.24515254499363384	0.15864387365002638	0.22934048613429076	0.09764753133595756	0.023391881741961613	0.04778938061901237	0.1944251812265843	0.03564220400442662	0.0021743427554852	0.0501652731868559	0.0060182488837119	0.5782942682686626	0.3123547637490317	0.0019809825673534	0.0003892565200467	0.2140900195694716
A485Y	0.25041114216380217	0.07449276815575742	0.04088339566569347	0.038112218450295145	0.03932478258659253	0.028674723992548543	0.21832520686807344	-0.04263449243392967	0.11122092981410453	0.020950272206288267	0.036520823002326355	-0.08832795848236394	0.06639533443877897	-0.000771663906171776	-0.042971692111771355	0.26664822428400387	-0.025804150800360092	0.2344573726830499	0.01711745458585984	0.07648077712620016	-0.004451045558280106	0.011750025645146914	0.11490967563277864	0.0471044260034202	0.06425170580519914	0.0001980982567353	0.8456585365853658	0.3429831288343558	0.8241932290635517	0.0017567831348819	0.7678932470683381	0.3835027365129007	0.0041128084606345
A493C	-0.07161156789472149	0.23877319225172347	0.15314796182083	-0.00857786553235174	0.05109924568806305	0.0010950234678519324	-0.33790770951557597	0.14507850448064422	0.12380568082492449	0.07674661913071229	-0.014214842459365268	0.2889440655773637	-0.14748857994584869	0.08451202928903222	0.16304867261236444	0.002461673371244729	0.12243083459472869	-0.19862414304325024	0.19268633065256563	0.1385514173558825	0.0836880433699918	0.08372786069061348	-0.003532931847104377	0.16587277528287214	0.04075710534476716	0.0570552147239263	0.056006179992275	0.1744656268053148	0.0818484433130996	0.9271714462554156	0.0163805012828103	0.0130122353855117	0.2111241676459067
A493E	-0.5253444111223551	-0.26701959720480534	-0.21809073095425272	-0.14632508750111406	-0.12802524680806454	-0.1089393372396947	-0.3162409699552775	-0.14255813931274128	-0.1732627304991309	0.0056465262609599045	-0.09537178447205039	-0.14628555929175066	-0.1806453379224938	-0.08162848362489576	-0.05600582790328864	-0.19181267112622954	-0.2090126614397623	-0.41700758444406566	-0.2034471213279505	-0.19550262352358963	-0.121440963326343	-0.10773395727108857	-0.13141566539628236	-0.1994694039307114	-0.11952622024309191	0.0002019386106623	0.0293333333333333	0.0461254612546125	0.0104379860826852	0.0111133978184811	0.0002017756255044	0.0012262415695892	0.0004049402713099
A493F	-0.3294698358291676	-0.11129543219853377	-0.1627463434801357	0.03983488207609578	-0.0673219110190761	-0.03033724266190966	-0.23975658277125192	-0.17318308973244897	-0.07931282905524607	0.007510178828874327	0.0382206466616304	0.009352394182829186	-0.14715513354979828	0.04533804668349214	0.0735498292666933	0.022291561383688565	0.011580209824738666	-0.2839159750354333	-0.1419074350758343	-0.1204265324967068	0.006264097169941623	-0.01562387450215807	0.010354618259134071	-0.1311270043640571	-0.002576154834599	0.0378912685337726	0.2923531896915927	0.3963605940179878	0.7596390484003281	0.8938751926040062	0.8895705521472392	0.1693264248704663	0.9457893647837782
A493G	-0.11199666987158276	-0.038409961634890806	-0.003265539732218428	-0.32954770692006496	-0.18834194639290913	-0.1865190950582174	-0.23019432687263586	-0.15101113225690277	0.15407228893742914	-0.13651674970608327	-0.08108510944753486	0.1490152194141177	-0.0043557853092822405	-0.1442021320166784	0.06360921422666646	-0.15465179460517023	0.09369200248481266	-0.16988536904932308	-0.09361227198260477	0.07754718647808888	-0.043485245606272045	-0.07176275673722343	-0.1400734565161132	-0.005495763088290249	-0.10551383582363967	0.0546747967479674	0.323656578134651	0.2791690933799262	0.1717891308772644	0.0138974044553443	0.3711675126903553	0.9386920980926432	0.0059609455292908
A493H	-0.08670810364342035	0.04111611985432307	0.37056632097979353	-0.055197144529807216	0.1538426036822266	0.5773443822873114	0.085530792803808	-0.125281399844705	0.38616755250023516	-0.03872176351485053	0.04141369710112139	0.24373745916365858	0.16857488090953207	-0.08225480383516773	0.04725477457876959	0.287187591985192	0.08558204427633566	0.0019802031233332714	-0.03968497449346436	0.3783880255037597	0.06993412253485838	0.06908875906069176	0.31864698591480545	0.18444280066579452	0.19925724913274648	0.9922824618946556	0.7935511793983986	0.0096314132246712	0.3426067073170731	0.0009426847662141	0.1988535283652895	0.0907020872865275	0.0007696748123917
A493I	0.02627465065658554	0.17488126260954226	0.22539931251324377	0.1724533341918753	0.013827566363718811	0.15375560530378055	0.056303905577487295	0.22268146807725855	0.2988094466737932	-0.01865291859361423	-0.02974711022116426	0.0655864145931166	0.1419644369411495	0.09696468584162468	0.260826667927547	0.10536649991556139	0.22056461448454917	0.0413674079233525	0.19897932429136203	0.2625712546398881	0.14914905469152312	0.07586306332795131	0.07852844811315852	0.23112564125139656	0.07719637125908206	0.7891182712714644	0.19501766127533	0.0877940359325801	0.3079268292682927	0.3610482654600301	0.0090927060683929	0.0218216318785578	0.1464306330575332
A493K	-0.050917765043642864	0.13100464215855523	0.11057967009844852	-0.17110317122876023	-0.01581149363720085	-0.053229697348137636	-0.02835490140526335	0.06119314330648392	0.10749044769105491	0.03960554647106082	0.08057769364925395	-0.06015569539316276	-0.021043422621033658	-0.08562620197013246	0.06501784491909335	0.186019742333917	-0.039371809032578066	-0.03959222500918392	0.09652112073387706	0.1090358857581037	-0.052500852630656375	-0.004811480990976694	0.07443169112210672	0.10279207323549973	0.03535411219506591	0.7392915980230642	0.4278389669578428	0.4023759340869898	0.9081214109926168	0.2534668721109399	0.2318576915302203	0.2098550724637681	0.3715889297464679
A493L	0.008417565370206853	0.06284170977524633	0.06224614459792259	-0.06743927899032141	0.017317906177440372	0.02963446332489978	0.07524265458687106	0.08683432277149153	0.16530802866928193	0.02684717265400637	0.0008582697984104285	0.06953852544181327	-0.20549806039971855	0.009095791147376062	-0.020520507156217938	0.09036161935537605	0.11886066710044745	0.042216989505449304	0.07488789157866456	0.11469719568762969	-0.04003635690841391	0.055073661884305465	0.04076880783144208	0.09492985006081134	0.04793896452400453	0.459829398928784	0.2252972130189047	0.0494837327099162	0.0406170669791056	0.2439929673764407	0.1047446722959388	0.0148990394040384	0.0102990691225985
A493M	-0.17902832284134196	-0.10901160276878893	-0.08796264193267272	-0.0032010011036493293	0.021747359388444392	-0.16490522296235396	-0.26994725131523784	-0.17239023259158492	-0.13267793716956716	-0.027942646392367435	-0.04700451607990835	-0.002709635228367098	-0.1443769721804295	-0.026735630266367084	-0.07408687634506599	0.1258307730009845	-0.0007153046642796809	-0.2237716894472429	-0.14035291206919698	-0.1101470566827293	-0.049230190958252894	-0.0021605547941691426	-0.023725828468540742	-0.1251709329297724	-0.012902897538891043	0.0121432908318154	0.1498867613753345	0.2742833573932769	0.958756724447101	0.640818858560794	0.1173263327948303	0.0612916495269436	0.7059182428309945
A493N	-0.5874421819027016	-0.5433980439774208	-0.43395429618378545	-0.1249408041995097	-0.16429093278120122	-0.13613387819633427	-0.5422983715062591	-0.4654653957717679	-0.6267973389768764	-0.044604060768781366	-0.13029473801033734	0.07917155454467663	-0.11654166828728268	-0.1136589138727166	0.06603554632763076	-0.2369021658575164	-0.05855178845093542	-0.5646937078160053	-0.5039055553713463	-0.5271560807917978	-0.03891721139028966	-0.08816762381413687	-0.16695362346649711	-0.5154839802999459	-0.12702287463616577	0.0002044989775051	0.0016590626296142	0.0002080299563137	0.0930949445129469	0.0344610212229459	0.4719237786336914	0.0002061430632859	0.003269309358398
A493P	-0.18885662506372516	0.13033437840882423	0.17969135680110737	-0.14133254103239662	-0.02114044473547012	-0.028926942139398882	-0.163321480818288	0.13066948000087794	0.1199806669499236	0.0883924352201666	-0.016624130731447164	0.039115644795317504	0.0058260184314710495	-0.0063271409368888185	0.056182990507892855	0.1406766895284662	0.0922949003792289	-0.176032558406291	0.13050193893430478	0.15014490529493302	-0.007653033412966046	0.05413203931127196	0.03379970419791606	0.14035685287581506	0.04400169017239972	0.0357578220235676	0.0741463414634146	0.0750097162844928	0.1790427417766397	0.3548071274720971	0.9081632653061223	0.0056963268513062	0.0747663551401869
A493Q	-0.24912348578631244	0.14282459828254718	0.12128435747779057	-0.015436541693396501	0.12779749824508926	0.04711254354955791	-0.37465382316354906	0.23615875624253688	0.038669931765958336	0.0523392007792436	0.06135727911075902	0.06605996955997004	-0.294700631362008	0.03712956011613538	0.06869058836266004	0.10161279191528237	0.12380247022072603	-0.31052376993856723	0.1902463192748719	0.08056841744939414	-0.021427360047130316	0.10172723069860648	0.0702126312265436	0.13644937188149678	0.08605598087316026	0.0265650741350906	0.0786175465248765	0.5556620042153669	0.0727946916471506	0.286402157164869	0.5989488578936729	0.0828985507246376	0.0207083413973292
A493R	-0.28562714620625534	-0.09495619486207096	-0.14201454551882262	-0.22259136800787224	-0.051087393168074285	-0.005439201155253143	-0.19119145891656553	-0.028747809654850645	-0.10447841286551007	0.07794610011321727	-0.025783093031509108	-0.04326819335920577	-0.22918235200564366	-0.034216183716013135	-0.08126414578261286	0.0014326588325216927	0.0746953373183297	-0.23763674607123209	-0.06147222989419135	-0.12312440544515806	-0.11954542036859073	0.03508963897188364	-0.009883664717282638	-0.09196901197318867	0.01277822479858798	0.0046445880452342	0.4601025641025641	0.1832718327183271	0.359601095033242	0.8155999176785347	0.0002017756255044	0.1154710811363171	0.6469077257459
A493S	-0.20887268897122685	-0.04640708948660652	0.01231393153119726	-0.09274538332579663	-0.010530715813499654	-0.09628467822555742	-0.11706249320481611	0.011136551547973259	-0.003598268384438808	-0.03080734466595229	0.030327119877606907	-0.03167660026551694	-0.11303289939457067	-0.06260453171773986	-0.17573507221726653	0.00992739136933717	0.05831653791240248	-0.162237387384883	-0.017348388248189905	0.004379769406357774	-0.09433741351778539	0.006166169177658028	-0.017617882770512062	-0.006443404347448523	-0.005676844816658683	0.0176793334688071	0.788971807628524	0.9609574259368256	0.7848076547549306	0.6235414534288639	0.0002011263073209	0.8916345959084464	0.8489296636085627
A493T	-0.13434240623650448	0.07663959473585302	0.03962559433968283	0.040611994268749584	-0.016548504025540315	0.07165596845240853	-0.13542583368542688	-0.012932581239003534	0.07504611828727986	0.11179656322604106	0.08273312179202386	0.03669450053263667	-0.041298305965464334	0.04574336916037582	0.15142046440656062	-0.05754941322184577	0.02871437425883063	-0.13488401825764504	0.032548550240888735	0.05744455756111324	0.047948281652268054	0.042303785514715475	0.03367066184034306	0.04505025578120657	0.03799368127174211	0.0741114701130856	0.7022439024390243	0.4923857868020304	0.2628079780993351	0.455747908967127	0.0693893735130848	0.4094380262384962	0.1394981229006125
A493V	-0.21561893619221997	0.12149356576576947	0.1122137856903098	-0.04544058945373493	-0.00791508666540723	-0.020364636829367393	-0.12931131217785677	0.08851730419194179	0.06350157131491845	0.10850960313040359	0.04275895122525367	-0.02905521910454922	-0.044073222099580076	-0.04071327832170892	-0.10000528621815727	0.06274501046565542	-0.01479820958649756	-0.17181981322051412	0.10509965188929264	0.08806326310757387	-0.051646694017004134	0.02971799084578875	0.028812619069810676	0.09660660460576984	0.029265375979222977	0.0957055214723926	0.2850749172990854	0.4018871557866358	0.5348656018698871	0.6211204372438025	0.1613622542063653	0.1492652745552977	0.3749270001946661
A493W	-0.2957219615157188	-0.020806177620380076	-0.01626743926813865	0.028280793752439505	0.01708044454393301	0.0929695262657671	-0.21152682950226573	-0.02160655189165338	-0.0988272621875368	0.16493576881984237	0.03261658944390973	0.01714661411032483	0.09663040690228075	0.1289048185772419	0.10911574947487186	0.048807798094735545	0.14231769854932957	-0.2530102831787477	-0.021206309252345925	-0.05695685912164642	0.07671110988132324	0.10956228517410423	0.05835742050117931	-0.038970847936493316	0.08418701454563131	0.0048573163327261	0.8085237801111798	0.5582594349350382	0.0114240693322828	0.2124322230828814	0.0095087163232963	0.5131633072809544	0.0031311154598825
A493Y	-0.376658487142938	-0.30449578632509045	-0.28839687357161176	-0.36558697968515363	-0.2354882267213899	-0.1962907219287284	-0.3133390541140442	-0.22097794148187747	-0.19555335381439487	-0.23045730757250688	-0.16731470450687752	-0.07047400914935308	-0.39702562712888073	-0.2013114189549897	-0.2785030589053751	-0.2748862374597447	-0.06303807784370868	-0.3446514147489107	-0.2621325906135657	-0.24122838345336833	-0.2576984533959097	-0.1740741869670823	-0.21211857368772705	-0.2516426254236044	-0.19297097844200758	0.015650741350906	0.0726658217152513	0.1242417904204141	0.0121000820344544	0.0162229617304492	0.0002021427127552	0.0147150259067357	0.0002069108214359
A537C									-0.406294506268411											-0.406294506268411				-0.406294506268411				0.2403083201088188				0.1924638989169675
A537D	-0.04675658015182547	0.09819209010242555	0.24401903082953913	0.0006292182733918551	-0.2148171488124788	-0.5984554119299336	-0.2043214812986802	-0.12271102067250649	-0.03591985718331528		-0.17962547097734752	-0.11098283849746657	0.18087261917831493	0.007341984343847763	-0.14062082691086766	0.027541872787466233	-0.11402584634363529	-0.12338902949143062	-0.008035548661840109	0.1108288390803171	-0.008045695443262715	-0.16354147607057135	-0.22731657644143075	0.05262046139051454	-0.2014672582542552	0.3202224052718286	0.928584995251662	0.3983521747461199	0.1437289562289562	0.0186203977994075	0.6121580547112462	0.4468412942989214	0.0022835789910732
A537E	-0.2765876189081343	-0.38077157720435706	-0.4583346565664842	-0.2587309840782993	-0.6096203573969369	0.09952642914316841	-0.06243685065886871	-0.9326876869002824	-0.7654512693550427	-0.6008575253765086	-0.17558971523687392	-0.21567376191092563	-0.6448256101261889	-0.04092069619988346	-0.31264297977719935	-0.40246188677784717	-0.10985898901946446	-0.16554236342434175	-0.630496454344139	-0.6037360888556746	-0.28147868151844785	-0.4205561282482351	-0.14486428431927698	-0.6170542256654871	-0.27613478457642465	0.1927512355848435	0.0063357972544878	0.0012549675800041	0.0016386726751331	0.2289462547608971	0.0004052684903748	0.0002079866888519	0.0014589412255106
A537F	0.12331786557676931	0.04744462778261561	0.4186446412575039	0.09001309352475893	0.03316800717212543	-0.11292378880958202	0.1974178248065224	-0.1397218893594917	0.13889869490848603	-0.4613757445595196	-0.07713866099829142	0.14925113174886512	0.09061068414733946	-0.02103742178984612	0.11494692532027599	-0.22728924899242695	0.2661801499776738	0.16084353481772176	-0.04310552567382005	0.2855415932470467	0.08587420421203361	-0.023187004766229653	-0.13770788322628916	0.13055612947863782	-0.0793114113152639	0.0563600782778865	0.5884283955683217	0.0659130101552021	0.6590640975226111	0.0487497373397772	0.0292605773032819	0.4967954942707321	0.1405704904576236
A537I	0.1190739711462305	0.20490663195977987	0.20467516135902133	-0.05334262718414099	-0.12327060395155753	-0.13091412210352837	0.12366708471470672	0.023080466760319107	0.20129536503144924	-0.2885202432134353	0.03880100775798991	-0.1761708694536819	0.016973298049286604	0.030536395252138065	0.054494200308116844	0.042164775908881735	-0.050105734006327694	0.12137235581879091	0.11685615161283372	0.20298625292455091	-0.02313165137791572	-0.15055531158186336	-0.014416980236033838	0.1605638617283478	-0.0808809233556672	0.414431796256994	0.509760178471835	0.2107797740322282	0.1197390572390572	0.8747870528109029	0.6860959319975714	0.1436432637571157	0.1894649177597335
A537K								-0.1478734476956107				-0.7042162666603887				-0.4351226340396627	0.17731943527223465		-0.1478734476956107		-0.7042162666603887	0.17731943527223465	-0.4351226340396627	-0.1478734476956107	-0.09664406891566725		0.6114864864864865		0.1347424042272126	0.07943199467495	0.0077757315326376	0.6134927797833934	0.3671328671328671
A537L	0.09941351997824519	-0.2161360530286674	-0.29084721581923034	-0.12463116462899554	-0.2604411677950232	-0.1592922507237216	-0.10805755686469198	-0.29107394724380536	-0.2666939259973303	-0.11000465528631759	-0.07691545405021	-0.11111132423789995	-0.10997287109433221	0.023028311624723317	-0.14315759577358572	-0.0490982470502202	-0.16211835043028208	-0.0005957278510172479	-0.25311849253852015	-0.2787200253512055	-0.09192688981149261	-0.17618026736823364	-0.09434767690174822	-0.26586247027297943	-0.13468383607565615	0.8457552809884417	0.0002027163997567	0.0002001601281024	0.0002010050251256	0.0014121444422029	0.0002019386106623	0.0002035002035002	0.0002032520325203
A537M	-0.13419514506648803	-0.15969573767608194	-0.16137483648319018	-0.005398764839471325	-0.16678055328394756	-0.10300354265627658	-0.1457696776032792	-0.18939607372904382	-0.2117407000530452	-0.08999799730732587	-0.07332598818046948	-0.09275141604774524	0.0178609642608447	-0.0119149541546192	0.008636190310972033	-0.09654194644745538	-0.023036206537123172	-0.13997080376707183	-0.17446947804806467	-0.18633798937070184	-0.016181058583255747	-0.09207781958832373	-0.09090078534151819	-0.18039152901956568	-0.09148918242832778	0.0596498371335504	0.037920489296636	0.0341276252019386	0.0386819484240687	0.0470902734937281	0.5138721351025332	0.0020383204239706	0.0012210012210012
A537N	-0.23561615890843046	-0.19789103002415354	-0.1381073764615376	-0.2114177595619971	-0.1853474605541187	-0.14605464996416886	-0.016497823307145432	-0.20115637296260303	-0.1787639234025522	-0.12452029319311665	-0.015564639319303332	-0.16988083316574584	-0.11752585455783619	-0.035604615511359294	-0.18429799614780148	0.02992803358643187	0.1324954975034364	-0.1219009873869422	-0.19952277766142415	-0.15829243705021168	-0.1423943539364538	-0.052428871225009145	-0.04198682835348416	-0.17876032370513686	-0.047198402537901356	0.4531866306829977	0.3064271802640121	0.452727667898283	0.5149410774410774	0.6565161839863713	0.0327868852459016	0.1987315010570824	0.4051634395169685
A537P	-0.17914498469611154	-0.7784050761361837	-0.4142733996289025	-0.3453456258732191	-0.4550601029740433	-0.43352723234586227	-0.1205380261251638	-0.8633624386607295	-0.38597109645504213	-0.38217404768402	-0.2926635850838303	-0.03539803235199299	-0.4460893902319757	-0.21360098300728728	-0.35799284865458836	-0.10225418878048334	-0.28547475794984173	-0.149543925244246	-0.8202584770567182	-0.40005284602891794	-0.27245655137600583	-0.3725601168080981	-0.26973311580257653	-0.59491057098536	-0.3202306955328256	0.1982369823698237	0.0002073828287017	0.0047846889952153	0.0002055076037813	0.0004100881689563	0.0002006823198876	0.0002061430632859	0.0002056343820686
A537Q	0.16321461250027078	0.1591972750096781	0.1700941597231292	0.12798759375155233	0.09292203714383122	0.15016020303364938	0.12165345251081504	0.11266396495405738	0.09041636987660726	0.14711316840262406	-0.03216652996099494	-0.3412803904791973	0.05530704349835545	0.06242529599928841	-0.10139584875793593	0.014542586663269302	0.21924015731054244	0.14258368907227398	0.1361182250392992	0.1308052548650235	-0.029870987308487303	0.1540214070994477	0.046269581482434555	0.13346418569046017	0.10115122991071362	0.0840551181102362	0.3173789173789174	0.2664613015017327	0.000589854502556	0.3723035439137134	0.0940604094871275	0.1045410628019323	0.0003863987635239
A537R	-0.2347773522174198	-0.10659084880204911	-0.1565147191064974	-0.0807952592205357	-0.21429654949601767	-0.15471518718611604	-0.0028880046842734352	-0.14537832990980376	-0.1119285685710241	0.09283756473772033	-0.09869306892021841	0.12914746660065007	-0.28961018737673533	0.078352147708348	0.045222336079741736	0.19820917940610713	0.11887231032335652	-0.11417863836433176	-0.12585424100275885	-0.1340494101323317	-0.01596918482722348	0.006869022698002417	-0.009910817939569772	-0.12994600653572788	-0.0014965021788499854	0.2556237218813906	0.300705101617586	0.2743915123777824	0.7565588773642465	0.3830223498052081	0.9934223639625274	0.1111111111111111	0.3458876221498371
A537S	-0.013291217510132599	-0.01457658567800096	0.054071241046118185	-0.06754337045629114	-0.06750441614654329	0.0065930409075460085	-0.13810380550830464	0.0565871476246304	-0.009204426458747188	-0.07888428460912753	-0.06904861704890608	0.09789149514714689	-0.08306120646494393	-0.02788439913198695	-0.039885735273058776	0.0627662883252527	-0.030293362607573013	-0.07434818560108705	0.021444022655998863	0.022780283202433974	-0.022650699291040986	-0.05874440232110049	0.0011120698969501284	0.022112307638989928	-0.028505762746398183	0.1255823374518938	0.6313717772092108	0.6832322441792212	0.0414653784219001	0.9526223435367518	0.2734546909381876	0.4979391560353287	0.1667005488920512
A537T	0.14375182772891834	0.11530764414791027	0.2890619396521853	-0.009321415839725693	-0.09131820070296641	-0.12462096174697379	-0.07490988935026431	-0.015481467412661947	0.017870601644035134	0.035876278669682175	-0.005673247659126018	0.20798426878797854	0.023282034739576157	0.04057052249137849	0.08090516300049423	-0.03824187315798279	-0.0021998682342085425	0.03855968617549167	0.051394685027022775	0.15982907736041582	0.07069256826243205	-0.018234841258416488	-0.05531078456620498	0.10663039606695729	-0.03665371395971744	0.8007874015748031	0.6296944930920413	0.2626612747929905	0.7179174293268253	0.3356715494120074	0.0175024582104228	0.2196442382057231	0.3100966481595723
A537V	0.3631642600781259	0.18767919631486188	0.24705091308545166	0.12934597808046883	0.0875063973571366	0.07739075205129409	0.25193746386207555	0.094869666830428	-0.09205713250741625	-0.027486104872180027	0.15673807820899732	-0.038239827770462274	0.2620273696835336	-0.00787046669251375	0.05599896718981748	0.02421414518022209	0.08952753310465962	0.3086224967525483	0.14202061524652557	0.08743753185606734	0.0843203659296356	0.05087646397151925	0.087144836736548	0.11498719595686957	0.06912461763309002	0.0001969279243796	0.1076863051111978	0.6375461075519316	0.2108990753492032	0.074554608830364	0.0156095633274056	0.1327106440941817	0.013782240598543
A537W	-0.09232846275801093	0.013795891453717766	-0.09545432150903146	-0.2005792524704539	-0.17721461839783648	-0.09529965493191919	-0.016875736579984316	-0.0028418031276984824	-0.21272688324902114	-0.11362928128251937	-0.1342878043050411	-0.37194805263354114	-0.2930574782995609	0.06767870191752931	-0.22704658551228815	-0.061620880893778464	-0.03648651048646677	-0.054108885146701556	0.0055010280386034085	-0.15289933632620403	-0.19709669233660754	-0.10796109006087097	-0.09676409448096994	-0.07152630384311856	-0.10235172958062536	0.7143450280257422	0.9996281836772636	0.4648989350141274	0.2215909090909091	0.3466780238500851	0.0070835863185589	0.5731501057082452	0.1097230897355819
A537Y	0.12188492456251866	0.09705385890143498	0.17807025332234133	-0.2750417294827808	-0.18076294410812824	-0.4858850287378445	0.20065008844733692	0.1288503172420954	0.30855852436399483	0.11791680543735274	0.09032535104514554	-0.1249979630543952	-0.2837198510243079	-0.30880841392901287	-0.34334252239630864	-0.05440344995992756	-0.24966097946570082	0.16180497115549444	0.11303968405295903	0.24478917973666287	-0.2651977919166003	-0.09516416076448014	-0.12991194144879623	0.1804178595797064	-0.11243343968104412	0.1199455676516329	0.3401063425750095	0.0350641885418662	0.1279737489745693	0.3755818874312315	0.0002024291497975	0.0179710144927536	0.0690946930280957
A550E	0.34258394543500825	0.5214823979090634	0.36249606340689206	0.2751320643299675	0.11689003123574014	0.5068763379625536	0.2611391265584431	0.36661618660504136	0.39734885787441715	-0.19782228588362966	0.1374742600810235	0.2996410960582499	0.3127129141785019	0.16143322137286475	0.01359884842215319	0.23863501324144457	0.4009864358952102	0.3024361877498736	0.44612631100476496	0.3800277053138449	0.2168217000258549	0.12726823758834205	0.3028839231124333	0.41345552228355875	0.21774658986377218	0.0333783523056145	0.0005577244841048	0.0088905352843119	0.0973704268292682	0.0015082956259426	0.0007906700929037	0.0001897533206831	0.0001924187030979
A550F	0.29150572442989	0.08159988637528436	0.20059570747653274	0.0022913494754712906	0.021445678247710764	-0.0764566208470213	0.12990356489464677	0.04862063099734131	0.1279556877170098	-0.18917182447033262	-0.004058727513840941	0.053919250680590614	0.06576042103949549	0.048798639550019215	0.058798648479233814	0.047855733485102046	-0.006313704932944842	0.2129661773865274	0.0652044927044281	0.16473282947889406	0.04608822957909638	-0.055032458243018	-0.00998807258434039	0.1158267708946847	-0.032334473387907674	0.0031508467900748	0.4070243902439024	0.0320187426786411	0.2720797720797721	0.8933333333333333	0.0808881839809674	0.0238887801057372	0.3585746102449889
A550G				-0.11800254241649052																	-0.11800254241649052										0.2969101698383466
A550H															-0.6523542032952091	-0.7398760146673488					-0.6523542032952091		-0.7398760146673488		-0.7398760146673488					0.019525183048591	0.0098219766728054		0.0123948649845064
A550I			-0.83826117335358																	-0.83826117335358				-0.83826117335358				0.0555429607798685				0.0370036101083032
A550L	-0.0008104046426419584	0.07410380787622972	0.07204787260714039	0.052971951615932496	-0.01725171263894553	0.26667196661091724	-0.011936716809685027	0.03304373736832274	0.005984637261794332	-0.10848229465225973	0.11910834404780644	0.03549383727914368	0.18993127166311619	0.00025965757414885796	0.2211218683644831	0.24444392519572947	-0.21516365595184364	-0.006362834748727281	0.053719842342885765	0.039394364105425725	0.10268134509699262	-0.11137038085172149	0.2115226843520181	0.046574884050822746	0.05909079489231564	0.9593960416241584	0.6208960988798764	0.7255921432697863	0.0543633762517882	0.0001908032818164	0.0089695036874626	0.5377743251116722	0.1213592233009708
A550M	-0.20329160726510984	-0.09648595548650506	-0.07160997585408856	-0.10779899255561551	-0.013273538689203534	-0.4178237909529931	-0.025571038558848777	-0.3633104631283646	-0.09463879577314928	0.04919616354803754	0.09211545684212176	-0.010476594200896059	-0.10188306753394213	0.025460023424487204	0.06904726596552106	-0.27303914753100017	0.011570328369535827	-0.11169645437973427	-0.22373837688293038	-0.08307843700759121	-0.023442480944932093	0.016059867475309315	-0.18329964626901565	-0.15169482692650355	-0.08017905185650957	0.3682042833607907	0.1172370088719898	0.5434009621418113	0.8128415300546448	0.0293261231281198	0.5748938750758035	0.1152331606217616	0.0773846472170494
A550N	0.025633915032122638	-0.12236415161208597	-0.0629565815254271	0.08029511323995366	0.14637016707579031	-0.0737274067900572	0.18863751062717332	0.12437866952799644	0.07901836083564305	0.034509307659559764	-0.21262235331591295	0.05626007515253637	0.040681943894278205	0.046635696428154766	0.03388984023918784	-0.005851457116967468	-0.004510045673146591	0.10943661934780125	0.006275867366899342	0.00977664631764249	0.051643094615081514	0.06021734119913221	-0.09485482442076032	0.008027318696119619	-0.015236197454218756	0.4601582095311595	0.9884736939951664	0.9588812743100574	0.4134908536585366	0.358603066439523	0.347301838307966	0.9470588235294116	0.7824276493858006
A550P	-0.11978546055572599	0.11124769576567732	0.2539759568043382	0.10021889715781125	0.3161783827490585	0.21191986512089864	-0.03257259560229641	0.11077281115451718	0.23880685195817677	-0.07257800361881703	0.0811374966707502	-0.013091941889719131	0.2780661508537473	0.048145022109132046	-0.022693293446963234	-0.026452115865452156	0.03687612149399183	-0.07552011145615432	0.11101027299951695	0.24641134108612114	0.08237528410214667	0.10292926109640464	0.09216778641210255	0.18029869672294635	0.09755855784545187	0.4445807770961145	0.2539404553415061	0.007317542846139	0.0282430853135956	0.1814477003687172	0.0165778567199526	0.004060324825986	0.005239666213856
A550R	0.2544796114436263	0.25925736265220417	0.06354271861371655	-0.1522675352346436	0.05265759634770199	0.2645527180583492	0.179888849245911	0.3457085116501559	0.18814861714235354	0.02634902437445527	-0.06242654724017618	-0.16767137936754506	0.03832664382645833	0.020234412824974908	-0.07928494111124237	0.22679015501200053	-0.044635641530671594	0.21766624162056777	0.3031303958145205	0.12719052990983606	-0.06561590807652624	0.012039385037389345	0.15018877987506155	0.21784083470191645	0.08276706241672994	0.1254099942118464	0.0323480200780814	0.4580477866271532	0.874047256097561	0.0810708898944193	0.2742359846184983	0.0358633776091081	0.1183375024052337
A550S	-0.03535310360435537	-0.042366746297312366	0.0017160871363155908	-0.10768008534655607	0.0290606835019784	-0.03740488090001591	0.21937816071790972	-0.1336338121846192	0.06689075089311121	0.06250480003984617	-0.07399719184799475	0.11839318813779334	-0.044270919925095034	-0.05643297891492213	-0.09440536057755287	-0.2096522949876213	0.05258872927531388	0.09762735890784074	-0.08727868801153335	0.03467142607083351	-0.034549997450053556	0.04811947886365974	-0.10513491545267001	-0.02501546850272989	-0.026473688761083344	0.3567262830482115	0.5063371356147022	0.8189308296608546	0.4180120599105232	0.163477537437604	0.4192439862542955	0.7490155440414508	0.4447450572320499
A550T			0.36437520843634136		-0.1527567183289256	-0.23350096918254154								0.19546917725468424	-0.076818325357607	0.20863108531378843				0.36437520843634136	0.0657396977288627	-0.1527567183289256	0.0044363066799762655	0.36437520843634136	-0.04608196512785896			0.0805152979066022	0.3233354605403106	0.8830376940133038	0.4671504216513041	0.0483117816091954	0.6327659574468085
A550V	0.16406683419792947	0.07914288131735703	-0.04586262076411885	0.03127052073754332	-0.0017969606089723734	-0.23981812467378857	0.09876663496795043	-0.0849193196273632	0.12563383405162118	-0.377573702579851	-0.16165553222275314	0.08505226377297422	-0.29576215728778565	0.09794963852430615	0.16773651723467062	-0.048951857776746516	-0.2664917003636787	0.1317861605488772	-0.0005573458610175769	0.04243237960777831	0.02597159827632686	-0.2065480120057289	-0.1480070177496978	0.021097638041783186	-0.1769806041635361	0.1825458805154236	0.976548035383666	0.6963219718852302	0.0034595034595034	0.0274759073200738	0.1963324696033486	0.7660479505027069	0.0002043318348998
A550Y	0.39857225576786315	0.03085596705545414	-0.11094131600748604	0.1536348677335657	0.028538949837276485	0.1876778932911885	-0.013563736827122202	-0.19815172722165358	-0.19322081101570723	0.04801402921457196	0.13047803419736076	0.02138527502167112	0.21159898089996396	0.24939199814671822	-0.04676222693467218	-0.2020812071411843	0.10530074713560379	0.20717139530033107	-0.07910867096493114	-0.15149457452694468	0.12223155655385666	0.06098721645348439	0.04864588818612576	-0.11484768329868036	0.054829748795384936	0.0458786936236391	0.5373891001267427	0.2982639615143275	0.2927400468384075	0.4807395993836671	0.0041559469622006	0.2174093264248704	0.1577317592413392
A590E	-0.09434757887975252	-0.7249292354442866	-0.6601599002969755	-0.3323041067889559	-0.7627008991266722	-0.3494720997732394	-0.2558101826045286	-0.8830702602166725	-0.7385219807493401	-0.4243837046083638	-0.23733788987569227	-0.27693229750552595	-0.6568399852138285	-0.12654383698020938	-0.19050130593716458	0.1942768278919192	-0.4346145159621645	-0.17282125030855677	-0.8018340031099079	-0.6988089621101626	-0.3053598949315612	-0.5322403676414389	-0.11126340928867691	-0.7494020311489931	-0.30645097612432265	0.3033008096325514	0.0034624540142826	0.0115192349489241	0.0004208754208754	0.2974872231686541	0.0002023881805302	0.0002114164904862	0.0002082032063293
A590I	0.07097477830728585	-0.09274854311963691	0.11653316839546579	-0.33354041224419606	-0.22479371981712315	-0.35045306278831007	0.0663386238417127	-0.15688798208151855	-0.13420654298160278	-0.4055221047684923	0.032603325733044454	-0.1194770045757893	0.016575871035535768	0.1470050252043783	0.07109915025538477	0.21273995823931924	-0.29985268997662307	0.06865856338066696	-0.12446185248263805	-0.003396224157938068	-0.03402770703760156	-0.30815872833019126	-0.016404510807889884	-0.06265948832679079	-0.15491902140755484	0.5174961119751167	0.3474862695395014	0.959213553649864	0.0002050861361771	0.558968524838832	0.2275303643724696	0.4605181347150259	0.0052029136316337
A590K	-0.40629072073526223	-0.6011168353534887	-0.4080521773378931	-0.2507375038294872	-0.5810402810061444	-0.21655774484509988	-0.12084939697989959	-0.5527537349025646	-0.43843005166258603	-0.2516844842967598	-0.18894349710643654	-0.18813098793550403	-0.443825925543718	-0.23291080969022	-0.2984126286353527	-0.3364311826590169	-0.17981661511184854	-0.256522120946818	-0.5767326366206812	-0.4231611601288199	-0.28017554231534825	-0.3272204884508745	-0.24590359123056585	-0.4979044473247451	-0.2859891915897464	0.1615113140959103	0.021856740965159	0.0954140404259943	0.0069444444444444	0.0521720613287904	0.0004047763610605	0.0033826638477801	0.0004164064126587
A590L	-0.20704399410415683	-0.6730226360805514	-0.7274207661078641	-0.3002511675018526	-0.27895198028061324	-0.5692123078552206	-0.6604353168030489	-0.4083536756954833	-0.8595599393343325	-0.6454012051893449	-0.137507480831781	-0.308001152222792	-0.8853707529252317	-0.2844907621649091	-0.2885497623304838	-0.28159763840338065	-0.4165892145177319	-0.4160017337318842	-0.5346273075507668	-0.791978021571826	-0.3955583575695672	-0.4391557780797742	-0.3184742315110786	-0.6575719171994987	-0.37755349499753965	0.0051482701812191	0.0019011406844106	0.000209161263334	0.0002058036633052	0.0016638935108153	0.0002024291497975	0.0002072538860103	0.0002081165452653
A590N	-0.26045723939268756	-1.0980365523802602	-0.753779864675829	-0.3233064529080591	-0.7848739743985292	-0.7905918600528756	-0.34840267507200134	-1.2770676766350713	-0.8967021797328932	-0.48889467149492266	-0.4729527176248191	-0.28996170121292636	-0.7603771138179798	-0.21047467755612642	-0.6249186998725564	-0.8268101080392996	-0.22681745414072518	-0.30375992630183574	-1.18477678799688	-0.823471899133109	-0.4265436626916368	-0.48231018618648835	-0.6878229541041436	-0.9928432431938715	-0.5814102330123878	0.1112725762922981	0.0002164033758926	0.0047815692240817	0.0006313131313131	0.0002129471890971	0.0002023881805302	0.0002114164904862	0.0002082032063293
A590R	0.13608229449049225	-0.5543833069853048	-0.38482879750770216	-0.27019526118262394	-0.35777045134577823	-0.14585117120779756	-0.027479126559558087	-0.6591825363504222	-0.5970657792318083	-0.4011916340438922	-0.4151639896337275	-0.034811091502442305	-0.3432335857526064	-0.17741421602873736	0.0219807771332909	-0.07740737273290145	-0.241934877667742	0.05661825716230062	-0.6058315369101521	-0.48704799094899043	-0.15415961070049258	-0.33205480810138416	-0.20559687851247452	-0.5452176113906956	-0.2674407194011509	0.7138722747443565	0.0181778835749837	0.061291023690502	0.006523569023569	0.0930579216354344	0.0242865816636308	0.0010570824524312	0.0006246096189881
A590S	-0.10565974059517703	-0.08660472620208115	-0.02575803211805366	-0.043209206271463435	-0.3512672549605194	-0.09797916030181793	-0.13354586844546476	-0.03961706646851116	-0.06427359134286859	0.04061385935250034	0.0019967826305161166	0.021180562100730483	-0.12502656568721723	-0.11136766501840237	0.10484651243949254	0.04967496736961648	-0.04428417567285899	-0.11953542853310847	-0.06291961001625498	-0.04488728454622127	-0.028157265310372957	-0.10872730734282943	-0.014131619865129107	-0.05387527408489151	-0.06065428751630675	0.4579613867552418	0.705691408785977	0.8141708324277331	0.2161195286195286	0.8807495741056218	0.6199149969641773	0.6623678646934461	0.2954403497813866
A590T	-0.2357355503834217	-0.5059024520423996	-0.28187409193311463	-0.0977932491278868	-0.2621410116710888	-0.18463577155413025	0.07074629065028543	-0.5097204825851266	-0.24038144723102506	-0.18085682497439248	-0.05026409858184962	-0.10233208617403963	-0.18189921134314802	0.021614192875174177	-0.15058288021992197	-0.03947700636827526	-0.23055470934430222	-0.07437137632213685	-0.5078102042823741	-0.26097860602168044	-0.10051188540758091	-0.22412878938535077	-0.08996413609788308	-0.3791220094233714	-0.15548742989058723	0.8551316057947358	0.0350573468946115	0.2601608346011737	0.0366161616161616	0.3809625212947189	0.0640713706407137	0.0177589852008456	0.0233187591088902
A590V	-0.3836216397543284		-0.6736242137118583	-0.18923584673745167	-0.4061956681963105	-0.48808464662780054	-0.2745453187070933	-1.1423424746823878	-0.35621491432593216	-0.3093994023403208		-0.5846652952797984	0.21568906491348336	0.12434838074524211	0.15595257393788944	-0.06436313427011037	-0.15616554518375947	-0.32805287237990155	-1.1423424746823878	-0.5062079066389766	-0.0264093180218312	-0.28689350107125816	-0.2607235333341358	-0.6887567709660776	-0.27636848012353327	0.0473372781065088	0.0153153153153153	0.0050198703200167	0.0026628430970913	0.0225786030808187	0.9285714285714286	0.0002082032063293	0.0002075980900975
A590Y	-0.506472613922967	-1.1889353983095554	-1.1725511840919127	-0.6439267922911893	-0.7332471005617316	-0.7014275004253464	-0.48530304674399605	-1.2456303565062432	-1.1782524198818858	-0.6087584124716244	-0.6934541205237804	-0.43668089440440955	-0.7527986253039499	-0.4044810296292665	-0.5949666523118505	-0.8949923676452598	-0.7981083230410067	-0.49584900139343074	-1.2170043958695924	-1.1753989857239797	-0.5607193763523569	-0.711218548914711	-0.7603290299277519	-1.19605171539284	-0.7355648295547319	0.0253269669919036	0.0002164033758926	0.0004346881112801	0.0002104377104377	0.0002129471890971	0.0002023881805302	0.0002114164904862	0.0002082032063293
A608D	-0.5767007676119494	-0.9636712408319229	-0.5026411037134781	-0.24678037081484705	-0.2788712361061264	-0.3623061915538941	-0.4353336278200889	-1.1102225405991808	-1.0966262459971838	0.036296661178579326	0.14215246276359636	0.04226433381268968	0.03558239646921598	0.3059254643615986	-0.07828446932196714	-0.34213301455918055	4.701211286112327e-05	-0.5042863504576787	-1.035086825436548	-0.7692777976730593	0.023147184199706607	-0.07412900291750059	-0.16793661613476732	-0.8960692100678883	-0.12027049331674454	0.0236661822711231	0.0006492101276779	0.0067376657248424	0.3646885521885522	0.1460817717206133	0.6673255584107531	0.0002114164904862	0.0647511971684364
A608E	-0.5048680257007371	-0.4867504410374459	-0.3437073287942115	-0.3832367215592227	-0.612730714507144	-0.3371057008585608	-0.5331447613574328	-0.6446309868713046	-0.4509433714101823	0.01666533079873806	-0.014668148344396415	-0.3213787046130197	-0.5374941920583113	-0.19375845709969092	-0.30144703707511583	-0.16839372706350506	-0.19929186000806784	-0.5189371168491012	-0.5635320943340698	-0.39632921767408563	-0.34309187106967637	-0.24209251053835765	-0.16739616678583086	-0.47750973814205483	-0.20426096202068383	0.0014415156507413	0.0016899028305872	0.0192428362267308	0.0016406890894175	0.045549084858569	0.0002021427127552	0.0002072538860103	0.0002069108214359
A608F	-0.2974200081707689	-0.3672441306544977	-0.2128320690418647	0.019486795863899425	0.00706286860950368	-0.043381730872642604	-0.47564092280464015	-0.43796354344342897	-0.4084441470520794	0.07519956140091619	0.0106280790476159	-0.10497869046946919	0.08810993888490423	-0.05246325824938653	-0.16592125983681907	0.006271492654911468	-0.05256714960198167	-0.3837801858358598	-0.4021705564036734	-0.3073253141601643	-0.040365785728320995	0.010843521763666347	-0.008620205384328379	-0.3539686645215608	0.0011444816373428783	0.0002023881805302	0.0002072968490878	0.0004079135223332	0.7605222135619641	0.8024564994882293	0.0851532758966139	0.0002025521571804	0.9917711598746082
A608G	-0.19097958644181115	0.15210289981099806	0.10074435715214121	0.0551780312161227	-0.04694010473866041	0.0649221983593752	0.03908613662018965	0.02025987009145928	0.11265974482363586	0.12739740308481362	0.09244228442153903	-0.06071470064126517	0.08337922568753037	-0.06781005472343973	-0.12643788717402013	-0.06096220927141855	0.0082562993503752	-0.07136552052860864	0.08768694733365998	0.10671435227608642	-0.021087203411293793	0.031417709113168525	0.03366455777659278	0.09723201813849937	0.032541570849205496	0.5531301482701813	0.4758830231674895	0.4148304272849205	0.615144418423107	0.6330893682588598	0.6187588437436831	0.2390338164251207	0.4263595897038901
A608H	-0.174174060534817	-0.019791906256903222	-0.0884927920571274	-0.07979986039688883	-0.3488659736512134	-0.08009490847952931	-0.36474523933124786	-0.36544918696771106	-0.08256630971180821	0.13847483137214528	0.11528888927029557	-0.12091212314556911	-0.17326241377527055	-0.0597123791317825	-0.06494802961320112	0.05664221922180906	-0.12740637709620795	-0.26631527431103735	-0.18229315002505708	-0.08552650769383353	-0.09910342159322924	-0.09880540411540228	0.03291409475500926	-0.13309867091673222	-0.03144291128263402	0.0143149284253578	0.1028594939312898	0.4655710422300811	0.0604192355117139	0.572320905719305	0.010135819987837	0.0915492957746478	0.3331276989512646
A608L	-0.573087515267391	-0.10267778527216495	0.004618973442191665	-0.1394002781075451	-0.09536411352728288	0.12161061544298793	-0.5949642687568563	-0.2256163041012786	-0.2783576915529974	-0.09423680951337844	0.04669410005273367	-0.13101769654191428	-0.1517184864775838	0.00806671817858335	-0.064803416313725	0.18651605944254723	0.03266629829202358	-0.5839844255427374	-0.1628379228437961	-0.12994241371565604	-0.09451238051548315	-0.0510481207961165	0.11940325784742162	-0.1462964122320686	0.03669341466052841	0.0002013693113169	0.0438328236493374	0.1183110367892976	0.1614285714285714	0.0021413276231263	0.0006022886970487	0.0094548380607523	0.1386619992220925
A608P	-0.0617894117065816	0.23133999277177908	0.17780244700976466	-0.1280397724186384	0.0802735266517918	0.30327575364735837	-0.049218146502992895	0.19490487610500257	0.258317932371024	0.11548652017037403	0.08625912856867006	0.11651638683374911	-0.09047892622242287	-0.1365031082147812	-0.20378864984454775	0.2080036864167473	-0.0027057992269886905	-0.05549008631071444	0.21323745202795993	0.21862180372362733	-0.08424576949259892	0.06519775668478762	0.20190381197534144	0.21593213977414505	0.13516941797914278	0.5101626016260162	0.0050554151273575	0.0215674947044097	0.0794181246314134	0.0001951219512195	0.0133630289532293	0.0001943634596695	0.0001958863858961
A608Q	-0.5388597161984603			0.18347550309287022	-0.01371886951915377		-0.4059579842527692		-0.33791028592170735		0.33172138665185363	-0.10111214037759482		0.3083490116973644	0.08744249851198926	0.22966318550974882	-0.14574778273590233	-0.4708790199464968		-0.33791028592170735	0.12720575048373578	-0.07822351689439773	0.2815945648881783	-0.33791028592170735	0.11287420838800459	0.0298941249740502		0.3080934028564951	0.4959434158518827	0.0114560236511456	0.0179877446135599	0.2612815884476534	0.0670999808831963
A608R	-0.6257147427958742	-0.25278873312662187	-0.1574936355368724	-0.2724270108803678	-0.20311081534338082	0.008050758902771099	-0.5235045961276106	-0.3899467044770715	-0.3805842861392189	-0.044738975152849074	-0.109887737819469	-0.41510614331467466	-0.4091162124220518	-0.05891048932495661	-0.23503389925261395	0.05510520655515719	0.03472987096185841	-0.5737047025684974	-0.31973836990113835	-0.26473105712429007	-0.27207839103901676	-0.06768395117650948	-0.01392115528225612	-0.2919725634127041	-0.04055213033112878	0.0002032520325203	0.0121374202838922	0.0206100577081615	0.18865598027127	0.9276560562215792	0.000203458799593	0.0004135649296939	0.2913273615635179
A608S	-0.604388036994889	-0.08939149563772879	-0.15372031178717185	-0.11247358559870133	0.020271016426841305	-0.005561395958173405	-0.2581023435791166	-0.20437999939207457	-0.21803700870309936	0.09273816656388582	0.07576395339422401	-0.0570264799499289	-0.2625100704079541	-0.04022573085541178	-0.1324572323879744	0.11374514584225458	-0.10973474781825533	-0.4208802984381972	-0.14574042078363036	-0.1855202775939226	-0.1188336601303852	0.00350659970020246	0.062170082646941335	-0.16549324581313785	0.03313649558867983	0.0008179959100204	0.2796789184621884	0.1391720407738714	0.816035816035816	0.2297271513070024	0.0018061408789885	0.0520231213872832	0.4029646967037253
A608T	-0.2403866678236459	-0.03568194662349287	-0.002852193205920268	-0.320132144215612	-0.4617800584844021	-0.1419061206994666	-0.31216564002197766	-0.3448372197445104	-0.10569049558003919	0.03953181799049622	0.012107295885608278	-0.27223556533310445	-0.3099723804954852	-0.10859117398723567	-0.22338089933335475	0.03850802074404826	-0.10916705110768131	-0.2758297940388043	-0.18199426493722923	-0.053355222320490316	-0.24477457559845417	-0.16219491304938957	-0.028263576443654466	-0.11624144311980587	-0.09367562765404835	0.000406421459053	0.0132669983416252	0.4664491127880889	0.0002054231717337	0.4505629477993859	0.0002003606491685	0.0200526635608669	0.000204248366013
A608V	-0.46150209092044164	-0.24472122946495153	-0.07977067857739861	-0.13637118988005353	-0.01015810456592628	0.07965069813030397	-0.5391475029324445	-0.18276157544719812	-0.11798091501199486	0.12648491334586645	0.017579272505027957	-0.2034336681616542	-0.10526447004698909	-0.055616382450494474	-0.10409763780363217	-0.11305679608074731	-0.14064640715387566	-0.4998025033752181	-0.21340880412300162	-0.098749299210707	-0.12014048118967705	-0.003983954956694406	-0.0030576211235900236	-0.15494026773123307	-0.0035207136919318087	0.0002023881805302	0.0347951410335598	0.3198597648999793	0.8986390412350193	0.9476840363937138	0.0008077544426494	0.0250925545043192	0.8773006134969326
A608W	-0.6268242819776655	0.001206019696865594	-0.16654475375559522	0.119893115272881	0.12551959238218463	-0.0028240469361100694	-0.1570830145478109	-0.18359264925382748	-0.2763211574843252	0.1896037003242512	0.1200898645749324	0.09729331431820448	0.02868296049239414	0.28959458018863055	-0.27007276122915685	0.19042559128281972	0.13769112179762838	-0.3729190482564182	-0.08823641593873947	-0.22038908006148475	0.06435142399911276	0.15120679361996742	0.10476036027229532	-0.1528001081366908	0.12817048217833535	0.0012269938650306	0.3997119934169924	0.0834200124817973	0.0027269185820023	0.1061517562584902	0.0809248554913294	0.0548881524440762	0.0001940617116242
A608Y	-0.2624977375045913	-0.14377893473930853	-0.11098291775026588	-0.03321151363189164	-0.005733618816729187	-0.0757396543941225	-0.24734460703988964	-0.2516510693034802	-0.12191591141373231	-0.13654672282314043	0.064469860027506	-0.17866007408466736	-0.21152573409332381	0.23960501233812953	-0.3517234079494168	0.2829866187516445	0.016171677108856808	-0.254901277535229	-0.1967070197880712	-0.1164390580911054	-0.0927383122635367	-0.040477075224773625	0.09818021720631244	-0.15601487222301594	0.030516722765228734	0.0568369028006589	0.2327349524815206	0.5646598565529233	0.6127946127946128	0.0150734592634993	0.4681451612903226	0.199666874869873	0.0304783950617283
A619E	-0.023945798661209595	0.0902239362468844	-0.01595035617707969	-0.11501849533611114	0.10188383086218622	0.45963985932394574	-0.2584005168625102	-0.04426191690669218	-0.12150442327009467			0.16324078609885498	-0.6032725986152414	0.0977859143381153	-0.24466596303401664	-0.2035985346759793	-0.3703922185560419	-0.1364156873044663	0.02454751362735854	-0.06776225359161929	-0.11541914791252061	-0.11501452428018315	0.16580283740182372	-0.020869199429098068	0.03221595635539024	0.4044010795100685	0.9269380925822645	0.7204955444468594	0.3170376534220928	0.0851810790835181	0.0746812386156648	0.851585623678647	0.5159625310648059
A619F	-0.25634368824177156	-0.2080591530217735	-0.25026292927491894	0.01638411389140087	0.0394853698373298	0.06789685239864927	-0.2714832838488737	-0.011670158583843075	-0.2185313067378628	-0.21271984849997463	0.04162859660679038	-0.09354766855750667	0.05372986902399704	0.02636928127568356	0.09510186977675283	0.16905842028368373	0.05313185450079494	-0.26389362683244794	-0.10652551500152237	-0.23430987888576688	0.020958890200921752	-0.034962793451089394	0.0939148605924329	-0.16900337268200577	0.030914654475801558	0.1532073904920074	0.5442544903700498	0.2984133883938274	0.2716099959033183	0.276395173453997	0.6991500296501285	0.2228329809725158	0.9476526796842544
A619H	-0.2742063414772336	-0.07614241843888268	0.20633075017068814	-0.21660694503660513	-0.01731652818806326	0.029379057376083074	-0.09867294490305457	0.06924776691073382	-0.14977155365432895	0.08579064475031788	-0.04785052844633395	-0.26057314293853756	-0.13439345730377836	-0.20098714218602148	-0.10714615823162424	-0.0036489072695788374	-0.1564458803802092	-0.1837716342119987	-0.00161660561401917	0.03923896904396318	-0.1828601067359002	-0.02592559559072173	-0.007027002246651413	0.01895580013402613	-0.016445353858689185	0.1515650741350906	0.9900718208703	0.8009197164207703	0.4877546820333402	0.8497672450275074	0.0002021427127552	0.8305314009661836	0.490656146179402
A619K	-0.016210182227289007	0.08965329338639592	-0.02290714221370504	0.08065580804053132	0.019040086312862265	0.11969010062056798	-0.20774591696976277	-0.023674445586868355	0.09616671320563173	-0.006723228954790822	-0.004372665718416034	0.09365170339721288	0.06109945238774475	0.1307723487452969	0.06093595865507736	0.04516697946895922	0.16565045020672092	-0.10880178697052707	0.03410191435664555	0.03785791757087107	0.08565547445117319	0.061341832104549465	0.05439828720573376	0.03598113829035551	0.05787423697327383	0.1762195121951219	0.7612375948628137	0.6311188811188811	0.0783927516249753	0.3294944368534062	0.0090462143559488	0.540859798605732	0.0234852970199328
A619L	-0.20174310796561729	-0.8105452931285365	-1.0917164748713386	-0.16504087615714688	-0.4330880748095303		0.25113180808584074	-0.7883718667958911	-0.6994899485251401	-0.19583985734625114	0.001375386511436879	0.044217974712037277	0.20291172964509835	-0.5378737572348071	-0.26414844716298824	-0.34341586804985347	0.05156531963705074	0.042392052603330156	-0.7994159812162643	-0.8823146984067275	-0.12169941584608888	-0.17890047361510394	-0.1607444064918019	-0.8402699911851595	-0.1716106050061222	0.7788925332818831	0.0034624540142826	0.0026081286676809	0.0778619528619528	0.2186137750653879	0.0688119813802874	0.0002114164904862	0.0257861635220125
A619M	-0.09713692955796562	-0.04375578952739862	0.037745402766755407	0.044203386728781435	0.15077816120933177	0.23073461599348954	-0.09247639218239016	-0.040439500070593264	-0.04682010601521325	0.09911270141435627	0.11550513826249811	0.026090569088763838	0.09600176884659788	0.010841839801543091	0.031092231837842703	0.03985909497204944	0.03836676004983958	-0.09480477892366729	-0.04209669191454806	-0.003917825189937726	0.041943492876132374	0.09681650693084853	0.1308430418194659	-0.02288096858004834	0.11393008821567396	0.4384266886326194	0.746092099704267	0.959213553649864	0.087431693989071	0.0464175654853621	0.3111023154561647	0.7703626943005182	0.002515966711825
A619P	-0.06917038472041978	0.04116340493395388	0.2817557097091847	-0.048423191417450814	-0.03784648697045951	-0.011518434515249304	-0.02524267152391482	0.05200304378316803	-0.009131109322494389	-0.13533093102528787	0.07979012097045629	-0.0033348977883110283	0.09367783269559382	-0.09320613840417175	-0.07422422655779237	0.07325794472500655	0.10377674892062794	-0.047039343669130436	0.04659340474064771	0.14363125852895708	-0.023545255673669788	-0.019778817461083457	0.04777193992295926	0.09592804201636705	0.014391888025861218	0.6927512355848435	0.7107861754652488	0.2559877371143897	0.72149302707137	0.4125900644671976	0.5823731554477461	0.2463768115942029	0.7033686236766121
A619R	-0.11824647743264305	0.19860337199085973	-0.015148893573866298	-0.0428147546141591	-0.20965711902213754	0.11425576412770672	-0.06608455506030121	0.13971746206535376	-0.006489333672486058	0.13404375643480274	0.06552777021959316	-0.08006446193571783	-0.014990951817728476	0.05104370101778666	0.007382597177006888	-0.031438816239185964	0.005433760378846865	-0.0919297839988911	0.16946083652175764	-0.010812616419765945	-0.015204524343333135	-0.01650157057330883	0.05071213240152255	0.0821380620547691	0.017496672825117295	0.4225092250922509	0.0901892622634221	0.9163354946663878	0.4452584452584452	0.4553158705701078	0.8079724807770133	0.2394063659441515	0.9779752704791344
A619S	-0.04608158836143119	-0.09776150694238263	-0.2558860828822141	-0.0485985485087994	-0.08051310674386647	0.08680546179209032	-0.2465794621663418	-0.08227235408926363	-0.08725016406167338	0.09545960813086694	0.026708992902553658	0.030302526077501665	-0.043406688882530756	0.05776954208423595	0.20242739434409257	-0.15948960751034094	0.04950568386219764	-0.14285031223191977	-0.0899961436640408	-0.16910555365492408	0.04263040875661208	0.023391262450368596	-0.011566919060293729	-0.12900867631332325	0.006018053787541211	0.0880081300813008	0.3473533032416906	0.1113631676634357	0.4951185495118549	0.7847450657894737	0.1104453764729378	0.0532812178564081	0.7879503839338452
A619T	0.022955801611818424	0.12218562336917596	0.13422198216945616	0.05398549448249432	-0.061820654176778386	0.007898929573822662	0.024559787093482676	0.10861733117516979	0.1613462652270661	0.010148428344983609	0.1370212691300338	0.1190503456076469	-0.0009372659140184304	0.09094864001745094	0.12055303864799558	0.17795803307350117	0.15902518615200942	0.02375801726612309	0.11541742813751212	0.14784786862309793	0.07744016269994985	0.03873860414387014	0.10942923274328019	0.13172377222294682	0.07451684648845439	0.8836581130619332	0.5082729131808886	0.3732172624560104	0.6055640243902439	0.2038084464555052	0.1636687092310733	0.239089184060721	0.163171060227054
A619V	-0.4369252579361814	-0.4347948794456863	-0.20028761798056519	-0.033223279804382555	-0.021882590383898146	-0.16205597465544588	0.039569628484365515	-0.2662751552155339	-0.36139319403146497	-0.03765448798335471	-0.027980589211479587	-0.005621989231421812	0.06264107192701146	-0.031214310403214075	0.08302751228931891	0.1345682493574923	-0.012495114830975429	-0.17909442820913704	-0.34807583796921	-0.278592743546419	0.015941651911794707	-0.023973410098327857	-0.01337940192119692	-0.31291602548574743	-0.018666681782369004	0.1630971993410214	0.0268272074355724	0.082618699016942	0.6618129614438064	0.8306988352745425	0.6978032851771225	0.0026943005181347	0.6476308710945582
A619W	-0.34509066910134734	-0.20068173552664306	-0.12151256183959219	0.05038247859563241	-0.07376435134448651	0.08787576971568047	-0.2323315606616474	-0.09062174216672449	-0.34730215724933283	-0.27871461377366097	0.021148695666752964	-0.04097445596467414	-0.13961707740967744	0.06429076517309971	0.07106339184546055	-0.08976115200550336	0.005814146853776687	-0.2876097575942422	-0.14460246426236534	-0.2299946982950758	0.0032738524930579138	-0.11064645139570656	0.008271542001097778	-0.18666688424169833	-0.04996253474227379	0.0352141680395387	0.2896070975918884	0.137418950010458	0.0902378999179655	0.919106317411402	0.9527013655254304	0.0636269430051813	0.2522242913304365
A663C			0.2716121366369948					0.21754819664072964	0.22199490982882877		0.20525156280956983	0.5843392009207856	0.25730267179944577			0.5134837083644662	0.15723069767909806		0.21754819664072964	0.24701681743278847	0.43006792510718633	0.15723069767909806	0.3675837609337743	0.23726067224619787	0.3008168014348777		0.2161870503597122	0.1172439340618633	0.1732402340064163	0.0012934220251293	0.0001961168856638	0.036806342015855	0.000188679245283
A663E	0.05533367024839814	0.23001583069079645	0.29293480572062486	0.04096023336288131	0.22367457890870357	0.10899615050802743	0.08736061043323838	0.19654962257289307	0.25832165836560184	-0.028351140260014607	0.1156055976247854	-0.051397316048711256	0.3391398603860356	-0.07734588426028935	0.02404489963585521	-0.01625126068647012	0.006069937742016774	0.07143601080608762	0.21337976394255936	0.2757320344062637	0.06306323865364045	0.07151580003028336	0.07071263174239482	0.2448927256496468	0.07111427177820066	0.4982503888024883	0.0879392212725546	0.0147537842498562	0.1167088115152694	0.2865947611710323	0.1215119730852958	0.0003852080123266	0.0452358036573628
A663G	0.047380705942974735	0.14240620830235856	0.059422673799972875	0.006382625864775341	0.011965962679548697	0.2768335996217892	0.18982417332749732	0.17577915440976777	0.1371710373082878	0.1600331922782232	0.011091158188298148	0.06372748280648792	0.224090315962219	0.1204964588720292	0.2133285834518815	0.2725846377857299	0.10941858064046474	0.12035973280966496	0.15918917859463888	0.09882053489338131	0.12805735973407653	0.09510745771593768	0.19207645357792372	0.12932059458103323	0.1444065090030675	0.1493557204217102	0.0907686365392043	0.3434732383519445	0.0962138953942232	0.0032742681047765	0.0037564254646105	0.0510085337470907	0.0001935359009096
A663I	0.07744707424136343	0.10970943576748451	-0.08291663476547446	0.0008368921208981489	-0.0680339394428768	-0.1681744705129608	0.025357559995813128	-0.13854908124088997	0.11952312527491031	0.08803885823205679	0.07359422375739084	-0.018078448545708142	0.24512453941783177	-0.006418339187505241	-0.1584320412877233	0.16791641401442547	0.010788012135987148	0.051637395396520014	-0.009086367223330807	0.021851143233844905	0.01860052322590625	0.011670774452180727	0.031271927794291075	0.006465315372743945	0.021504639712164	0.6235845372901211	0.7847366238075487	0.8403620258039669	0.8368069209594966	0.5877415576810463	0.5527207494518637	0.9754689754689756	0.5166470818644732
A663K	-0.018246129507879405	-0.011740441415279128	-0.08610602856910293	-0.038526279138904586	-0.12649801665733293	-0.06322023445647726	-0.15821264246029595	-0.1914829801484916	-0.13722790195707507	-0.03789753658404122	0.06864208279285935	-0.011480507306791085	-0.10863702275840632	-0.06243051711326783	-0.029649651898896574	-0.07330517714412076	-0.04879520005397781	-0.08653265296751043	-0.09881429813800212	-0.11144053927343438	-0.049757250127846965	-0.0705275463147819	-0.021163730895413548	-0.10511360588908807	-0.0456345174618256	0.1687917425622343	0.1802112962210483	0.1831583198707592	0.0493877551020408	0.5972507180960197	0.0512665862484921	0.0571253071253071	0.0633116883116883
A663L	0.16599932172239149	0.0028912619296448017	0.1335056165905353	-0.04739862539289548	0.0760470123910061	-0.08013948337026935	0.043434131806146595	0.08373345541538903	-0.07779021515177442	-0.08886691204837499	-0.023247689746420056	0.1475176356895594	0.08340160715428449	-0.021959001280121463	-0.09489959976360843	0.0037951345387902033	0.15367802865199917	0.10601791221243599	0.04387853908402957	0.03172252327489915	0.016093086442124316	0.0504615507335398	-0.03277466960754397	0.03781333432557648	0.009443646035171937	0.0855900375568294	0.5915217815979683	0.8812035951543572	0.103078721745908	0.330603889457523	0.3569438917628332	0.6112976496148529	0.7372648902821317
A663M	0.1847086782850511	-0.14852484359928855	-0.17254124615065322	0.08631982345336152	0.09247420147540086	0.09141997041677345	-0.09406860684372977	0.06360651467864953	-0.14853695751443383	0.09470622908470865	-0.03569950155498545	0.019810266215724428	0.20356624398988737	0.03756857516523504	-0.07730421230747957	-0.027614000098160438	0.09261998156296335	0.052043230911812156	-0.03856374369244611	-0.16048917797388032	0.05692632141915288	0.09326716436826259	0.010549940633709159	-0.0982388195445951	0.052501297496704596	0.7992971495509567	0.7171363916889529	0.1970043686290825	0.0560015664773839	0.8639469061097014	0.2453128083678705	0.2104391052195526	0.1199301377838152
A663N	0.03851346955013452	-0.006578138420099132	-0.023497706931403895	-0.0408462821816182	-0.14456190626276905	-0.1019948364221365	0.14847089192291824	-0.012814743985966843	0.03585429809130976	-0.06923724048060947	0.09554104270812752	0.17592719022683392	-0.19684894523195742	0.033023707393085154	0.07928155804266539	-0.028243601637921546	0.2913663553444288	0.09453950095119579	-0.009693071189135608	0.006483489332915251	0.015461853010284762	0.038714585302956656	-0.009251689165887101	-0.001582118106404455	0.014930784853064266	0.5249855296160525	0.9326985500973816	0.9722170772365252	0.1170379054318093	0.9207432688661358	0.3987766377269139	0.986046511627907	0.2331795463283352
A663P	0.06490838416560457	0.10192952369146802	0.13736088706508204	-0.02292456109038131	-0.12033963021100255	0.01903112827369956	-0.17182865460307412	0.06052551166213397	0.07009031081424028	0.04574630758688903	-0.01883072745198196	-0.07861278474918576	-0.13776396955102232	-0.0906613656933016	-0.046879256849384314	0.039591973940394314	0.011807566118583107	-0.04860969405285749	0.08137604468141228	0.10411765342808676	-0.07483599359263958	-0.019167443474876308	0.013466645702435004	0.09279165888975016	-0.0027581270406634322	0.4358870148343832	0.2045981452859351	0.1504683840749414	0.5423171733771569	0.7574517825832846	0.0035856573705179	0.0450592885375494	0.852953074433657
A663Q	0.2376162740697335	0.17766191570423948	0.13606320020616244	-0.05520384089819136	0.022794986957414394	0.023414333651520916	0.17822475755358055	0.06163210839762864	0.24453667125815426	0.13299159402592392	0.11649518352947737	0.09389360721358286	0.10348391354628894	0.059518676157344054	0.1916216823021784	0.05212396203205287	-0.024067759389083627	0.20822611601502033	0.12081317060684692	0.19131918469086695	0.08085808676518116	0.04541820218471301	0.06453808079441757	0.1564968476152335	0.055009815463653085	0.0127201565557729	0.186890362856028	0.0506450991719622	0.369994022713688	0.1711851278079008	0.0207709207110045	0.0127807900852052	0.0668896321070234
A663R	-0.06767495132038985	-0.04718631461737886	-0.11714830214243967	-0.07010009565100452	-0.04031475131914792	-0.08203592335244096	-0.02530458284327422	-0.11857490693233327	-0.04846471972141869	-0.05776949760508472	-0.024915596982102505	-0.20004920022531977	-0.05351065476774817	-0.16686265143268333	0.07411802969706031	-0.03165667375861936	0.03444917880832625	-0.04633422627464773	-0.08243909237430373	-0.08239781497367264	-0.08003409813898385	-0.02065416779132383	-0.04597850038005261	-0.08241845352636311	-0.03326076849755137	0.5816636308439587	0.3792464484249537	0.4075067024128686	0.72234491066051	0.3829611248966088	0.0141357027463651	0.1925133689839572	0.2965222696766321
A663S	0.10212655577392196	0.09777988296314721	0.07256576819825022	0.0885388829745858	0.0952548535490079	0.02890738031424658	-0.03176143088162914	0.07856020218994995	0.07897752644107536	0.03728683470858995	-0.016654516661946006	0.08915792583849462	0.11467733300475429	0.04205994667481529	-0.03793265444145336	0.05662739732072575	0.004869693317610462	0.03673517433431403	0.08820204807554013	0.07577520928258338	0.060298490877658845	0.04628959086054061	0.0232757609672675	0.08200200865894418	0.034828564921616394	0.6125716544771694	0.2069712485230405	0.2569363032434544	0.1151479054993051	0.4963860128931432	0.0103420843277645	0.0745059288537549	0.0796930342384887
A663T	0.2503666850900274	0.2507563130951966	0.0881723650715838	0.0353968734806794	0.27350051724016233	0.09971074129247913	0.2797693824067808	0.004810756171315657	0.28654247351746936	0.019157765198026797	0.1754859750007563	-0.1058673637500017	0.1845954181820706	0.0008138757257827149	-0.19354760094215076	0.2356214974160239	0.14242823291852952	0.26514293728167493	0.133018191723849	0.1907642151735542	-0.009960012430591539	0.14876760757502194	0.17134229382170293	0.16218010551671147	0.1600991051493809	0.0013698630136986	0.1188022554929029	0.0083478936128907	0.0005902026362384	0.0011711887565879	0.7812690046624772	0.0021409108602569	0.0001965408805031
A663V	0.004046067392610721	0.04424213883418994	-0.15177865891024062	-0.012724270363944303	-0.035107301611858634	-0.20125510893324847	0.09429476160413082	0.09768814097376362	-0.02725547545816409	-0.06561830592818102	-0.027232897236182076	0.06541432729366702	0.09499990510388785	0.01885303684596642	-0.1351697184011843	-0.09437166937158652	-0.153823609348774	0.04987599493170793	0.07121262046428867	-0.08817398948123895	0.008454225520995277	-0.0839769878500926	-0.10584874681786323	-0.006280706197549701	-0.09487141979606221	0.4839540412044374	0.3566829268292683	0.3288232882328823	0.0189937361083047	0.0370446593949372	0.6520182938954067	0.9100756182301246	0.0004070004070004
A706C	-0.08005575332364238	-0.14531460666203525	-0.06248619451864427	0.052767152324932814	-0.03351712084524761	-0.27405039004077464	-0.07250826256714221	-0.1953633507175381	0.05015797256112313	0.09421258237669324	-0.028329563332051114	-0.2494071252220709	-0.015666000276969655	0.10090775445276519	0.02491019003135788	0.1053149241936315	-0.08368655129519102	-0.07627707234308677	-0.1701219585370488	-0.005064997321554722	-0.012298192783515478	-0.005704442671306103	-0.05725222920184014	-0.08523426876487177	-0.03124812157316444	0.5282125205930808	0.2205323193916349	0.9564944572265216	0.8847415914684167	0.4168053244592346	0.7078947368421052	0.3477720207253886	0.4492033933374715
A706D	0.008935794256994582	0.004126726408016235	-0.125018425155031	0.009301838067240775	0.10162104317325342	0.08899511403519893	-0.148992733941555	-0.07160627040858777	0.10659673164238542	0.10122340405072451	0.04389594852782309	0.03450129663075112	0.2165822865315718	0.13746589267482434	-0.01744022613478002	0.028657140538181334	-0.025705311221119933	-0.06786853860063383	-0.033242886984037184	-0.004567794443590083	0.07877490337860125	0.06027863374377407	0.05407755881298218	-0.01883409840564796	0.05718142800299807	0.4858895705521472	0.7377082904752109	0.9696276263781984	0.1963381379041683	0.3343743900058559	0.0207223208999407	0.7858326429163215	0.0669651547595873
A706E	0.13076662795515054	0.018005516078713122	0.126742304792593	-0.042383676090865324	-0.1628406121847223	-0.20483299761061582	0.14998092068084956	-0.1318690290036506	-0.03137193590622936	-0.07297633768363943	-0.019629407752082655	-0.03674823858965573	-0.2400725629941223	-0.04838084254211962	0.020268544081851348	0.026992083969582515	0.032207633898565964	0.14040576187478906	-0.05498641413482246	0.04985019597567877	-0.06679875341580123	-0.06566471374496213	-0.06239908538664839	-0.0016160456529083348	-0.06403097557234201	0.0394215530903328	0.4398618447785453	0.5733801717408274	0.090927460092948	0.1479277800574477	0.0173341303048416	0.9330484330484332	0.0187319884726224
A706F	-0.3413861103665765	-0.29400806248832034	-0.27908689740828074	0.012821025698291222	-0.054982445855185066	0.007087164324470584	-0.1270754527371289	-0.12355708559832776	-0.21870942649686456	-0.006631743868227283	-0.09174188345155725	-0.02699675845869756	-0.06858000911140467	-0.07076116554160379	-0.036306411690983	-0.088540711707047	-0.008543510972072782	-0.2302549854455557	-0.20626673976123355	-0.24858233178004352	-0.03763675373576025	-0.02321332399511008	-0.056997809453825724	-0.22726939685573613	-0.04000667495019881	0.0006049606775559	0.0059560484699116	0.0010254306808859	0.439335628924448	0.1200406917599186	0.0903433045573178	0.0002030044660982	0.0681493572740257
A706H	0.06038270318644257	-0.09291493246089937	-0.09993064672131968	0.0007485769720160291	-0.1482083701976085	-0.29025965727006375	0.030247517813815426	-0.0864859855239266	-0.18161438036580912	0.03743469808735735	-0.01875299558258622	-0.148557326793448	-0.12127550155371114	-0.10103286025431572	-0.09913413180024196	-0.032064261127233366	0.012769541166300764	0.04539379248615516	-0.08969687790603045	-0.140194485865379	-0.09295429010087608	-0.030349988725522116	-0.10839401111421687	-0.11472475177102513	-0.06884433063350023	0.525554675118859	0.288	0.1027867528271405	0.3453222873307739	0.016403526758253	0.0006035003017501	0.0396298531482599	0.0063342868818961
A706I	0.04278101068780371	0.016090691125470326	0.13569533899890227	0.1708187132648671	0.13434483404343026	0.010438369341675604	0.016981760961457024	0.06564009349769076	0.06646666417806377	0.04715953293723275	-0.013093329534491091	0.05831122031023209	0.09973564369680453	0.07513066192194578	0.06846832037537923	0.03527725673277297	0.14800572790479116	0.029939055013102584	0.0410781038121927	0.1014962097177608	0.09506824418545426	0.11052344631186098	0.011009296144274566	0.07160341216690615	0.061624236469852774	0.6064185863358929	0.4960614415124064	0.1365509123013537	0.0001954652071931	0.7693356711474771	0.0002008032128514	0.0946185688941454	0.0023842638585336
A706K	-0.2429343068775999	-0.3572647434757283	-0.6416531379340218	-0.013156853260635277	-0.08467139160892409	-0.23668225843151824	-0.0759951567227015	-0.34829109224686866	-0.30800690006017567	-0.2835667745211796	-0.1775549636536993	-0.15352447831496915	-0.015505811468068453	-0.20831391654497322	0.029050774637842988	-0.18249376693964167	-0.12042501398024755	-0.15705144061565557	-0.3527709407902367	-0.4652063100752743	-0.06939987996888271	-0.16032345763431866	-0.1986627602035499	-0.40789358161471334	-0.17936575535244545	0.1257668711656441	0.0072001645751902	0.0014562096941959	0.0067114093959731	0.003513848697809	0.0275359384490787	0.0002071251035625	0.0002020202020202
A706L	0.045519415498205824	0.018356960570251865	0.008727115263669255	0.026908408450133533	0.05153704734011716	0.0392845171615813	0.06456389364715545	0.06775853970197364	0.06669056758064727	0.014797139827314856	0.0018104776420947094	0.00014224613244637207	0.06941312917273011	0.011087908287333258	0.014301990888242388	0.04017737197729995	0.027804103965189026	0.05507307922448872	0.043269194405870855	0.03799992302295972	0.024572935997294543	0.03145970878164218	0.027201256409609728	0.04063696438615179	0.029332053822523147	0.1249257572757869	0.2852362204724409	0.389484126984127	0.1178918169209431	0.2168913560666138	0.1094218843768753	0.144602048857368	0.0220939490445859
A706M	0.03924659445585545	0.05609270717019605	0.1150430564343015	0.023460761600971495	0.05533301120659063	0.10850816586918398	0.07045076934252473	0.019374387823682115	0.00947852284582238	-0.0007131157450688442	0.029426337990942814	0.0840662190425208	0.10007357870544117	0.06388447735392609	0.05180863206105088	-0.04012996180547757	-0.0361249343432333	0.05493304497693723	0.03785036000321478	0.06322611714014079	0.06490057674392201	0.006657443726555606	0.03388053957348273	0.05059403005319972	0.020333201854869382	0.3435715692065367	0.5656877897990726	0.3792426917794781	0.7931978107896794	0.4007023019898556	0.006814992984566	0.2751333201659095	0.3783571848657126
A706N	0.04143525848922176	0.10259599375133918	0.35980411697306525	-0.08536887967786204	-0.035192567053192264	-0.11077082467672246	0.17448508856978556	0.12238136612543805	0.24757689881752487	-0.16368852464088635	0.04815260735092564	-0.16751433785938546	-0.21598762279521555	0.062113804355464514	-0.14147377639089745	0.26365828144178016	-0.04977057641918199	0.10949341401210265	0.11252259718018257	0.3047815019870596	-0.10641650241485713	-0.08175059576779908	0.07521416950179186	0.21185232458923936	-0.0011345505776712362	0.4601582095311595	0.3669515669515669	0.0214568040654997	0.3498168498168498	0.4168409047709561	0.0419354838709677	0.0131655372700871	0.8318418314255983
A706P	0.060588812811975146	0.09872008611683643	-0.03593184069111256	0.06550137471188085	0.004003482243967506	0.03723058056091615	0.08288195768468665	0.009968579016613062	-0.053972564798205405	0.13682759430079827	0.05903399636868309	0.10325534715236069	-0.06602430393962841	0.0681215345128051	0.0418830110560702	0.09688917650583244	0.09447397322962543	0.07177844522893827	0.05502670029192655	-0.04492400329878497	0.0436853230585584	0.07949287540061106	0.0645955003654648	0.005916755387947087	0.0720634167213103	0.1862725649672684	0.3597986057319907	0.522149302707137	0.0067220245156188	0.0452666797874434	0.033993201359728	0.8751223331376004	0.0001944768572539
A706Q	0.11685358598831423	0.18133470160295484	-0.03963275669067914	-0.014073036629535452	0.09725757503061909	0.13123138643601182	0.11089630017407605	0.07469543817001298	-0.05825427524650589	-0.17107622915765955	0.07665920697056758	0.03954215962306378	0.21099843341967064	-0.02748280128925004	-0.08293033207361533	-0.01888672833959292	0.1276573005829737	0.11387801798857795	0.12900014852991648	-0.04891347163001176	0.028806182962580158	0.024053015707914165	0.0643288970079158	0.042784148025894364	0.04433150008808611	0.0506028859458391	0.0541121312756397	0.5078523353049154	0.6607424960505529	0.1111763554511646	0.4046955829685634	0.441501976284585	0.0958635561654577
A706R	0.05446787940812939	0.03255988912748188	0.00027453393891770355	0.1456550917080382	0.08090221284176946	0.16620418118578026	0.09820731183367291	0.031202479798800066	-0.08374557012203698	0.0503647908081154	-0.08314067949364128	0.13213315469018178	0.09696075278327744	0.037040492076448064	-0.06578143198898728	0.07480217517266569	0.1732731272605811	0.07650335004475319	0.031881344108801286	-0.04112395602586813	0.07124050547319713	0.1024654757171135	0.05626871304172831	-0.004159565506826863	0.07955199569694806	0.3164657046847203	0.7008780487804878	0.6391963919639196	0.0047179083939453	0.2714146341463415	0.007487684729064	0.930512977723278	0.0029382957884427
A706S	0.06513900167971626	-0.0017153552922428371	0.08904249207044002	0.026060734218870802	0.10686403917004814	-0.10345364332101688	0.060264782790038246	0.08165575388474944	0.08260819809615773	0.020039045236564572	0.08618587804702062	0.12065215152504817	-0.04127793405859269	0.03296062244364909	0.0404689048301088	0.029469174053147484	-0.018404401595957277	0.06270395070858562	0.04057235140528572	0.08582893212902411	0.03669479960906589	0.037122535980586846	0.006237495362464069	0.06337809386791533	0.02176266199423836	0.2961059497924491	0.348664977587215	0.1725698543880362	0.2618625713723174	0.989977500511352	0.0308361336232457	0.0696809551771383	0.4131501472031403
A706T	-0.18002436292813837	-0.11371120902832367	-0.007617284822109534	-0.14928706349694235	-0.035150283315329725	-0.0256563003075419	-0.053813971940421784	-0.11238542075473089	-0.08673086816661624	0.12395350884036341	0.005069981551481743	0.008859176515710984	-0.024985623623715127	-0.018322958846776097	0.09648090742369085	0.0919485782434176	-0.1100573026939666	-0.11553945919364043	-0.11304816259717237	-0.046631846950123935	-0.015307684291034762	-0.0037566879581883298	0.024651955016243433	-0.07945784348990151	0.010517558039595637	0.0302602380472059	0.0358014646053702	0.3942248617653082	0.480475040257649	0.3085295863843261	0.5550142103126269	0.0283384301732925	0.7135559921414538
A706V	0.05185568062888184	0.057413056898411176	0.061487279874167106	0.05781764879952355	-0.020200973411384687	0.02512920223733321	-0.02999167756125655	0.09204562283951064	0.017505626158209414	-0.012430416677380502	0.10167545887140395	0.0358853372326167	0.02345810030848988	-0.06441435724237937	0.010570356246003613	0.001230825424386568	-0.2091528809082824	0.011512346969712496	0.07483325873189738	0.039664048289773816	0.013256648578989488	-0.07777106506615174	0.043317999689143856	0.05735581776794553	-0.015956491261196967	0.9043840507835746	0.1839659178931061	0.5841139734582358	0.0058585858585858	0.1875862068965517	0.4882610425785913	0.1530632217655118	0.3549039433771486
A706W	-0.593834572960911	-0.6763616933660781	-0.46064868049609836	-0.1503259342531166	-0.30539593961970507	-0.2599760435834365	-0.3888251845796428	-0.6022333351284578	-0.4570043104619919	-0.16031900092064394	-0.3777420884656293	-0.01834362853692596	-0.27807289448767203	-0.10503401714680378	-0.24078465874168767	-0.27156958701156836	-0.048918523494657584	-0.48769141621933265	-0.6388214599727822	-0.4588253447308761	-0.15547861342760286	-0.16774026422259963	-0.3021308650675293	-0.5460180962091411	-0.2333712781164193	0.0004089979550102	0.0002057189878625	0.0004122011541632	0.0067443286327406	0.000206696982224	0.0002024701356549	0.0002067824648469	0.0002056343820686
A706Y	0.2141842239503804	0.33472346779777035	0.07953562772450234	0.043320296749382585	0.0304353666817379	-0.22952724770088803	0.3409910390659309	0.21177864275049102	0.3423773128703532	-0.0623513014142935	0.1867194522932307	-0.0743137741360094	-0.17948967780101688	-0.08611765281820738	0.05678215243476395	-0.11406496515664796	0.08190264970776297	0.2789804063479817	0.27456031138454656	0.2169340342906584	-0.045285701022525035	0.017891151565788098	-0.04143297461181518	0.24603487805078697	-0.01146600439396039	0.0001968503937007	0.000195083886071	0.0083478936128907	0.425594078691079	0.5833504203403732	0.1425996394952934	0.0001945903872348	0.91220556745182
A752D											0.19303291189924646												0.19303291189924646		0.19303291189924646					0.1907882759876206			0.1298796059832178
A752E	0.0608094471592473	0.12016485598782073	0.21687639034418094	0.006230402835726205	0.026106909493785548	0.0314670716179953	-0.14357667523906653	0.12305534612231893	0.09525554562836118	0.019564522499241226	0.06649996910789828	-0.01473638093738978	0.013767731656014928	-0.10980417148502526	-0.09686411608100805	-0.13135225462357875	-0.033746941590109276	-0.03776722260237387	0.1216108249547492	0.1573471857374411	-0.039330747408600465	0.004222825045539263	-0.008585803684702017	0.13958965371575197	-0.002167274566422084	0.7859663691094042	0.476482617586912	0.3435821448416373	0.9544588414634146	0.9235519591141396	0.4970653713823112	0.2098671726755218	0.95648552987716
A752F	0.01634392513454989	-0.36654462993379266	-0.08242905103203232	-0.02179144752578199	-0.13955819200431066	0.10840141653605222	-0.48265971074097397	-0.1302497019631227	0.026058780239295497	-0.3573028405810408	0.006525025201088285	-0.1241871761108035	-0.1707845345406189	-0.21282968059510432	-0.06631160299165208	0.07049408615946463	0.17000478973422375	-0.2116899806826589	-0.24356480426182006	-0.02716561661757834	-0.11753412950124721	-0.0926057944607819	0.06241756693415331	-0.13131161863256785	-0.013012879604829232	0.0534584778616608	0.2198521647307286	0.8316251830161054	0.5346779172669274	0.4579067121729238	0.0115221346270466	0.3329866888519134	0.8971836419753086
A752G	0.008795258218404498	0.04323454209331687	0.07038932478539318	0.01635797543177427	0.022400889297543924	0.10508563620607149	0.020235694267801252	0.09846649357562061	0.01085978313273692	0.03440947672132433	-0.008192812844419861	0.036558433095611735	-0.007609397058090892	0.05797594818432828	0.07979842711517734	0.09969252801456865	0.08450490554539192	0.014526816411187334	0.07111481331110064	0.04093157613412947	0.0369410843806759	0.04735673269916337	0.06646378566569516	0.05610212782750251	0.05694189067718176	0.8692759295499022	0.4779139910488422	0.713845561332563	0.3108687183482664	0.2305289869217255	0.2755081902506414	0.4189868522815158	0.0661864901693595
A752H	0.1325671717401936	0.18093554682518526	0.2606437520334696	0.08204785193191011	0.026223754962158556	0.19512310413258216	0.20013825742875369	-0.025949238478334913	0.09795867760706332	0.10298381563363132	0.02427052512592173	-0.21558904337451607	-0.012162331568921792	-0.19284834334219472	-0.33603382680421096	0.09144334643125913	0.035512465607474855	0.1667482793278219	0.08119843229418391	0.18159314259290005	-0.12708077517881172	0.05531431212342846	0.10533066285081619	0.132268898577986	0.08053922681850448	0.2440671425815165	0.6685257482803495	0.2728283015373217	0.4565548780487805	0.2187028657616893	0.0570734669095324	0.2426944971537002	0.1335385799499711
A752I	0.14227805675463237	0.12555018153438746	-0.17746438526086258	0.03854507442943968	-0.02029165706561361	0.26884630594167647	0.007984887460911987	-0.09608104485750561	-0.18057017522282626	0.0691258725462623	0.1446305217482464	-0.0610540401811308	-0.06610622228088062	-0.06212441271949512	-0.010917855335298566	-0.029108905117300406	-0.0612497357728931	0.07669349209914124	0.018986348267855207	-0.1790164444857464	-0.031749326767794205	-0.0031062341091005813	0.13326403787565466	-0.07662084718699466	0.0666895967364967	0.4675349922239502	0.9020129130269654	0.2290315833507634	0.9290401968826908	0.0439137134052388	0.4534061047099252	0.3846632124352331	0.0795432552738533
A752K	0.06484918186306668	0.12028445345425387	0.1604295025506571	-0.11125993932265603	0.09380367536440912	0.24398145083366035	0.11723050046790062	-0.019058250578116095	0.1048231185160793	0.1950522840606772	-0.027567217683152696	-0.08275883320320994	0.18788504329027989	0.0500117925020308	-0.09454253709579244	0.10958602782511358	0.07747769045040633	0.09127756048272626	0.05229474986928989	0.13289420139719652	-0.005502929729266803	0.12305579121444511	0.11292171932681161	0.09315726149154864	0.11799765347840714	0.38549766718507	0.7085747392815759	0.1950702869247063	0.0231055414137458	0.0176596157578109	0.5540838852097131	0.1914934938823072	0.0001958480219349
A752L	0.14550091863862025	0.06558394799676269	0.058419495715688	-4.061844757261838e-05	0.0037313318874004297	0.08418119393876941	0.053191302751917365	0.04606420122385604	0.13676075194579493	0.12871135994030103	0.07834088214955305	0.04279146309149319	0.0754874013241147	0.12437140239804952	0.036915240065342934	0.1883599417028278	-0.07168614045501087	0.10008427882840822	0.05585708727038654	0.09812181957629941	0.05651261674162871	0.022631369465621082	0.11785313252490548	0.07714421964834138	0.07102772007852468	0.0561334641805691	0.3637612877895563	0.0793250581846392	0.5276789244760774	0.0001968116512497	0.0051792828685258	0.0465671641791044	0.0003889537145079
A752M	-0.6893987482717912		-0.0679350830180933		0.022987506883315672		0.15504765408506507	0.007595895542580065	-0.17408580600688073	0.18954994828293587	-0.1548171948721345	0.030881375413987607	0.12103701794301666	-0.015639336967379087	0.4504944292504911	0.1425614909943267	0.42182119277715274	-0.2062533847794471	0.007595895542580065	-0.12003436893461944	0.15862109418518577	0.22077850855073305	0.001520850921580765	-0.076224339662522	0.1370303132886552	0.2385302055221091	0.87432608291504	0.5531406216039991	0.0007780587434351	0.5520361990950227	0.0173947420438821	0.7346723044397463	0.0001929384526336
A752N	-0.01851800951532012	0.12052885398184564	-0.02383620791372809	0.13131137902711537	0.21081183672231224	-0.06578633893031574	0.07359510890265997	0.03229070111212087	-0.0024934029385399415	0.024864465318799614	0.10718842592657968	0.027583884535586304	-0.14761557076646067	0.036660719930220215	-0.043231945096337994	0.11627016637097055	0.057174097377277425	0.028273579059827143	0.07708427545995515	-0.013125338390693441	0.003904144040493507	0.09992317936515133	0.05495513872702441	0.03268443812526442	0.07761435570666725	0.7939346811819595	0.5332320546904672	0.90399498012968	0.0757220921155347	0.4183359013867488	0.9386503067484664	0.7087922705314009	0.0373524288755564
A752P	0.021154612356071845	0.026637194716455995	-0.01589709056390944	-0.11508447301093992	0.01545371057720283	-0.13357883170915527	0.03441638085144015	-0.0733007860515678	-0.17506195159957727	-0.027050652514523772	-0.044404485953936305	-0.03031627377271527	-0.05210288086693776	-0.19513347006502224	-0.08317206763375344	0.07253431168135598	0.010836264562380661	0.027800734914644902	-0.02246660903510614	-0.09328565691645284	-0.0940221959665362	-0.0001282695639005445	-0.032674144047318866	-0.057441630713125004	-0.016309433123722242	0.6916108704214258	0.7872384078785392	0.2972529725297253	0.9817181049734618	0.569078947368421	0.0024365482233502	0.2926629879419579	0.6613496932515337
A752Q	0.06865752125034501	0.06544792855607527	0.06380354929737589	-5.985945964223339e-05	-0.07105969696401063	0.06705134849602032	0.05425796727159772	-0.06655003308625848	0.04907264264659383	-0.1316804879149076	-0.033054870457080034	-0.005154684843431316	0.00035393533940354687	0.056985805117095535	0.05445787431961219	0.014133205733343583	-0.03276568530367891	0.06147570944836768	0.0009580494077194635	0.056456897473856786	0.021592330388884643	-0.07792871111515555	0.016623035241172552	0.028974329233764858	-0.029878381715182388	0.5666796267496111	0.9900718208703	0.6932362521555854	0.2128794093519278	0.8139445300462249	0.6045913318820503	0.7426086956521739	0.4756879784812746
A752R	0.10058956179680825	0.07502521155377566	0.11300339125715128	0.006548857495640899	-0.013837410458590908	0.07061228630302394	-0.017794583613852534	0.06698354665527438	-0.10550431496860004	0.0865295719387458	0.06054039400823984	0.011640987548146783	-0.06423717909967601	0.12012058089661604	0.07040255964079906	0.026086554506971876	0.05576456299588001	0.04261143896034798	0.07100998218493947	0.00788243266530771	0.03024776375353793	0.04342718821924221	0.05253872593640568	0.03979146140446249	0.0479901502110952	0.5748820754716981	0.361170731707317	0.8131665299425759	0.2693510555121188	0.2076908061682607	0.1812888978116844	0.7063211621515508	0.0546598505701926
A752S	-0.09360137756553892	0.0791293849878561	0.13082835879329713	0.22685546309635285	0.10701823725862115	0.0943969704740323	0.08388184415061738	0.15362786783653865	0.06064198580568753	0.10113225433635098	0.12325235846517456	0.10691640969962697	-0.0014433186577779737	0.16669465151381097	0.09874074373771366	0.12132270826066306	0.1929063274396955	-0.0021321935702456507	0.11685944592553299	0.09616194659149484	0.12155327813931809	0.13429939153123185	0.11305067597334761	0.10654781280019718	0.1237141535783001	0.8455284552845529	0.2231951741583965	0.3641440400539187	0.0048694974678613	0.0347452664454421	0.0007894217485691	0.1034416086620263	0.0001946661475569
A752T	-0.4623348513822761	-0.26883543612822564	-0.4385240605803691	0.020205023010274804	-0.15180552170507364	0.20089077722283924	-0.3201556160097446	-0.12502368229750563	-0.33317058949341327	0.09596815897936156	-0.23340422686936596	0.11475661777725647	-0.5313994545879559	-0.013937660393132809	-0.1550163860862981	-0.2535171759346696	-0.26289440982437434	-0.38949445138356314	-0.19513835743474894	-0.38488585291410427	-0.09625612411478228	-0.09834086231953797	-0.07963958651997581	-0.2868948324211574	-0.0889599221678942	0.0002023881805302	0.0555096987205943	0.0043281121187139	0.0083282551289863	0.1474358974358974	0.0002010454362685	0.0004113533525298	0.0010224948875255
A752V	-0.058773206251546715	0.13176600865261176	0.09927421668083836	-0.02160092165991104	0.07334032233800249	-0.041310570319256966	0.12752049608128443	0.16037762440058798	0.0598684746925282	0.04051341524694964	0.05934627392690829	-0.05587154902912317	0.019728785161506095	0.023091546736916036	0.12057485899829747	0.03605656216653097	-0.02041857730801462	0.03737854696997093	0.1461427437771005	0.0797058824555425	0.018412979494276355	0.031666355564080984	0.018668688018122256	0.11330671085648598	0.02518215922187382	0.55740961462058	0.0248129184718393	0.3065567484662577	0.4012900703674746	0.6492289674019129	0.5478226287532313	0.0172752257557911	0.2984663782933543
A752Y	0.10452705818483256	-0.08544297515832579	-0.17955387741658352	-0.016076587576080163	0.024683138431179894	0.0823222300778351	-0.0717081181058693	-0.08743993867743292	-0.347747118469394	-0.0005762366894277181	-0.015198684809855244	-0.11482560581458076	0.012006294954637392	0.1258561764062231	-0.07332518330875212	0.034834568790575865	0.0616508097022679	0.019098841704668808	-0.08644111139588179	-0.2612008325929066	-0.010899034207643023	0.028812503026640405	0.03453528712355616	-0.17117641571928915	0.0316767326668467	0.948228346456693	0.3711530570373409	0.0224649629018961	0.537008180755746	0.5640576323987538	0.6624618514750763	0.0164778578784757	0.3617821782178217
A773D	-0.2987357259604153	-0.15708586043198897	-0.7182632768902135		-0.2831855059143171	-0.3625494743641342	-0.26239203479691725	-1.1029632393802247	-0.20819974432050994	-0.6009073319000905		0.19425126958307354		0.11393736710374487	-0.3066502117703365	-0.36709586948061435	0.0650681085603494	-0.2804494392697633	-0.5538559538008788	-0.44080637976836623	0.01665071313185894	-0.24739525878089966	-0.3648208810293393	-0.4962241294856573	-0.2932250875248878	0.1355615528337139	0.0235879679723003	0.088893718756792	0.0248316498316498	0.0451176983435047	0.8532019704433498	0.0033826638477801	0.0018867924528301
A773H	0.10610314722942145	0.20427427086078806	0.1252865960042901	-0.0006195858317755189	0.07991881358401405	0.1782847141123733	0.1703601223736532	0.12192294746054129	0.1762520391877234	-0.10697110657655107	0.051371783790260465	0.01135881722297802	0.10208157368293325	-0.029132148356039823	-0.049486162567681694	0.19678837507863453	0.04786124686158288	0.13858935225870783	0.16368612244009464	0.1509943600747947	0.00779429690398868	0.009215925566898516	0.14358131112559244	0.15735419780300214	0.07796231813759344	0.3451668917615281	0.3113961702918758	0.361548434895351	0.7279803359278983	0.0967194570135746	0.8758647954141134	0.1529411764705882	0.3079444658696491
A773K		-0.055133221784362064				-0.1489453666517908	0.1370076966109596	0.3718835294976129	0.5104073748438727		-0.1863214370667241	0.22669621139322224		0.023286807243886043	0.34203780814681417	0.0432724217055649	-0.29006894970790537	0.1370076966109596	0.17411666135886053	0.5104073748438727	0.20329309883076246	-0.29006894970790537	-0.09377549326993731	0.2951348971433302	-0.14040220420125846	0.4633537989255564	0.2585982524632831	0.0107353730542136	0.0963624760689215	0.3637137989778535	0.0133990147783251	0.0071725179312948	0.0870203396938561
A773L	-0.6497898553256473		-0.414152432874469	0.5241026093828007			-0.16056747141968733	-0.6601422100552118	-0.8336448068458259		0.34629005871062374	-0.5098996994464595		0.15860379906283073	0.31346736355044746		0.35766264086179833	-0.3845401613729182	-0.6601422100552118	-0.6087050586514912	0.16967082014905083	0.35766264086179833	0.34629005871062374	-0.6256478217548054	0.3519875558351551	0.0602034461282956	0.0934684684684684	0.024994566398609	0.0126438950745423	0.0231203349717822	0.0151574803149606	0.0025521054870267	0.0014749262536873
A773M	-0.409584301031786	0.17186005014823927	-0.15319848751574736	-0.0838938263481474	0.04474142164333741	-0.13802957124719187	0.0064370108353314906	0.057936547787530844	0.035824904026299356	0.09402241250263041	0.044708710138483515	0.14136680056829332	-0.14346677769266358	-0.09704292155525819	0.07669151640511038	-0.11098382361193684	-0.11129691666857403	-0.18662961892655	0.11602251383843698	-0.05559324856530216	-0.017025059465466202	0.011779798681308748	-0.06582785361156063	0.032764948251703355	-0.026502241722029946	0.1478583196046128	0.4577397910731244	0.677891654465593	0.9855937435686356	0.3548252911813644	0.6826359409743279	0.8776964560862865	0.4010405827263267
A773R	0.29690972527863585	-0.04932905013874662		0.11839032492562522	0.3031288381955662	0.5683875618233186	0.16949186332435778		-0.9480821940983127	0.09781487696290161	0.22930914626529444	-0.03916231413312868	0.12319605413544818	0.15804861467834427	-0.3269208641351742	-0.06450042777245833	0.2989454963041837	0.23460701990230118	-0.04932905013874662	-0.9480821940983127	0.017466168592776395	0.23642672949177487	0.2676017789187904	-0.4298220628267636	0.25209845987339263	0.0956974725062705	0.736936936936937	0.0433008388120607	0.0072408536585365	0.0043363499245852	0.7434275548527377	0.056921086675291	0.0001924187030979
A773S	0.40302331546639275	0.46524735071750856	0.23783494804203922	0.20554239750579756	0.3312035420024756	0.34240468785563727	0.20793662203227908	0.23611933601241347	0.24022303492418354	-0.07761876182960427	0.14495611971407885	0.3450859943054095	0.16945399347068904	0.13866094876601318	0.09193276595466404	-0.16339790674671098	0.23529939240061004	0.3087750047204697	0.35522731852585787	0.23902948560679504	0.19273936245684717	0.17326984079833022	0.122776375446881	0.29829793964038526	0.14824400199229698	0.0287478294424078	0.0104108570366239	0.1287275421374328	0.0270579268292682	0.1544117647058823	0.0019766752322593	0.0013282732447817	0.006349817202232
A773V	-0.15532204455853124	-0.06890279997298292	0.12832651448070603	0.0768389509014254	0.14951491347477186	0.004573825571462567	-0.0722998650218098	-0.006415154950967284	-0.017061238161107828	0.05128034479141745	0.026781646029517703	0.10251636313710451	0.06912583977024842	-0.08245037053614618	0.10861471687730728	0.11601363519833147	0.06588991031888268	-0.11321383176421246	-0.03732068692884349	0.05746329707205983	0.05660420061967393	0.08954829959270641	0.04993208628679797	0.010849569713770142	0.06987617065897639	0.1872090669904877	0.6800494132180358	0.5461075519316637	0.0334843411463462	0.2898915569326104	0.0550713153724247	0.8695990657843519	0.0123287671232876
A778D	0.4099455503291048	0.20018037882071013	-0.124768618252422	-0.10035933682349019	0.1737855320613045	-0.2058456028675849	0.09865453417933538	0.2165508037622941	0.33606177301214435	-0.1013064305163146	0.17803336835211042	-0.36889581718619135	0.24570686691250912	-0.08194961383384498	0.0802348951246786	0.3632037421657282	-0.11993585776110118	0.26267973250538607	0.2083888108014684	0.12396887621138088	-0.030672484638576806	-0.009441300771794501	0.13077719411200317	0.16679623912913882	0.06237079204346289	0.0630908740111904	0.1717791411042944	0.4671235413965549	0.9118265993265994	0.1282051282051282	0.5956284153005464	0.1239089184060721	0.2422551472003078
A778E	-0.0008286992469360528	0.05381651623339823	0.05228098692470566	0.04684889636859095	0.05892042876501594	0.033634501319367766	0.042708473369493	0.13873657314102886	0.14608522586058972	0.09694784770393933	0.04587456235757837	-0.05681309019064251	-0.02514568810814607	-0.033135752200282524	0.06670962189186173	-0.015083817380960865	-0.05209547431265156	0.021104112124871757	0.09690127609520328	0.0999453677713017	0.0004996990190826684	0.03596577655893199	0.02171446457071026	0.09842412481363876	0.02885771775808311	0.78248031496063	0.2177136168552477	0.2739273927392739	0.5343301200078694	0.706386292834891	0.9922109047333731	0.0788091068301225	0.4420761791987369
A778F	0.09317116703749209	0.0827407363389134	0.15438196310900426	-0.024695608616206774	-0.1614724312081538	0.15155532770099267	-0.1149680960474682	-0.10908435713241678	0.03698443129803115	-0.16509558891855247	0.12298965624585304	0.06963959092873728	0.058623367408545006	-0.02250426815359421	0.16383566001541733	0.09336957674477327	-0.06649145040330649	-0.007148154113206825	-0.009985950634110766	0.09687700282487384	0.05067242867322492	-0.13029224495672895	0.12283373672014239	0.04443474079465813	0.0018151216149451573	0.7930894308943089	0.8996091339230611	0.3607226107226107	0.0126093146227374	0.0228381807534647	0.151622418879056	0.5160728117738187	0.86685667752443
A778G	-0.07626335718244329	-0.1011432995673721	-0.11111109181683648	0.07987606854778645	0.010473550608498748	-0.03190146723242263	-0.06980617213780207	-0.04464974236862711	-0.06009713607508612	0.023324441911479196	0.03920345958705513	0.08137862708000045	0.12589416278638813	0.045941184509744055	0.08590489295629064	-0.054560592152083406	-0.05105188110634272	-0.07303115204599457	-0.07262001432359076	-0.08537864286250722	0.0840232576694875	-0.005387881774119641	-0.015197144914301044	-0.07898522460129047	-0.010284176390169313	0.186938775510204	0.2376681614349775	0.2075200328744606	0.882137776874619	0.6664622930717351	0.0001992428770671	0.0661614092585006	0.6016145307769929
A778H	0.019798076901201837	0.09249883659972184	-0.02218847709215073	0.0036389674015958355	0.0036767710880015016	-0.0032867746702294116	0.006440668598794169	-0.05719442431727722	0.02917818765048441	0.003936879758406372	-0.0027842386607915795	0.004253083940145076	-0.10542727010195248	0.05762171131319798	0.04444575897465841	0.0003484920925312888	-0.05363091690801672	0.013134831640670211	0.019592847356612476	0.003723454776558141	0.0020307729257182717	-0.015086135536238917	-0.0019066103250267475	0.011679971023687282	-0.00848132303478939	0.8516116352201258	0.8215833005120126	0.9357745398773006	0.6969084663568398	0.9225107340012269	0.8905690409868683	0.8404004711425206	0.708400974025974
A778I	-0.01417699480283371	0.17524334177396803	0.15224269721293218	0.01251043160407404	0.05055942993381013	0.1489665926509392	-0.1402759591885114	0.10772728126570136	0.17239034724195304	0.12466752078377538	0.20013034366316854	0.12188184186305723	-0.05066710381512975	0.10524576584480802	-0.07774546094735692	0.10229436122629051	0.1567874378917255	-0.0758492030943051	0.14188023234356284	0.1623516929055461	0.024480601785939617	0.11135403265997092	0.1510172814104205	0.1521522728954209	0.13132195782253756	0.4398773006134969	0.1346565479665304	0.1066820720200269	0.0194779898714452	0.0046847550263517	0.4681270969015196	0.0172080433101314	0.0001946661475569
A778K	0.0046613430257971605	-0.03027394076135776	0.0871233993684571	-0.08932399987327773	0.12036606731064549	0.03370617791465251	-0.013331715938872592	0.052360159565524124	-0.005946173924610338	-0.12412141265367148	0.07493333057720945	0.11141862686547163	0.1947221488945111	0.026392837013517023	0.047599866420429134	0.07840572187620042	0.01910037942302202	-0.0043071358235652005	0.011634663847745686	0.04133898300478638	0.061226882412283634	0.008582839128364833	0.062490800192409816	0.02656327158116135	0.035788596641609334	0.9355952864689152	0.8226620100892511	0.6811115429459774	0.9631589660085488	0.144780487804878	0.0093962415033986	0.6360623781676413	0.2242899118511263
A778L	0.06724689965103743	0.08235445247609818	0.10501860783188469	0.05564494395945203	-0.010727743293614943	0.12760957066891582	0.10577724951972824	0.0647487190478708	0.21956660822873728	0.03717762447915839	-0.039456149119181674	0.04245953182167961	0.07568024374638582	-0.016291194788934947	0.05338346213811129	-0.05762335835090648	0.057932083995977615	0.08664070049898556	0.07357844174310296	0.16342917872613688	0.04250889895274168	0.028412963187899147	0.012616059635272462	0.11920318278894236	0.020536132484316634	0.0455445544554455	0.1325395276205348	0.0009788566953797	0.2475833497731308	0.7568726847338663	0.0157276527971331	0.0001967342120794	0.2731774960380349
A778M	0.14542425880464271	0.10445623446389683	0.11819957221126055	0.13141151403278123	0.10693749978991729	0.17681133851630354	0.015163935599147778	0.10086975832873805	-0.14579474700461334	0.10992395235055842	0.025670102144247805	0.14871331620419911	0.1360030415660594	-0.013940606349761199	0.055279691109263944	0.06352140008518502	0.12389865353904841	0.08176374176683267	0.1026641108736837	-0.007767554962434478	0.09281521803427636	0.11360566380158116	0.09010750977072754	0.04850464957211047	0.1019044275567154	0.1964640444974175	0.140803465931469	0.7132367937997145	0.0007843137254901	0.0229007633587786	0.0002004409701342	0.478809383008082	0.0001989653800238
A778N	-0.07628483823482116	0.08013553647225813	0.12563726524546562	0.029965253199197236	0.004331735940867293	0.1930986028688109	0.08156054461421976	0.1084637515068614	0.006705389679291171	0.12342758420366726	0.0068061308021562005	0.019773034179216834	0.04802108613642181	-0.10652921034409281	-0.10579899798652428	0.004484067847086311	-0.058535879147612886	0.004795511865222052	0.09436917313923664	0.06739653334094334	-0.0212937623256074	0.025059507998066673	0.0708739084790597	0.08094588741237903	0.04814856156186735	0.9768473856839668	0.597508830637665	0.7203185775143545	0.7448551829268293	0.421945701357466	0.7158469945355191	0.4984819734345351	0.3890706176640369
A778P	0.08575770946027801	0.12553943897889894	0.04461078328511525	-0.022193603294951725	0.073531937338479	0.07847323884087895	-0.007411452994095432	0.12519893532594514	0.000766310410248865	0.03200158828840708	0.06705465184368462	-0.013925377151305941	0.1168401626565122	0.08237101718148644	0.11725631360864124	0.01989579232842679	0.025156341149094777	0.03992510496451495	0.12536919719809458	0.022855098316837325	0.05739131907542276	0.043722134151201325	0.055363229858072335	0.07502250389565338	0.04955442346227216	0.487998413013291	0.0304034301305788	0.7550741608118657	0.1424056883270788	0.0968499315202504	0.0075939248601119	0.0701616081986598	0.0128636453591925
A778Q	0.010998214510841112	-0.11923049449665683	-0.11687475362364298	-0.06678792088315082	-0.1420372861810986	0.14381889419846228	-0.10128563738128904	-0.05454974450570978	0.011135781969403577	-0.07928082589993392	-0.07160291075415733	0.016196584977169033	-0.161629978254856	0.01581043042178328	0.10366176660944172	0.15992096893578434	-0.04446429417319829	-0.04405161623673728	-0.08652766858750068	-0.0514501522159916	-0.01578775314647253	-0.088030993549613	0.08117229105326433	-0.06888230420524644	-0.0009501927101797385	0.4137370453159927	0.2970337261275904	0.5143376413570274	0.0444307944307944	0.0308232539992196	0.4955627269060105	0.2328009828009828	0.7451707317073171
A778R	0.05196355757906679	0.13500724702527753	0.11834694556420168	-0.03365246035613848	0.0973726403716496	0.03641458653096553	0.0814071249372325	0.12734823891337632	0.003850969887438348	0.03781981438379632	0.06451443349572328	0.012682434991065394	0.04702844747250598	0.017870140479507007	0.06939896530570036	0.062340674626595004	0.09504235846810641	0.06676045316583837	0.13118282550017282	0.06223449652516041	0.023085349115225477	0.07700662127434833	0.05447958759185181	0.09712051344769558	0.06578707267282785	0.1901864573110893	0.0172347017815646	0.3676212741087084	0.0033471155739318	0.0972249557173784	0.2699840127897682	0.0173151750972762	0.000197745699031
A778S	0.011893485822725777	0.07027433851098713	-0.06463536192239215	0.035587501218756604	0.0910818827344026	0.20116544962307728	-0.08929495717920602	-0.08887145306801213	-0.10467571560459854	-0.030518745679720464	-0.07887942973790642	-0.05986945091297737	0.04873125139669442	-0.12295250348665825	0.10491206899665068	-0.1136025061840174	-0.03298855191715703	-0.03781376696409858	-0.007105218506883394	-0.08451663393392633	0.003577822952208309	0.010364690007986186	0.009918800420972092	-0.04529177557516552	0.010141762440704829	0.5020193861066236	0.8562691131498471	0.2684070976952886	0.8266192733017378	0.8796639968743896	0.9266416880299744	0.2936507936507936	0.7774920886075949
A778T	-0.0635600382853931	0.0766257761074931	0.11122065337298676	-0.014260916044713256	-0.027356866623600352	0.06199951163813624	0.08155062845730898	0.02116969464578204	0.08552648474193544	0.08600524310734395	-0.02709080483236715	0.007252991857043983	0.035853414949103796	0.05915849162652707	0.011110980884251947	0.08965062141514801	0.09354785404967514	0.010818985694921143	0.04916418008300178	0.09843076943226842	0.020045148682527308	0.05178241255806867	0.04237413128749141	0.07400776511956196	0.04708594121506905	0.6598039215686274	0.4032321639731966	0.0715843743803291	0.0801338846229572	0.1746622283140787	0.3035208417644678	0.0459074037898026	0.0112983151635282
A778V	0.031860408555829806	0.02598139317303851	0.09261050278017736	0.07085651351966098	-0.013725013532192873	0.021156646203400385	0.05648952872566404	0.10784906948718766	-0.06529568882122651	0.059098537158495626	0.05545923622069188	0.08527461700968217	-0.057245933059077186	0.09471892808941275	0.09793207089627781	-0.024974332118455456	-0.010296987331190327	0.04422752532955062	0.06749586489778787	0.01581672758986021	0.05947225695368477	0.012084390693507549	0.017589706468420948	0.04188768527428953	0.014839674610940216	0.4944378228049265	0.3432453721937771	0.9183282208588958	0.7543060780043556	0.6869768347284407	0.0215182307232516	0.4642716921868865	0.5477073170731708
A778W	-0.15711432493601785	0.05934350819061829	-0.22024104959468244	0.13912606160221222	0.16193109501601752	0.2353158712206777	-0.23150848775096325	-0.37774816094806984	-0.10565547309277908	-0.07005554995438211	-0.26856827224826524	0.013851030415780455	-0.203272041765021	0.07218145341644362	0.16875619950823387	-0.14514390529745155	-0.01865459191139559	-0.193831932318949	-0.14271210513559943	-0.1618109450445993	0.044004401153061964	0.02787962612116041	-0.04315202310991145	-0.1522299207825387	-0.0071990837966317296	0.2624039858833298	0.4267474572603332	0.4457726581178005	0.7033155487804879	0.6560902896081772	0.4301245305396323	0.2581395348837209	0.9031855090568396
A778Y	-0.13339711796220252	-0.10249672980688762	-0.02920418865700156	-0.07835679856277217	-0.1172375778407702	0.19743133360441362	-0.14109640389150774	-0.11939361724950266	-0.22651542495431579	0.14681539894478451	-0.027722090986693124	-0.22898528582553265	-0.20165345791101952	0.09491483267341323	-0.17489598678188986	-0.38027697364759205	-0.1849218153074356	-0.13724162479865454	-0.11092043656322904	-0.12448925564468143	-0.1128622819467156	-0.04455280772794134	-0.050944245740655064	-0.1176888939997802	-0.04774498731282459	0.2127921279212792	0.2841608535084119	0.3016434366548783	0.1921111792356427	0.3752306745950379	0.0030407459963511	0.1238626964433416	0.1015060862389106
A779C	0.21155698371377396	0.12114569510081588	0.20633665316776176	-0.031396778847442616	0.182563289722849	0.14933669064625346	0.06017278677419452	0.1014906977448738	0.18172653730359303	-0.03660472148783527	0.07549863495561966	-0.019573764517986685	0.07712747320804612	-0.016778501262920093	0.007271205905156342	0.06719268845875877	0.026915594193245792	0.1378495968681761	0.1113516681478533	0.19408407084924034	0.0038619095547947754	0.06059013851459082	0.09781781870356451	0.15331083202694332	0.07932405437734837	0.1070450097847358	0.2533566841798015	0.0475640284999037	0.1838722243864433	0.1092567436444789	0.9005328596802842	0.0158546017014694	0.0205705414321754
A779D	-0.0005699304064190427	0.13676903806938115	0.21426276005653874	0.11025257487844115	0.1789052622222863	0.15151355596237562	0.015296346858443884	0.10914423184449949	0.22054107300515324	0.060122814397823236	0.06939493561036895	0.09774234080570855	0.052666857160051254	0.06410548357762748	0.16513628147519696	-0.08359713050806736	0.0714560937461043	0.007385019617061532	0.12302275411581334	0.21740533176944976	0.09852835412427252	0.104495797086381	0.04903238662845464	0.1709857308767426	0.07703060698999982	0.9627628786417132	0.4722067298754415	0.1765141692906093	0.1674923780487804	0.594079939668175	0.077881004151018	0.1165085388994307	0.1493169136040023
A779E					-0.17289696057633588						-0.4613744394877269	0.07639513235846661				0.1523570605407411	-0.12477066995029838				0.07639513235846661	-0.1486331463415759	-0.12211619510183572		-0.1353137483866271				0.212398585396297	0.3352223190932868	0.4435752004693917		0.1048437827636821
A779F	0.008471570383797046	-0.010427429141388932	0.005143043680977199	0.1568159226991734	-0.020226733730020693	0.17704301810180192	-0.14806012856574743	-0.042432098922377544	0.04563220449642276	0.004128921150511728	0.05031457377496054	0.08085161113254669	0.15801884193276589	0.07314746801850001	0.16386839238031803	0.1623443112185124	0.06432502572245322	-0.0676723680976414	-0.02634101711587875	0.02552966019979337	0.1271092860837161	0.016515054814446303	0.13100074732687303	-0.00017257113271174236	0.07489323596159736	0.5737232289950577	0.8322771440642163	0.8735389921440889	0.804839968774395	0.0454545454545454	0.002968533544429	0.9883937823834196	0.0464486162183084
A779G	-0.1566978237972813	-0.13180135603627208	0.028829647589528006	-0.18079536613281827	-0.5216201812824834	-0.12653071900667076	-0.10430523587686745	-0.4571470001594682	-0.06834491886984215		-0.21349691786957686	-0.12049870730012356	-0.5648956565062496	-0.39544533479852073	-0.12297787696969296	0.14340329722357908	0.30116052587276493	-0.13026370822859365	-0.285322360870167	-0.01893962563199854	-0.2665119145885803	-0.05235308886271007	-0.05739996890291138	-0.1459915123369114	-0.05537909777562216	0.2969522240527182	0.1755031378489504	0.835929165777683	0.2681021341463415	0.4230850390377716	0.0002016129032258	0.282948157401624	0.9399667636061488
A779H	-0.37159848060775225	-0.014014505330135055	0.23242164403396662	-0.07806473577040007	0.17045541830476016	-0.15354205026965262	0.07338494087200804	0.2176480599535721	0.2378504098457726	0.0695775021985828	0.05952609228196699	-0.15460290675048735	0.15774021387609882	-0.019251232820832454	0.07985353133232996	0.1846655160681432	0.15579723823889197	-0.13201806773404498	0.10646172852137246	0.23513858044910188	0.001413446949537929	0.13262512900259965	0.036898209281627174	0.17223429738420842	0.08555549271195069	0.1526219138951234	0.6957264957264957	0.1372476384515651	0.0408362641656897	0.694947209653092	0.966989523621269	0.1947277275351164	0.047049749325106
A779I	-0.18039959120341428	0.030595229517986527	-0.024220030038492917	0.016410798775684566	-0.11608410971260291	-0.07964923682782821	0.10664019901415876	-0.09718342163666578	-0.094732963205382	0.06266339631484992	-0.02510474270717229	0.02034503314667056	-0.06197268515209058	0.021113485551975907	-0.02098258297755941	-0.11047766893417489	-0.02342793396292083	-0.029752730593242314	-0.031879898211172625	-0.05904574213253436	-0.004653261942764299	-0.023771831401413614	-0.07131093995186182	-0.045398879755424476	-0.04734558332931949	0.8335063317417479	0.8299069465483662	0.7552705933492719	0.7537878787878788	0.469335604770017	0.9421169803683463	0.7078224101479915	0.3974599208827816
A779K	0.14831262815073454	0.12313274900803506	0.008137210812845073	-0.00048580368618284707	-0.06667900463457947	0.12144007799682681	-0.007622802821031641	0.07500384302794054	0.05376516213405326	0.11130990709029427	0.06066974978478877	-0.12441452233931932	-0.1982549085800394	0.036472334664533604	-0.056519339293741866	-0.06208923861797386	-0.05460939556330951	0.07245069652543984	0.09926898674943856	0.031131562706796977	-0.06617721198337517	-0.0010116303058457204	0.042012007364543406	0.06560249739004896	0.020660562409381657	0.4937791601866252	0.4107481959741739	0.8400076643035064	0.9542657916324856	0.5429506933744221	0.1319991914291489	0.4361352657004831	0.623379136829882
A779L	0.04501063643654213	0.04489021798382479	0.06409022482133048	-0.03405922275205127	0.11037108853765629	0.02053228660128828	-0.00671004375550748	0.030479440266527436	0.0694545780339155	0.012238086102237812	-0.010041178399828671	-0.04794119181287259	0.06573805370985032	0.03596856408213884	-0.01710312616630409	-0.015893759769222943	-0.00565972235255239	0.019382057510180913	0.037702822329316835	0.06677489470132227	0.0011722429192745655	0.039891445766585994	-0.0017122686849990664	0.05231208701027048	0.019239551720444805	0.7642163661581137	0.5653013910355487	0.3231731144978507	0.2032346063912704	0.9295253749743168	0.967341214185534	0.2468329374505146	0.3795490506329114
A779M	-0.25328935231828237	-0.30084772747599414	0.40123606100849424	0.18662274547431126	0.08188021153311513	-0.008331388946780071	0.4705646968213748	0.15278119630533685	0.4102385857963698		0.17023697999114176	0.06341072478064545		-0.1262401739610629	0.11607768757548356	-0.44496318409149127	0.28988380187622925	0.1535674060051961	-0.05627682368837331	0.40574434544440613	0.06454835216822592	0.18962743373770852	-0.07193261660651856	0.193150469672189	0.03844361268237395	0.0209845067660325	0.7465916468296906	0.0048157066123356	0.0093368902439024	0.456984667802385	0.2567701126704882	0.0711574952561669	0.1019819126419088
A779N	-0.02326692501626545	-0.07111907128150505	0.03783048029818131	-0.21792291565291097	-0.050191799285406624	-0.020624820745779125	0.10255647974673573	-0.11718525625207012	0.08769556896402785	-0.09454507984988932	0.12441028320219552	-0.21527563061042618	0.035208390769242294	-0.15814404412389652	-0.12496517877800878	-0.07955995450849053	-0.059050727160748565	0.041016040331695265	-0.09396830619527066	0.06297845506113296	-0.13318150298453071	-0.0678022500798183	0.010643313351108307	-0.013361752208972993	-0.02804635600171441	0.7008164852255054	0.4769750739332488	0.6591301015520215	0.2709187858900738	0.899075500770416	0.0054578532443905	0.8561658031088083	0.4899648251603559
A779P	0.052554785280741485	0.06166383991604208	0.005841713358263749	0.062168547314698314	0.04738910803477015	0.15513655741747812	-0.010957194326862662	-0.005805940508608849	0.10242517141457207	0.10726586048366943	0.035128255458773947	0.03759462503595101	0.011839871830557284	0.01729809752314765	0.16071225757358884	-0.13059439672502074	0.06805316541407545	0.021148266930369416	0.02832332935132154	0.05494153268061864	0.05896110281929776	0.07445019085970025	0.024617525838961464	0.04169381948329092	0.049749008726843104	0.8452566096423018	0.8336498290922901	0.6999425177237019	0.1963309914129586	0.7318952234206472	0.1511973085295863	0.6245410628019323	0.1997290497387265
A779Q		-0.20946363998297546	-0.8022103212858106	-0.1403881007723818	-0.056822307169073896	0.17386570162125228	-0.3486672577947692	-0.16068120877161013	-0.2099585286227575			0.30327857059353586	-0.16630803337768008	0.30125615383906773	0.26423820609127807	-0.25149515557339625	0.3598522221217113	-0.3486672577947692	-0.18486624668837398	-0.4759042331827807	0.12844102180060846	0.16650578733035765	-0.023194630378794708	-0.3230586854753099	0.07477130569610381	0.1852548036758563	0.3401861069032676	0.0682460334709845	0.0675909878682842	0.9038796861377506	0.023720102787112	0.0391120507399577	0.1798891225387115
A779R	0.12792740964157837	-0.17876338526088198	0.23131303756351282	0.186960878690026	0.2000198417098643	0.2706215145649479	-0.2829740050399074	-0.2900006448293551	0.034583108017149464	0.24380775195256757	0.1281393659911771	0.08620010402802589	0.2659193294611938	0.03592839565129542	0.12516811272579476	-0.2083324190841419	0.16434540049365962	-0.06294360844241367	-0.23331017868096496	0.13629880830649088	0.14226619485429665	0.20309064330578747	0.07712804377780051	-0.036701490298049255	0.1414836411994048	0.3353833538335383	0.0686437163002903	0.2839624449128185	0.0001966181675186	0.5073459263499333	0.001381488059996	0.4736626357860217	0.0001950458357714
A779S	0.09853935654412437	0.07515837021536227	0.11137000518935848	0.05849590142852484	0.16224935189240727	0.052674523340399175	-0.12155421363360286	0.04435284078962351	0.07166044589093543	-0.04901412165749568	-0.019891809871889373	0.05987472462889462	0.10864165065137475	-0.04511593291364385	-0.08021339528309997	0.006499752568488472	0.09907930462365777	-0.007314383950313375	0.05983782684766346	0.09165184479105447	0.022075719826188743	0.07346235007245043	0.013406532130114484	0.07583252857511576	0.04374691539290063	0.9006299532615322	0.3578052550231839	0.156128024980484	0.0092812006319115	0.7644652250146113	0.30427954456223	0.0682399213372664	0.030844793713163
A779T	0.021153433120302892	-0.026773266124806124	-0.06216546711065103	8.133061093836446e-05	0.03385218544612794	-0.21484265975728284	0.002691396339313851	0.0006199486640176232	-0.10879992874688939	-0.017187909266314447	-0.09157070494961024	-0.020451131607931872	-0.10843976465575261	0.11139469537355536	-0.029194467330718277	-0.06573675672524161	-0.1065418177227793	0.011951946653287158	-0.013011643522468086	-0.08529427640905944	-0.007576467891636547	-0.028797625175316525	-0.12259716740777787	-0.04870031470127597	-0.07493521122918176	0.8304219823356231	0.8019023986765922	0.2062872405999589	0.3099048004861252	0.0028635712824708	0.6799439551641313	0.2555555555555555	0.0004042854255104
A779V	-0.11810258759737924	-0.2959820191132802	-0.3097946097048139	0.09015024352280859	0.00036547543995015604	-0.04720306232243443	0.010744044690347673	-0.013936933855317087	0.15159076762145124	0.11768774020223051	0.022450614866029853	0.07940419999286373	0.21646356115244983	0.06646683475477218	0.19431523796719846	0.30148196798033283	-0.14235087946038286	-0.05224134280735338	-0.14807799182942621	-0.06073565034530698	0.13073972792670868	-0.004194996354019152	0.100261754342022	-0.1037459468511918	0.048978557111249585	0.5434782608695652	0.0837804374742055	0.7243510506798516	0.4594759293113954	0.0375677769171185	0.000197316495659	0.1067761806981519	0.2285714285714285
A779W	-0.7868842788649487	0.02582419463074809	0.045885598352404765	-0.09597492445493451		0.36795374796654357	0.2584639971122572	-0.0856349982801778	-0.4996749100088894		-0.06128011457562212	-0.48899067421361847	-0.04574298808716387	-0.1719238961776783	0.28236471584400147		-0.1551444758284135	-0.17153177009444207	-0.028829285341840878	-0.20125864422852907	-0.08289710012268349	-0.1551444758284135	0.16924161172308355	-0.11246942517232242	0.06900408177702588	0.311189537056259	0.8433239558537113	0.3570962834166485	0.2765369070410551	0.1056910569105691	0.1734466707144303	0.3911205073995771	0.3611320754716981
A824C												-0.5261020568497323					-0.8550973856486734				-0.5261020568497323	-0.8550973856486734			-0.8550973856486734				0.0048925760476494		0.0165745856353591		0.0075254537405931
A824D	-0.6716794792720162	-0.9479494474994417	-1.0152044105069988	-0.8350996194301937	-0.7556753357956016	-0.13865574183964524	-0.5573813021296632	-1.2096486768349979	-1.2328728850225146	-0.7630690560424397	-0.6623705871872814	-0.7956246487459165	-0.8506791767387143	-0.8010848070270135	-0.6789702915222059	-0.6199563071449343	-0.5749786781889621	-0.6133987709080934	-1.072873277988377	-1.1199374090499434	-0.7910133466071825	-0.6952500892302369	-0.45344215135038674	-1.0962134340929832	-0.5692859063157517	0.0002050020500205	0.0002073828287017	0.0002080299563137	0.0002035002035002	0.0002063131834124	0.0002006823198876	0.0002061430632859	0.0002061855670103
A824E	-0.37136196173517244	-0.3401764144605267	-0.42248569247969225	-0.8127237890961321	-0.7148927621868116	-0.5158755699270329	-0.4023885210613342	-0.404582547499153	-0.7604711294080363	-0.5062676486361076	-0.37816373519925917	-0.9851221815363244	-0.8137582134850239	-0.6085938733748009	-0.6576017501276642	-0.4280079211712455	-0.8328438286514459	-0.3867918359655721	-0.3720201010144423	-0.5816033274140482	-0.7694754128759778	-0.6782924536327142	-0.43956412307620035	-0.47300923369670195	-0.5539959991871529	0.0597882499481004	0.098463536031162	0.030645511845251	0.0002104377104377	0.0038330494037478	0.0002023881805302	0.0059196617336152	0.0002082032063293
A824F	-0.2400250828932156	-0.6983245296586141	-0.6778429250836767	-0.6820269305631799	-0.4355216183195304	-0.17365339656059756	-0.28281523557802346	-0.6759912947122092	-0.8970671527334151	-0.3985419772388573	-0.44666550902925817	-0.6052844405454979	-0.7686918199460339	-0.5581649431560349	-0.7870128889111594	-0.6029047543708062	-0.7725455692532264	-0.2612615212348173	-0.6871146971963702	-0.78329502117881	-0.6774771884843029	-0.5259986721649749	-0.3967145426605508	-0.7344034994182755	-0.45990890051931926	0.0514827018121911	0.0004224757076468	0.000209161263334	0.0002050861361771	0.0004159733777038	0.0002021427127552	0.0002072538860103	0.0002069108214359
A824G			-0.30183074340654903	-0.2682861370853759	-0.3501601470734287	-0.4292288165976919	-0.41012338023631123	-0.25990268906139835	0.025633242691638934	-0.6972767484732403	-0.0842535876680365	-0.47394775815905016	-0.17239291276270935	0.007562012678829662	0.1263924610375078	-0.051516641432254213	-0.16224812416044038	-0.41012338023631123	-0.25990268906139835	-0.12882762472112805	-0.1409900816543065	-0.3865540105434916	-0.1785060963331094	-0.17120977176975832	-0.2787830313759849	0.1382623224728487	0.3961711711711712	0.5333623125407521	0.0021043771043771	0.1318143100511073	0.0335964379680226	0.301999149298171	0.0004164064126587
A824I	-0.36152628440090673	-0.3224784306402721	-0.7693710891946808	-0.7179928466759616	-0.6081106123791369	-0.29353571913785464	-0.5908092907712797	-0.22361578872300367	-1.0240319851057007	-0.19596352784622584	-0.150222226553528	-0.4687806525062965	-0.36741655879537194	-0.6232102624295809	-0.50522955399669	-0.421665795058599	-0.25625780998366754	-0.47161766933742105	-0.27220043818027106	-0.8910898045005146	-0.5313812348669844	-0.34232838734459203	-0.2842098199536438	-0.5487100021165495	-0.3129764621515316	0.0002050020500205	0.0557859809207797	0.0002080299563137	0.0002043735949315	0.0027038269550748	0.0002006823198876	0.0002061430632859	0.0002052123948286
A824K	-0.09717042324432927	0.307058594245222	-0.5230372847326195	-0.5554255284314767	-0.3462519759114268	0.08301558658865807	-0.04125688198990006	0.12909039690155227	-0.800756429253405	0.04532815516134399	-0.21344532982547182	-0.9834887016186521	-0.5799597504205439	-0.2453204321651457	-0.9292576835823328	-0.49956866435614034	-0.2551834999421066	-0.06894279422673534	0.2208169858962431	-0.6552245243270769	-0.6330983289308273	-0.1754773491373081	-0.19043569522430137	-0.15170655781476827	-0.18293713562395472	0.6441542542338299	0.1280151946818613	0.000418322526668	0.0102543068088597	0.0255823627287853	0.0002024291497975	0.0372296173044925	0.0004138216428719
A824L	-0.41075520389207876	-0.2919371841364537	-0.7485784625542529	-0.7520020928037559	-0.5960044411518911	-0.2781717792147086	-0.47502581997781124	-0.4151667383337041	-0.6743414031786686	-0.33829144990422816	-0.375515240619902	-0.8116319432489804	-0.5843602904371051	-0.7207476767811996	-0.5972833809374963	-0.5656309519085007	-0.6469217430271338	-0.4425326425964462	-0.35223663570831976	-0.7109824815592664	-0.6904785638559424	-0.5206295932741944	-0.401555208451765	-0.5204872875021623	-0.4598642578705801	0.0002023881805302	0.0002031694433157	0.0002050861361771	0.000204081632653	0.0002056343820686	0.0002028809089064	0.0002035002035002	0.0002058460271716
A824M	-0.5014370810071922	-0.21829839449336927	-0.5414810426794056	-0.7028145422221966	-0.528969805167505	-0.8465922477549095	-0.5545650518031563	-0.351406000869412	-0.8674901503294637	-0.3839247575955161	-0.3527162858125473	-0.8320926765905855	-0.548887365013469	-0.659143016290492	-0.6973898774748161	-0.5800938849350343	-0.3776124235938867	-0.5277565221905587	-0.283317625776021	-0.695296494522562	-0.6852108315905446	-0.42849484610833366	-0.5791132407172225	-0.47465106795579065	-0.5018393519052364	0.0002050020500205	0.0183089899197695	0.0002080299563137	0.0002055076037813	0.0002050440844781	0.0002027163997567	0.0002071251035625	0.0002056343820686
A824P	0.20355580618884964	-1.1283823670511275	-0.9767014121511002	-0.6921991593550306			-0.4335827391363188	-0.7280509216725741	-1.303254391126447	-0.5788290852107681	-0.6162801836768441	-0.9813251106633096	-1.15591444160554	-0.4559195920124319	-0.1723500547044413	-0.640232685110343	-0.8629399099073487	-0.08012313638541478	-0.9143750404670322	-1.1307581794695984	-0.6480791138507253	-0.713902004666505	-0.6282067257130146	-1.0185136188231527	-0.670418177250714	0.6005812746522732	0.0004223864836325	0.000209161263334	0.0002080299563137	0.0002129471890971	0.0002027575020275	0.0002079866888519	0.00020964360587
A824R	-0.5643968565425936	0.09655709828893883	-0.8977589295275817	-0.7566046018648751	-0.1946827185851574	-0.051514293006442786	-0.09051086748908792	-0.09952144959604238	-0.5646400441204494	-0.28316741225434666	-0.38702591770997957	-0.49107269916695456	-0.43566731708782125	-0.5038983787373852	-0.6439080067126299	-0.4687167112938245	-0.16531201995560865	-0.3080833817610154	0.0018464247450094993	-0.7216061086233866	-0.5615321456169358	-0.21352324368852096	-0.2908655750670114	-0.3149994283148448	-0.2516761848164367	0.0053169734151329	0.8047726805184119	0.0002062280882656	0.0022481095442468	0.0002050440844781	0.000203458799593	0.0002059732234809	0.0002063131834124
A824S	-0.1184929684562907	-0.013171938013057542	0.006311092374610991	0.047124344509048705	0.13494839646550735	-0.1425304030138071	-0.048832837921022346	0.01397544880406043	0.09188640811736817	0.027165352908927628	0.08455297478197007	-0.04619915161451609	0.17302177541936384	0.03961164602713849	0.0718460285156413	-0.075179911867523	0.00501435873849611	-0.08324250401074836	0.0004656089575248737	0.04973315851752391	0.05880223752394492	0.05683470893690274	-0.04121339402927149	0.025309682296293053	0.008643437484156186	0.3272616879174256	0.9995882231830348	0.6047369442826636	0.1108297623685235	0.5121299342105263	0.091272218893549	0.6831451926819774	0.6227722772277228
A824T	-0.015637214877693716	0.1485538475572034	0.15100985270042938	0.06425909647576525	-0.03730360195190296	-0.10373870235240064	-0.06625219672910161	-0.05814524901081922	0.004896913255251479	0.10236117727549984	-0.09708810338492592	0.1551015192079354	-0.023206805698894262	-1.6535901131123734e-05	0.05177512297566756	0.06776953807756683	0.13630878573415023	-0.04072274751197981	0.048902934734946765	0.0798023420883403	0.05091784019772926	0.06905730469413228	-0.04214415956970311	0.06443536163963323	0.014527719390409971	0.6069105691056911	0.6571594877764843	0.4753302253302253	0.0555887627017334	0.5996279454319967	0.0553123756466374	0.3769949396652394	0.3112295243733964
A824V	-0.1402699331141729	-0.07892291283534152	-0.13293870168185618	-0.11226274146368163	-0.19543136163487645	-0.1309813534864961	-0.18852344079354402	-0.17103729214886723	-0.16960497548345876	-0.11644674195673525	-0.16954185088793344	-0.18329539111744975	-0.0822310706179654	-0.17846341054270068	-0.1360941379028724	-0.12834018115546567	-0.14732657073070346	-0.16419495578284612	-0.12424505300624564	-0.15115535697923785	-0.137951355879254	-0.15270289452117553	-0.1428319394541868	-0.1376374618331119	-0.1477589748393827	0.0607164541590771	0.1999176446366069	0.1437409775211383	0.0022344099126548	0.0095119933829611	0.0002019386106623	0.039489921842863	0.0002044989775051
A824W	-0.8592217399643242	-0.7195744227430853	-0.8074500302441755	-0.7903083719862575	-0.7232084151412483	-0.5221809197595016	-0.650413311039587	-0.6499117644219217	-0.8928273417420349	-0.61695000726321	-0.5274990828709392	-0.9160455008668662	-0.759059204561293	-0.6110472627390167	-0.7638430836133616	-0.7816918797879623	-0.8017695893310565	-0.7510430829602605	-0.6843226638966085	-0.8495072096862819	-0.7647835073160477	-0.7119825672687924	-0.6054792915862958	-0.7645520809980636	-0.6577483609820955	0.0018683828108781	0.0090889417874918	0.0041295370571614	0.0002104377104377	0.0004258943781942	0.0002023881805302	0.0002114164904862	0.0002082032063293
A824Y	-0.24678490894363936	-0.3255370550338458	-0.25030320222967944	-0.4810517017068131	-0.11792862232353811	-0.2751255324483632	-0.06259788609541302	-0.29775382938538525	-0.2341434937884939	-0.31210186990287864	-0.15856657485381673	-0.4991793659956577	-0.5300622482270915	-0.2726172651332275	-0.3631462747281318	-0.22376040474716685	-0.49844204465689096	-0.15175402650696462	-0.3115785625436279	-0.24220072240176968	-0.42593813939763553	-0.30113079797101105	-0.21836125422011546	-0.2764726433108578	-0.2591525311234519	0.1952662721893491	0.0133717342110676	0.0936329588014981	0.0002050861361771	0.0086152553057364	0.0002020202020202	0.0016491445062873	0.0002072968490878
A837C	-0.11153053475389386	0.07252934775274512	-0.0006972806465468461	-0.054702412695547875	0.02577762747063518	-0.03267666018923413	-0.050715480424048505	-0.053347138872686	0.02230899639060431	-0.08412456630648131	0.04497770178098319	0.0770227986027575	-0.10176459596547874	-0.15958076815582778	0.03694329513325019	0.2362623055271531	-0.11102818303764572	-0.0808025832330922	0.01096352428932856	0.010851716764585984	-0.03778490122789302	-0.05523498807800206	0.08733113326159633	0.010907621610079837	0.017808392147150198	0.603072451733444	0.9832682654768544	0.9553621040933508	0.3490372798033593	0.310708898944193	0.7305352798053528	0.9383301707779886	0.9780177400694176
A837D								-0.05676965199103613		0.3118764456712192		-0.18151242935222428			0.20880231244321928	-0.5179305836748854	-0.9375331964772086		-0.05676965199103613		0.026804620681153524	-0.18160255613802848	-0.5179305836748854	-0.05676965199103613	-0.2852378508087049		0.8409435187188921		0.1011025587684626	0.0508098513423563	0.7601490488331045	0.8650280293229841	0.01
A837E	0.10669497325518076	-0.13408762716795403	-0.0037693205044777916	-0.012209059818333146	-0.09001854345758067	0.005626776907319459	0.2465612297957096	-0.1319726356886785	-0.0946108187023846	-0.05556826872728716	0.028667182636049858	0.04942908031143896	0.011723791553718641	-0.03265377994123188	-0.06419910688372317	0.0851097714658297	-0.09396140429224263	0.17832240566242089	-0.1330297438560618	-0.04847519096769608	-0.009064225879307945	-0.07974606502305531	0.04018899570775393	-0.09013310146985062	-0.018532578464838606	0.0019809825673534	0.1263589743589743	0.4876817447495961	0.0287755102040816	0.2995912010901304	0.753538212697129	0.1009857171595252	0.407986825854261
A837F	-0.2514588976262463	-0.061343472881658936	-0.07501644756385285	-0.12033428432104598	0.0073557852011156295	0.04142835628651823	-0.026029893675086277	0.023129803814836265	0.016126857330975727	-0.01912119372826004	-0.006254265698401303	-0.03682441175956728	-0.35216011338022174	-0.077825317948925	0.006365734035182267	-0.24562053584192386	-0.09763338179916159	-0.13434580310591207	-0.018488658552755485	-0.02872515923552047	-0.11088789290491463	-0.03578123610628179	-0.06478698981734156	-0.023597829902784043	-0.050211218175086635	0.1346930533117932	0.8922822946760215	0.8392783927839278	0.2670896438804748	0.1048735348550277	0.0014213197969543	0.7889590547973111	0.0293040293040293
A837G	0.03391693639418031	0.26254028366773113	0.15165125733104595	-0.030584606744669687	-0.131822747617975	0.07827786072196288	0.10542925620740218	0.17927136765074753	0.1988124003880322	-0.04798288937544356	0.13917062369967306	-0.19066300837004466	-0.08261127323674133	0.03516237240681067	-0.0443465721644782	0.09323476132453365	0.09415893341182598	0.07011614631048468	0.22150650268704403	0.17542453022106522	-0.06070590138410225	-0.025515551303705555	0.10379447333717765	0.1986495000626877	0.04058774771500624	0.2887922514330895	0.001170731707317	0.0165950800468566	0.6021571021571022	0.0238187451587916	0.0268361581920903	0.0001958096729978	0.1322297955209347
A837H	0.2781715319906611	0.15459698829753776	0.2432931114958126	-0.025935194328705655	0.02645689704878382	0.13423009460503796	0.19967930831370787	0.13534587995300995	0.2758741328645987	0.04632544138824142	0.11687571685882542	-0.0793697311335412	-0.00910051648222124	0.046858255059474475	-0.04256706927827198	0.07661563911584918	0.07352162116247311	0.239459166826896	0.14500354437834756	0.25967559418106384	-0.02142205974362406	0.04889707401122124	0.10944181765810759	0.2034786023519777	0.07948702828583966	0.0043052837573385	0.1255107997664915	0.0044290390910841	0.2978184651343981	0.0400156158500878	0.5438881005473343	0.0005800464037122	0.0124586334436441
A837I							0.5023703813241286	0.3280946261563134	0.4754350115847019		-0.2677314947125499	-0.13776124780239382		0.2638302996714973	-0.5315979756729171			0.5023703813241286	0.3280946261563134	0.4754350115847019	-0.0988254374417488		-0.2677314947125499	0.40364495989517274	-0.2677314947125499	0.008250191864927	0.062410071942446	0.0153873680443728		0.1517639227867761	0.1912690355329949	0.0011189854531891	0.0973882248782647
A837K	-0.10845225412692969	0.061215091628128666	0.07663128742841055	-0.15087155259986731	0.05565662774924366	0.05826363885244858	-0.028934583789468612	0.11483263891787115	-0.028640027711101534	0.17732765443433463	0.028805619125198197	-0.06416039881399115	-0.10479255163380363	-0.16403352128383827	-0.12794415787536925	-0.2675401384015579	0.16599951610324928	-0.06814563689906866	0.08827293696355705	0.024955603362654375	-0.12192368946224241	0.1340292228938604	-0.05283816453799392	0.05696160301095591	0.04361895377820296	0.3202099737532808	0.1722992772025786	0.7631887456037515	0.0001954652071931	0.1038161674189577	0.0002010454362685	0.2247679241556389	0.0435208782591648
A837L	-0.25141613544803737	-0.01719045949775275	-0.11988396335669559	-0.10645346926797486	-0.04929208166528209	-0.17493148386169344	-0.14704978558176374	-0.026979023681011797	-0.0161057832241143	-0.021466208938423697	-0.07237242989789021	-0.05917431881589008	-0.2063486201058536	-0.0026822411056472268	-0.08266925009491692	0.05075309322551851	-0.013137535141483107	-0.19828941731923308	-0.022076439782497643	-0.06706193275565646	-0.08992392333809886	-0.027882617720323487	-0.06256129408826969	-0.04439385359811215	-0.04511776014489151	0.0002021427127552	0.6145217213950642	0.1598452453675422	0.1744045215987081	0.0083503054989816	0.0001987676406281	0.1404186141028246	0.0010094891984655
A837M	-0.11639231667616329	0.029938117125452773	0.01733174307893105	0.040396998522973175	-0.10976067465571868	0.028681765940506667	-0.08095306345286098	0.030017570411550457	0.025423270611986036	-0.029299644216358615	0.004581324036728172	0.050802328978226875	-0.1573323500486732	0.011976316521911255	0.07985673407613274	0.18010616111824987	0.028023936615637318	-0.09856387383367451	0.02997784431546619	0.02138317962540753	0.007530844930106098	-0.03590835897535362	0.07323867608298917	0.025686912158089815	0.019697101800831937	0.1074413863404689	0.6556733411857086	0.7195500387897595	0.2004056795131845	0.0260663507109004	0.7819085487077535	0.5438805970149254	0.3424468922108576
A837N	-0.1264153650856679	-0.14032379173760093	-0.06284279291877529	0.16168780963542834	0.06267159473656422	-0.03678902063717464	-0.084055954905868	0.03522190629020724	-0.05543148784581618	-0.0524535193661005	-0.07956136908335586	0.14356536556467595	0.21029065361037513	0.1848931659062073	0.03890230978904857	-0.26660904182783174	-0.011056397336971814	-0.10508019963068728	-0.04988256001247298	-0.0591323812872575	0.14905447808666722	0.000508980640340487	-0.12425211813002804	-0.05450005752333415	-0.06052335554161345	0.3579335793357933	0.6342316395803332	0.6097358019554816	0.863912277266497	0.0592118836393645	0.0001973554371422	0.4600248550124275	0.1272987331426236
A837P	-0.0947586703175517	-0.004464093657672412	-0.08926465871029138	-0.03435613580064528	0.06730649886524544	-0.025006078292862662	0.023244278593780573	-0.16828603605771572	-0.06271250333336369	-0.08220583020625231	0.07496396689361398	-0.04404449110297396	-0.04978748255195699	-0.0350081577944985	0.018456938500010532	-0.0578684169456359	-0.0226642354657204	-0.03455104905984876	-0.08405100973236772	-0.0759274968196016	-0.028740127702862224	-0.011207928716416857	-0.0015234891808867301	-0.079983535559056	-0.006357582820955772	0.4437917763824184	0.1105424769703173	0.1886753883892068	0.6716988727858293	0.9531028906407925	0.1115369100443727	0.0296808294368774	0.7230142566191446
A837Q	0.18785773573021666	0.021624771347860897	0.09530662476604593	0.06883479728866769	0.0025249725626613974	0.1436900097353616	0.09196395178811821	0.013265799194529453	0.007266910453928679	-0.024802372863205514	0.07211363399097978	0.0361309283861799	0.17360991869314174	-0.10134802936072396	0.07232094667691466	0.048435787234967345	-0.034433141788648355	0.14070743670264635	0.017451339246198815	0.05195823565102256	0.05260369954790162	-0.018818430712226955	0.08865084441407782	0.03480795352698338	0.03591667605547336	0.0237814465408805	0.8300512012603387	0.5198098256735341	0.6080016164881794	0.0324839525384166	0.0377434250150572	0.4953088350273651	0.1720408965788439
A837R	-0.07054121128607269	-0.029428485295744516	-0.11226227436973948	-0.09178107130031846	0.03416125604750971	0.01980983464997487	-0.010844237331427028	-0.15526020263588416	-0.10950446094104632	-0.01062013676507741	-0.06441162127878237	0.028164741989456257	-0.008723960908535205	-0.00847120083272476	-0.13022176711055405	0.09555704712257074	0.15146248466078083	-0.04038397277218158	-0.09097289986461142	-0.1108827086861086	-0.041005811503551357	0.059965219761495846	0.018462779774231663	-0.10089345906288588	0.0393632337610588	0.4169860802904983	0.1161171411017816	0.0961421934962633	0.0201919232307077	0.5080963665086888	0.0368811385047103	0.0142421159715157	0.0199881258658222
A837S	-0.1262182691082554	-0.04793475754021651	-0.1825421371056584	-0.02863499777657965	-0.004421208601487687	-0.06756570364125121	-0.04673125037133602	-0.050600341454729775	-0.022314265818321043	-0.037856116630189375	-0.04607919313009203	0.035112050211744635	-0.010457207849591102	0.013834320526094991	-0.08341652110894596	-0.0586616758567562	-0.16321724161599369	-0.08592739985193854	-0.0492669338669697	-0.10020495032606244	-0.014144952746005007	-0.06689427377425071	-0.05740858539953769	-0.07451114175029515	-0.06214363357670851	0.0380158568814799	0.2695121951219512	0.0564831993403422	0.0020124773596297	0.0316815597075548	0.3195136535778353	0.0198944376776289	0.000203873598369
A837T	-0.00501311754142464	0.09265861174516417	0.11114307881462401	-0.04800804171670165	0.042686587776510396	0.18519148803237057	0.0386934803030401	-0.0356408819681197	0.010452531594778394	-0.011939672940466715	0.05778000404467793	0.02093899678127926	-0.013966828905681516	-0.14759590481648474	0.034961420387389044	-0.041852595705254445	0.00784227360830977	0.017005687048517404	0.02993461134151149	0.061676068534896766	-0.029282024198138874	0.01304008727461357	0.07004005220003645	0.045892633142568605	0.041821555482116884	0.7230708192818885	0.6532839602416682	0.3571428571428571	0.6778217821782179	0.0427586206896551	0.2081665332265812	0.2987780843515963	0.0358061325420375
A837V	-0.2281642806691305	-0.06968549156639633	-0.03988592958242781	0.006257420988355482	0.08150939121087286	0.16925203855361587	-0.11464480835242676	-0.012188395234048788	-0.19175130751258573	0.08270941816765189	-0.09473307299492255	0.1527254424334712	-0.061708682515490346	0.056234805615746744	0.027433916198564882	0.02375935196930081	0.11267807128011624	-0.1702882875107445	-0.040650526552915074	-0.11382127572256423	0.037899269491956246	0.09237117876089479	0.03680851131329548	-0.07677206569069407	0.06485731487202652	0.0430129240710823	0.594960049170252	0.1616078753076292	0.0054559625876851	0.6621700879765395	0.0731611122066653	0.1540491171098031	0.0080329153605015
A837W	0.01634157008515363	0.03785181695120507	0.21494203993839117	-0.024047636768369435	0.10371606740815195	-0.054389382193437676	0.1919212918134015	0.10314325454866916	0.021466255149347132	-0.043126101179238055	0.1300870757422657	0.04611445319824402	-0.10992308104683382	0.057882480425447094	0.14859924182705253	0.06552891739787824	0.2203735927485938	0.10680084747783851	0.07086686259577074	0.121445031875654	0.02630913729552719	0.09766587317790414	0.04908714310826243	0.0963775827979469	0.07358096763293621	0.4690333783523056	0.7062651050381111	0.4880533432117058	0.1951219512195122	0.594079939668175	0.6299663965210516	0.411954459203036	0.1658649220704252
A837Y	-0.17650256547698467	0.13151890483387227	0.16759244149574248	-0.12777016068385236	-0.1651182644531466	-0.06737660053486666	-0.08163822896300804	0.020019595480430284	0.1680097515663884	-0.007097358517657721	0.05093557873714338	0.06531530786979295	-0.2302253638108802	0.03636649333237104	-0.062000292233474766	0.1580090560017498	0.0016685587595408288	-0.1282908127185532	0.076846141219362	0.16780111161981337	-0.059638366671237675	-0.05483920714698297	0.05012072838765975	0.12304029181756013	-0.0014049351939923634	0.0877970197341925	0.3674146341463414	0.0092211104571316	0.2726156365124846	0.1202271392206775	0.0446320868516284	0.0058639562157935	0.6791147994467497
A838C	0.16194412276060494	0.07630113428771333	0.013530931238475517	-0.14042665881182936	-0.07501319604619942	-0.3570596504857177	-0.1469805315722584	-0.1800020280692883	-0.011729961582966601	0.03799868999149528	-0.08596220720801036	-0.0914880411486687	-0.19551865444626207	-0.2367702235317474	0.015268571992884953	-0.11793490794521222	-0.07974591555997242	0.015734810627447943	-0.046166197786740214	0.0009557723743924652	-0.12710143325604611	-0.03788470579862251	-0.18201339182301843	-0.022412831319926836	-0.10814994671982454	0.8847200622083982	0.7099704267004647	0.9895419368332984	0.5673585673585674	0.031198003327787	0.0064685668081665	0.7647668393782383	0.0267412935323383
A838D	-0.14614225207315365	0.08653565670232191	-0.04646726945504053	0.02967307184046687	-0.1292513143940185	0.1502027736462003	0.033736302276699354	-0.07542109029498223	-0.01678546800583597	-0.009299175775624358	0.0285967763029301	0.0041566128563794835	0.02396270158089567	-0.09022178533346933	-0.08638267454569111	0.07193685100620865	-0.08066651082885432	-0.053401329649517514	0.007828746115403	-0.031550036434410726	-0.022778935643765468	-0.07222917154555501	0.08445975606870255	-0.011726292408622553	0.008241466019707253	0.7176665974673033	0.9968395612567392	0.8719843512279939	0.3796296296296296	0.4010644364189317	0.6945962355798422	0.9128964059196616	0.8787119166988044
A838E	0.10926286739403687	-0.10747242333885049	0.03036046248906029	0.13205155790279102	-0.0731698042240183	0.022346712131853765	0.27112328072023667	-0.04654340001391803	0.0996249367106048	0.08731538802554178	0.06140330936456423	0.0332603840006919	0.13248256874159026	-0.0008854221321317566	-0.06112776351165029	0.02938509064764729	0.10957685629708899	0.1924618370049603	-0.07668628531733496	0.0654083372221737	0.0491435012616976	0.04350800154936789	0.037812071003883174	-0.003890274103419427	0.04066284730068015	0.0003972983710766	0.330949948927477	0.3566804002354326	0.1113744075829383	0.2930259816370384	0.0395783611774065	0.9739288601455134	0.0375791139240506
A838F	-0.29368524837672877	-0.01530053622804907	0.023360720767210325	-0.12830685398289055	-0.039527115604560216	0.05568638264786066	-0.38491288153670483	-0.06269250973047816	-0.09253318283067115	0.09127427074372317	-0.018329724477637387	-0.04337132031023717	-0.1517943619483582	-0.0646483048698591	-0.1518083232032594	-0.02045611075819948	0.054327414364759144	-0.3385780970282534	-0.0388019307308498	-0.033422801945033324	-0.10726879843415096	0.03640225050202269	0.006070383074261526	-0.03610985931038966	0.021316029167689116	0.0002023881805302	0.5792360828931329	0.6625605815831987	0.293921568627451	0.8259933450773146	0.0001992031872509	0.4924242424242424	0.3491842419419021
A838G	-0.07231672341465123	0.23774003977879882	0.30507196514359225	0.10745923927234965	0.021703898767479305	-0.056904293323923556	-0.015749954874516088	0.13501376664030004	-0.06211704350104206	0.08868780162816202	0.059759326575028617	-0.06213720825912718	0.10836983351055952	-0.12636742972534004	0.04999891978355636	-0.14151355812610925	0.028234143617900373	-0.04375611541869041	0.1872910307937768	0.13312800151807946	0.01851518495757114	0.04652525146149306	-0.04385206515162939	0.1604636812243228	0.0020441858783464164	0.6478527607361964	0.0437828371278458	0.4064304967269926	0.3904444879577051	0.3408433236874741	0.5203539823008849	0.0287434453291901	0.7723627390499691
A838H	-0.02727109008399894	0.16720639642091745	-0.21302209347571657	0.00546222698458846	0.08157686438828773	-0.21606351745756788	0.20017805638748068	0.039609885762214365	0.10290647900540512	0.08324620892787551	0.039174230440357206	0.049909831839104836	0.04308887628991633	0.024611182136818822	-0.015224966921272077	-0.01258756363456812	-0.05973879901060971	0.09093118153545839	0.10481831142373567	-0.0464270794008795	0.02176931920349409	0.03656706187773772	-0.059019065688972694	0.031176691353320483	-0.010434511253669834	0.184251968503937	0.2657042528287163	0.6337389152402557	0.390978924561749	0.3747944078947368	0.5115452930728241	0.7236816501264838	0.9208867195444376
A838I	-0.2058888141010765	-0.054443786882667135	-0.10141633551108682	-0.04308592896817609	0.001206293343499913	-0.15555309979950468	-0.16647597940185724	-0.14417496586331652	-0.14478977268590207	0.01664025310806365	-0.010532147208224481	-0.09917907922703442	-0.03956358722602648	0.07722385112961236	0.13791361232704033	-0.04933278187947057	0.09899634736464111	-0.1860478115487215	-0.09861186349158411	-0.12294006190730916	0.009315251368864035	0.039590212814255676	-0.0705132112013378	-0.11072468243846763	-0.014411396540502617	0.0093098563043918	0.1636959639418152	0.1134126333059885	0.2076287848997247	0.1723216121735554	0.7489647012423585	0.0338948650294296	0.670079868933033
A838K	0.055878009127281865	0.2752787701474664	0.27806489473357504		0.21511665721357295		-0.3919391488735526	0.13369199188424044	-0.1036839342932466	0.09694304803139481	0.2728617037656655	-0.5418015669283435	0.13479458334465694		-0.03696853817271041	0.018910116348575597		-0.15072439561549406	0.20622160863941072	0.0997805443232564	-0.12052950043744824	0.15723948972095028	0.1514664656467619	0.1539824976340045	0.15435586531635848	0.1293613548255458	0.1808886410113404	0.583441378032969	0.0984016945888696	0.1441241685144124	0.0132113821138211	0.1652751423149905	0.0170139552666794
A838L	-0.18737235188231469	0.011245170876797037	0.013173068284253945	-0.0615283263848686	-0.04549904152244316	-0.044309460761559144	0.003359467543577729	0.08833514931599988	-0.09246944865052584	-0.016601499933170255	-0.03626864831070621	0.03262485493483507	-0.0820803752483423	0.08496499822649985	0.004938437963704813	-0.06022881008323107	0.042348900718314486	-0.08885676711067197	0.050305008844957484	-0.03868143624834543	-0.0029156706542363678	-0.0061192340040898754	-0.04690131391315043	0.006497770882723644	-0.026366175359983007	0.072257806244996	0.1602903668824798	0.3569853678091802	0.7945564516129032	0.0729082047116165	0.8716707021791767	0.783751962323391	0.0855539971949509
A838M	0.2660871343050091	-0.08751245384370228	-0.007454973053753854	0.09370137219125341	-0.07182151016484078	-0.035009922030845006	-0.09083664637649051	0.14178917642017932	-0.07484316229978426	0.0005682222845514212	-0.0052372006843105275	0.02370831352527057	-0.1995278591956698	0.054387453685395035	0.09771044015845917	0.1002945940308378	-0.010209988421451315	0.09863510807814278	0.031689217972495	-0.04075564121207964	0.01806469709482167	-0.026803683689442373	0.021192494096013908	-0.004078532515568599	-0.0026060094035879797	0.3736133122028526	0.4312195121951219	0.6663229531862239	0.5463057195196418	0.6393697724178176	0.336679381650271	0.7920077972709552	0.996443390634262
A838N	-0.28998298402215134	-0.19421820255997807	0.15145145646193897	0.015256691190043878	-0.19868606260139693	-0.05144295650613394	-0.06406725310492718	-0.2172732301188613	-0.14625347397404923	0.030247197009622872	-0.023820458153273102	0.12670490547131416	-0.14327278763525197	0.013252235069436902	-0.03586202111945199	-0.13305550874313568	0.06880002224799651	-0.1726075307703388	-0.20569966289215028	0.010264455924407735	-0.002146009745410543	-0.0284718726170385	-0.06869855727169441	-0.09368027954718772	-0.04844501433931778	0.0948875255623721	0.0740588356305287	0.9347198151357596	0.5466502260583641	0.2442075046134919	0.9568214068518144	0.2226594863297431	0.1638906025087394
A838P	-0.5086707520764291	-0.4257310293310502	-0.41425336316196737	-0.5883140227353356	-0.3010101438140438	-0.3221011148334379	-0.3514546334184237	-0.5397459199258802	-0.4395429969996354	-0.1267391962353391	-0.16564867279983103	-0.4052494683814484	-0.2363180431799953	-0.32857880219702057	-0.28950624513188306	0.0032085036460485733	-0.23938045394095372	-0.42792219467810133	-0.4816124558371006	-0.42684276665548615	-0.36451969556965597	-0.2205625683298622	-0.15539576771993935	-0.4539677210192158	-0.18761124975398838	0.0002018978396931	0.0002072968490878	0.0002048340843916	0.0002025521571804	0.0006146281499692	0.000203832042397	0.0002021018593371	0.0002024291497975
A838Q	0.14187967681470506	0.10070192338124648	0.19143244102529414	-0.209085736967555	-0.22463684675480422	-0.15379232870077528	0.1301865537647774	0.1319149939596551	0.19202881388369	-0.13308690867401177	-0.10504580910655756	-0.13860383698730508	-0.10156864709301568	-0.23910962626412804	-0.16308936890036593	-0.07567608047772682	-0.32468760171862654	0.1360449619333956	0.1163928698545983	0.19173065827013341	-0.16945884684453738	-0.22535141997931432	-0.11114584227303342	0.1545534772641806	-0.1671188436911525	0.110958904109589	0.2274761626775637	0.0504525322549586	0.0002055076037813	0.0852983391429157	0.0002027163997567	0.0148878576952822	0.0002056343820686
A838R	-0.3279284516538496	-0.06563530590981405	-0.17293575197639688	-0.13277423537106622	-0.12120888253339973	-0.1511756057778257	-0.10478831397628995	-0.17283530578749934	-0.23395083609307846	0.1950103643421035	-0.02210961303786214	-0.04390050891255166	-0.08473777651656991	-0.07145007839456481	-0.07513857242153553	-0.11540117966869504	-0.010006333678854121	-0.21204856958924984	-0.1182398427673756	-0.20312075852264844	-0.08131075394178222	0.02726610139790339	-0.09519683037436669	-0.16005614492073858	-0.03266634868381269	0.002428658166363	0.0990878938640132	0.0226171243941841	0.5772087568412823	0.0347577182580249	0.0019956096587507	0.003653338745687	0.1360488798370672
A838S	0.09067838311035245	0.08768075530769562	0.1018479669361726	0.039888914481984235	0.061036183297166584	-0.06906528639907532	-0.03392843060940989	-0.016581032643092374	0.05865410981234271	0.07287938488859738	0.051426456878231316	-0.08502449789071986	-0.042463123736739036	-0.035988457921285806	0.11382237377017117	0.0933510057505727	0.04580581463304341	0.029719858031385753	0.036491515263592095	0.0804126837290794	-0.00021537886941864007	0.059949670136167595	0.02686603140668496	0.05861923413783272	0.0435026822447277	0.6678635547576302	0.5721324398896335	0.1799844840961986	0.0345986555950968	0.3452775073028237	0.9706346078044936	0.1527805264199485	0.018467583497053
A838T	-0.09936550610026092	-0.0725762406009147	-0.1074176421006555	0.04110066468516043	-0.20571574152499317	-0.12816055739358398	-0.2501882228032552	-0.14282432737527376	-0.1870123621785609	0.049405796789382346	-0.1554946096439989	0.014139272108926976	-0.19029451683396478	0.004504893162426272	0.05101665804390582	-0.2598479782683122	0.011946248744018235	-0.17280684133221658	-0.10727275892829177	-0.14666615813890957	-0.013247963350444727	-0.0438135112361281	-0.18006059623590726	-0.1268350060288972	-0.11032926645760877	0.0079252184515342	0.1389059618930547	0.0775444264943457	0.1820569812083249	0.0002050440844781	0.4901602759180361	0.0185185185185185	0.0002043318348998
A838V	-0.03832418796182521	-0.12669984157829395	-0.01962050339201365	0.038923734512871885	0.02621530522683857	-0.023919328701628755	-0.2297833869915831	0.026567739150979933	0.08532551505907285	-0.12060482144757431	0.17905139258109054	0.05770874414533328	-0.017024218642948622	-0.04268662708322903	0.20950044896478243	-0.14321829602177596	0.14101084052572782	-0.13088006088603496	-0.04803167180306925	0.03380655702125453	0.05201536413583818	0.019496292483254078	0.010155973738018907	-0.00653234139547599	0.014833692002105667	0.1240639546650475	0.6018118179946469	0.668997668997669	0.4343494720063757	0.6929517133956387	0.0354595879556259	0.945690187204279	0.3581413664107107
A838W	-0.9158507397059863	-0.2160583707651962	-0.04993055064305304	-0.15755948193062466	-0.11426844998737012		-0.9302844203051125	0.04218829837537746	0.22669956208943984	-0.3160370773080703		0.2651826562091549	-0.4618894045337481	-0.45537933987790186	0.10208210671738513	0.24978282353642645	0.4005156723120316	-0.9230495295634183	-0.08116436989710023	0.09500469172822124	-0.11185001322309224	0.022476069384789923	0.24978282353642645	0.009607516374221869	0.08274745985793468	0.0002075980900975	0.6433672365288898	0.3043478260869565	0.0588120359515435	0.058073912251957	0.4149193548387097	0.6034250529151434	0.0082217973231357
A838Y	0.018130686435026827	0.1841337115302954	0.04441418262632044	0.0826131186711693	-0.3168722716993915	0.12331659962008225	-0.33675856584896713	-0.12245773575683622	-0.3280517125874351	-0.14739941369871984	-0.002736757090135762	0.3627229113708954	0.1257271194425202	-0.015024110536300404	-0.13025122829048916	-0.11152979740034803	0.2283629560237626	-0.1484289203716322	0.03896704177335217	-0.12983188847516777	0.09468327200397508	-0.060302082266218575	0.006212744931698335	-0.04296509307423195	-0.02666137296693935	0.1433537832310838	0.5797605252993434	0.3332646331409728	0.5677655677655677	0.9401001540832048	0.0110519044799684	0.6350455675227837	0.7189054726368159
A842C	-0.5980678016547966	-0.022656939958861505	0.15647484368742123	-0.34418709215461346	0.023909080521165502	0.13140534797411924	-0.2222413685869222	-0.04239826477856483	-0.10779074380519758	0.0162251830941004	0.08343185452273326	-0.2242338401496448	-0.13275176120990953	-0.05875945979054481	0.07479300270846817	0.03497532748516917	-0.060325651017312604	-0.39795104253581204	-0.03249383597542399	0.03038446382281924	-0.12998948044363648	-0.006232356672246924	0.08380788466657982	-0.0007121528670796452	0.03949008927928608	0.0338706386451744	0.8221752903907075	0.8520789423261161	0.9170611236880016	0.1964560862865947	0.0139676113360323	0.9589753466872112	0.2895091434071222
A842D				-0.45540852146206046			-0.9977216563378499				-0.06946713822554972	-0.473181590935319				-0.5389225801056188	0.2602729421732596	-0.9977216563378499			-0.4642676872821779	0.2602729421732596	-0.2851833150614834		-0.07958984919982047	0.0104427736006683			0.0445367050386865	0.0734524847428073	0.002040399918384		0.3129787234042553
A842E	-0.19431580340280408	0.10881387885237133	-0.004636163893039429	-0.4160737139000213	-0.15530387814731286	0.05536694071701891	-0.07167547433399252	-0.16217649032540643	0.04565961380536678	-0.0317988339995087	-0.2645142146461332	-0.3255801698388966	0.07325305902960269	-0.1562253626469102	0.08999079931669914	-0.021697580080697953	0.20752242471975224	-0.1316928580159673	-0.02032791214873123	0.020730892649964267	-0.13249616366774306	0.014758314624358932	-0.07062544784405865	0.0003475509662386439	-0.027301994886702537	0.1987730061349693	0.8146471919358157	0.8542268438282303	0.6635989817897004	0.2419520196842321	0.0010135819987837	0.9886081193040596	0.4600783990096967
A842F	-0.22501634145674743	-0.03506434852118755	-0.08759589470429845	-0.3253509602004129	-0.037076637233047625	-0.06129606331319197	-0.15228918590440393	-0.09650350782643931	-0.15758121156307628	0.05087364351919534	-0.16107195486213685	-0.29695621134578876	-0.22797550926582671	-0.16147227259985747	-0.16059403801196842	-0.1335923391790392	-0.06292861008378224	-0.1881945345459852	-0.06545689396207159	-0.1221642201784972	-0.23287981012067605	-0.015549807593448163	-0.11803689914871825	-0.09353195402490755	-0.06588347673532408	0.0091074681238615	0.3480844089325958	0.1211503161329798	0.5820502431118314	0.0077693723164996	0.0002016942315449	0.0578947368421052	0.0042865890998162
A842G	-0.014509360565108785	0.061730052346219706	0.10398082280528789	0.04406310006582384	0.07476352623082308	0.13261580752483476	-0.017630644817307264	0.0048676621476365246	0.06934111078870406	0.0036553950331262297	-0.017712012956972785	0.08441706390399573	-0.050968381573150985	0.1064229136317411	0.0021912085492802403	-0.010062711463690198	-0.004975788718998624	-0.016069158575403412	0.03357898593517837	0.08676492854851434	0.03833404689438138	0.024925908710460073	0.036621468782565746	0.060417035397577756	0.030785540328704834	0.7729380923573301	0.6137120470127326	0.1987104337631887	0.4337043546182386	0.2430162141043172	0.0644776119402985	0.167944936086529	0.1148742325212913
A842H	-0.2803126548864745	0.09428217192414165	0.155364394241752	-0.45383521621468004	-0.03207576324606019	-0.06472581098310945	0.08168280884842154	0.023093943777502866	0.09072587226875918	0.04559017192503908	0.033205196571075575	-0.17057381176995237	-0.4412747001800674	-0.1287406485599039	-0.06969615807350171	-0.0062256492705861045	-0.040937985312460505	-0.08799077008544434	0.05912710158816013	0.12340711109749428	-0.24381688071242943	-0.00861442353061921	-0.012022387786927395	0.09162508028856707	-0.010317399363494089	0.3015583889900829	0.518763367684231	0.1529343179168286	0.8251066422912858	0.823829961169017	0.0002000800320128	0.0998629332289015	0.7099095394736842
A842I	-0.290517068978431	0.05986560124104293	0.030619687420716135	-0.2808563528372574	0.08803818285435766	0.040781966711438265	0.037365532183005805	-0.05689365059277885	0.03740231701855998	0.06257294763849486	0.0685104293201152	-0.2766960772916617	-0.11176603666373104	-0.06510535397197079	-0.37081146248624225	-0.0006851375002263534	0.056869789872779575	-0.11728097484641413	0.0026668385346166664	0.03401498816439685	-0.2164984242549413	0.06922406218927861	0.03648217040717508	0.018426056703221273	0.0529459987544249	0.0718648208469055	0.9873170731707316	0.6899648574775479	0.0627688697692608	0.4382439024390244	0.0002010454362685	0.7511259056197376	0.028565838387791
A842K	0.3097615278787704	0.09633308686948118	0.19205270340011382	-0.3819175265048964	0.04190340448970718	-0.04781030486342221	0.2979008977320587	0.1401213556480198	-0.06357097144237445	0.09231228796815276	0.03835791694614724	-0.12494211502878941	-0.009611061772262747	-0.2041924802065137	-0.34939399548771893	0.1701250662356638	-0.00981355605053507	0.30384340129183496	0.11839334601432876	0.0698950551704119	-0.20730915103889375	0.04206970025543706	0.0563540796162564	0.09434798356503904	0.04922956888518176	0.0001956947162426	0.148849005072181	0.6015928515928516	0.3204648414417963	0.3746105919003115	0.0002024701356549	0.153935860058309	0.1341727326382057
A842L	-0.1163105214522077	0.08752987328039111	0.07223701469924522	-0.3134005396635576	0.06312372325382036	0.0600616736703726	0.0017875649144189218	0.0193259757756012	0.06027988764106698	-0.008080538371867523	0.00565989209168192	-0.23755870493339323	-0.22708852525349554	-0.11531020120016795	-0.1993787402287293	0.05292236097358917	-0.04479786320435955	-0.05605338636355773	0.05383093229986679	0.06627083879143299	-0.21712559292578393	0.004113333252657074	0.03974917115772346	0.06006429368022809	0.022041278980123823	0.1387589013224822	0.1661070511554414	0.0897282174260591	0.8502377179080824	0.0585683297180043	0.000200964630225	0.0204603580562659	0.0849960095770151
A842M	-0.18175707952477155	0.10302334296494399	0.16507872977731203	-0.3457253241193418	0.1245348029189729	0.03820390404051812	-0.05066975555306865	0.1330994752999516	0.026510684426603336	0.05043028174810233	0.008070679692779931	-0.3065090397156164	-0.2456322704535262	-0.0979329559067224	-0.14646430941221378	0.15272437213107226	-0.22558953564646284	-0.11472505912134405	0.11813978305508484	0.09745771683183542	-0.2254007385927329	-0.009178049174418007	0.06768977088481162	0.10783581115428156	0.02976774684121547	0.1225767366720517	0.1098536585365853	0.2301835220616946	0.8057715923045436	0.1060105037930363	0.0002030456852791	0.034266692774623	0.2390831851412764
A842N	-0.557190288619308	-0.13006603573255512	-0.31628123382765927	-0.48138615712481575	-0.016011281209222177	-0.027784913409171837	-0.31453897065511616	-0.15625549172237962	-0.2789495826308635	0.07073013576499387	-0.059261711921040926	-0.5041774015242874	-0.46508018619871666	-0.30847567961202604	-0.42858677417791424	-0.005632996380051475	-0.15711756791799802	-0.4307690975497928	-0.14310133691098037	-0.29749466083797915	-0.43585955265146376	-0.0310975957715992	-0.03072558971599125	-0.21823363916799024	-0.030911580753344884	0.0002031694433157	0.1225753198514238	0.003690036900369	0.3428978428978429	0.4734358974358974	0.0002000800320128	0.0004074149521287	0.1974083822636161
A842P	-0.3441478086165836	-0.07638074669521518	-0.05201047180866883	-0.23024228189514848	-0.09868301175564412	-0.061269757931884876	-0.05526402126167063	-0.08465201899635034	-0.24859293270176946	0.03964995815715828	-0.08297212998439271	-0.1841692690273226	-0.2569209290736999	-0.18960301038254374	-0.02055514704065041	-0.0847836036906714	-0.07111704800313233	-0.1924872383087514	-0.08051045523722351	-0.14695598439732543	-0.17389866246776714	-0.04213481825263636	-0.07630220860677377	-0.11335072229860992	-0.059117367375889636	0.0008092251669026	0.2183622828784119	0.0376001643723032	0.123348912822597	0.029578606158833	0.0001969279243796	0.0144032921810699	0.0024439918533604
A842Q	-0.20868016599906303	0.1118337102193014	-0.18753954385033517	-0.2447903768559349	0.00035205673493293195	0.029823220080466697	-0.1317692264766357	-0.016705628183916764	0.24586622905155908	0.038597983512186365	-0.0059843224676465025	-0.3795190106822806	-0.18373783599473698	-0.24457107130270914	0.05462605607415405	0.23444562675494113	0.08210242208379574	-0.16971223586775416	0.048995121306489565	0.04537765262608349	-0.19241169256640006	0.040737593930921426	0.09004140144666462	0.04718752078839142	0.0656001058805964	0.0393780290791599	0.6787867003694342	0.745398773006135	0.2851837372947615	0.0282046294495234	0.0002007628990162	0.5908465920251424	0.0080125073285128
A842R	0.15144036208153355	-0.15905746817219077	-0.06266534678123217	-0.4589344643634804	0.01839431567736724	-0.10772556287891424	0.2328802788110271	-0.19605503763712134	-0.05895081165941836	-0.02577567037555941	-0.08928175704966035	-0.31056385152145116	-0.23277359898867803	-0.20396070302449168	-0.10884484780012738	0.0743996008400514	-0.11183416597331197	0.19273490303434784	-0.17743765692625946	-0.06080688373488223	-0.2583073402160962	-0.03872996754675607	-0.03851823995852168	-0.11794400376166245	-0.03862409986853904	0.0001960784313725	0.0073081607795371	0.3700431477296075	0.2266558638849503	0.4301902063941724	0.0001996805111821	0.008643216080402	0.1237134207870837
A842S	0.031548090061538935	0.011362828953576714	0.09029816675647932	0.02920580369588078	0.15900231567278875	0.164637387025231	0.013655754031407138	0.02057700546857384	-0.0496555627678008	0.0330152252139337	0.06983856367290872	-0.0458708911128833	0.11573613043905012	-0.06482556209146126	0.01781275947950719	-0.1098029735929525	0.10018365259919196	0.02262965951245608	0.01597727331390242	0.022017725214288044	0.0118297030808052	0.09831755642181181	0.04600118749745309	0.019000660624559275	0.072396502159359	0.6800785083415113	0.7885297595585337	0.8028335301062574	0.0001985308715505	0.300295566502463	0.5300796812749003	0.6918718249316139	0.0001979022362952
A842T	-0.17357003981928887	-0.041548613383884256	0.030086933650551796	-0.19283307189915397	-0.005494395244534722	-0.043441271835228036	-0.1235751528113271	-0.01135430608140639	-0.12710146444766224	-0.012552906118207509	0.03821563818382367	-0.10451610367200347	-0.07598913514136926	-0.06438141820788829	-0.10361007067065284	-0.012526960155519141	-0.042209975945683265	-0.14835604295516322	-0.026372468718550663	-0.04636752172081988	-0.10756987578285179	-0.01999825669866086	-0.0055239615754970875	-0.036335355280767034	-0.012742956969200086	0.0010008006405124	0.563592035757822	0.3611626468769326	0.3554703270084779	0.7934672347332116	0.0002019793981013	0.2632544861337683	0.3757366388945336
A842V	-0.01959832447121503	0.07227049221393443	0.06464216624140183	-0.22028154969582422	0.0214521991564568	0.06171774293712993	-0.023698548559722196	0.002409291742388988	0.015906864683011286	-0.014870151534855205	-0.009816629774891077	-0.0778298355636615	-0.18799563974339176	-0.07072356565836206	-0.09384784874705109	-0.052243684383625914	-0.019688854145019388	-0.02164697988123179	0.037762721337041553	0.04048029497797126	-0.12882353056706647	-0.004251728346600615	0.0006546943015334613	0.03912214803679419	-0.001796431258484378	0.7373001416717264	0.5691653786707882	0.5862271924661565	0.8866064092029581	0.9958944281524926	0.0002003606491685	0.4120086904997037	0.914624183006536
A842W	-0.4259370591254067	-0.16963887823847157	-0.4422743478714334	-0.39287101190783763	-0.06053975666913045	-0.20209642282552906	-0.45117845900736914	-0.29954707636246614	-0.4184372725012364	0.1236458736876499	0.04032699654521656	-0.23472433605771834	-0.3299417004077206	-0.2971632324501936	-0.0920514207198278	-0.1502686182812578	-0.18918653351320666	-0.43850255681263733	-0.23313126492503106	-0.4303065794339098	-0.2656680591297559	-0.03628417187928293	-0.1001973969021678	-0.3283530095552987	-0.06788688368600447	0.0039126853377265	0.0671920364993778	0.0045776113191843	0.5137407711238721	0.180324459234609	0.0002023472278429	0.0006193228736581	0.127663976825988
A842Y	-0.2700368171885237	-0.0027685629336183315	-0.1945318892767989	-0.27012877436910143	-0.03277820477123691	0.13462381396890236	-0.10152036534022817	-0.029305253944482162	-0.036901675805702354	-0.05140781052330528	0.0997712064681098	0.040310775409640016	-0.15269488765114167	-0.23921120587395786	-0.3352608344305278	-0.2637743304468131	0.05164686730003025	-0.18331950735443375	-0.015975895367777968	-0.11356499942715013	-0.18540902233939832	-0.010145214315559337	0.0011133657878909695	-0.06394544472788452	-0.00450494175360918	0.0390609188423396	0.8840787853918752	0.3432494279176201	0.7086930335274041	0.7805114296784192	0.0002002803925495	0.4110835401157982	0.9730387188323536
A848D	0.13308862814474534	0.06795647228596477	-0.05576690961484572	-0.017986249326153572	-0.0202497053208153	-0.042146407034148126	0.008587452669056419	0.1683345212926433	-0.018496203637318652	0.05227532306183418	-0.08915176743391326	0.12155449451864231	-0.15876141123150375	0.1310404163730883	0.18187903183421833	-0.17608521063797097	0.10495670307968019	0.07218064355332815	0.11901831820689464	-0.0370112031506675	0.05679271351588177	0.04657166030268874	-0.1013991275759008	0.04311188214934753	-0.025517476718935922	0.639012155122516	0.4859639338166945	0.850032601608346	0.5339176829268293	0.325809199318569	0.3034196481518086	0.7250474383301708	0.6366854049552363
A848E	0.03930620344755125	0.13282187867959838	0.03872141704380931	0.1553216860031144	0.11469083195048517	-0.003024793202771081	-0.03928231640921989	0.058232920668324424	0.04889532349727245	0.013031515783331641	0.008640818918390945	0.07162522622525191	0.2005314564438964	-0.03017770164975812	-0.062097528790459995	-0.008685694878368356	0.03654115315380781	0.0005470004621917192	0.0960093876350543	0.04381733856902975	0.07062604953190044	0.05541250660999713	-0.001005176307501355	0.07014936771292657	0.027479429611249086	0.9865863141524106	0.4306874287884542	0.7656639202912435	0.3391881342701014	0.975665557404326	0.0868790817336235	0.4048309178743961	0.4880975420940584
A848F	0.1996976558043106	0.21106252510081877	0.12726514538766232	0.058875866454799725	0.11883537019995918	0.07873830641403336	0.14054505398835998	-0.13592985056885706	0.07152502244088403	-0.12454832443745825	0.054693535646532725	-0.019483580998236088	0.2801923203718675	0.09239304860253097	0.29057751203475185	0.2637652072050647	0.0545625039892443	0.17042450153635091	0.047973475036328705	0.09966426485609714	0.14583741168387976	0.01991216075847856	0.1354650449813812	0.07405036332916212	0.07884519704486927	0.1001166407465007	0.7227497151538169	0.4550680206936194	0.7449258391881343	0.0385208012326656	0.0057312252964426	0.3876328502415458	0.0336752467582736
A848H	0.10897455072803433	0.15215863319121864	0.04426697564531647	0.025857335440312067	0.0907559938299833	-0.4096553151706641	0.14332727812536813	0.02498619688479727	0.27452356824572227	0.140349427837244	0.05599893131024439	0.04016120041914222	0.04470339686367334	0.17265485283428533	-0.03065772212611145	-0.14601056910240143	-0.017915645062563327	0.1262531607406976	0.089973230409928	0.16398407284215993	0.05210671461538374	0.07256716867758962	-0.15407352009973907	0.12745319788306878	-0.036307219707843154	0.2317262830482115	0.4644891758450437	0.1831768538034106	0.2082357533177205	0.0580282861896838	0.2099742727092816	0.1097584541062802	0.3836126629422718
A848K	-0.0198772038367084	0.1869520491335008	0.16975478887330933	-0.023127496685400328	0.09688347455811143	0.10832934649358704	0.15882375396189904	0.14531763962868252	0.17708043680625996	0.09660813173145312	0.05581920950862007	-0.06318291163908774	0.0129755976156566	-0.07270013540682552	0.04445963059032031	0.17172031469888133	0.029741963710480834	0.07223838111181381	0.16628502891915525	0.1734222625629125	-0.019627979662927442	0.07475515579827965	0.11273536317394278	0.16985805936022372	0.09387023864474864	0.6368898321435462	0.3009853132552519	0.293387664382293	0.3172637195121951	0.1864630467571644	0.733859542602712	0.1185958254269449	0.0790840869732538
A848L	-0.13292006171189907	-0.3161473488425136	-0.06420971454113318	0.2889852485738034	0.13268653941704533	0.03434945562948183	-0.17592573247568186	-0.12166774419334223	0.0013372730919132805	0.022445701097562634	0.08175750787875957	-0.030019779217161126	0.20896050865442226	-0.23045688742782755	-0.10844704663458617	0.04564287860350748	-0.010661527759285697	-0.15426265712685172	-0.2156329707548609	-0.031063997386858173	0.038996142224972725	0.049468331851938205	0.05405865579181443	-0.12039892621808232	0.051765319490536865	0.3522939588955782	0.2798095650292144	0.8752445120625951	0.5032393292682927	0.5542986425339367	0.4722277129867562	0.3701902748414376	0.3446218972484125
A848P	-0.4262832846522719	-0.29391382960781626	-0.032388947347475654	-0.0409539411078821	-0.2602601237934665	-0.34854367890583	-0.3311724431831407	0.013482135771181592	-0.24952409581939097	0.11760354959408015	-0.2513380046212741	-0.3801391570526284	-0.219479146623391	-0.1146399634258161	-0.22077939858746243	-0.3151722225517822	-0.11872116103538953	-0.3779442233864367	-0.13204415508150877	-0.13687533685330397	-0.19067925420420442	-0.07862854620702975	-0.30445246474350024	-0.13445772368395917	-0.18712650392003322	0.0014350143501435	0.2339024891997531	0.2633659246931558	0.0633558144287758	0.0020798668885191	0.0002021427127552	0.0940347970173985	0.0002052123948286
A848Q							-0.34430065237592805											-0.34430065237592805								0.1875522138680033
A848R	0.0642451492767235	0.06094749331515384	-0.003686783405208862	0.10391439057284538	0.06975253771716247	-0.00238393781313917	-0.047537047102801634	0.1433953610032157	0.08279911555816659	0.200619389190401	0.11264605016560403	-0.021151879235146956	0.05844590039735348	-0.0030678774981257725	0.07229979485064163	-0.17933782839325077	0.18990976767408185	0.009436412114977023	0.10276031859688273	0.04020414527239241	0.042852049612350666	0.15463532988714573	-0.01806619435968896	0.07182126480238424	0.07086723633269164	0.9241835147744946	0.3870110140524117	0.7855911094079325	0.0087822014051522	0.7599833610648918	0.3023946170591727	0.3880193236714976	0.0619314882910779
A848S	0.04093772602968628	0.13086581384177493	0.0065293368951274185	-0.1225800078883537	0.004316185744475074	-0.027469938812381935	-0.12309693331461524	-0.030696882872095026	-0.11949362462570973	-0.04695940507007296	0.015927040059182457	-0.10470256874665484	-0.09412877620546435	-0.17366710347205444	-0.06292011585956288	-0.11322992191897446	-0.040835010008367284	-0.03874951244278797	0.05234489439972573	-0.05510652916818314	-0.11113755184055213	-0.027644248079526527	-0.0405976533917333	-0.0003806804481447732	-0.034106412827338145	0.5213327915481512	0.5935195964299573	0.5350553505535055	0.5248270248270248	0.3688001646429306	0.0002017756255044	0.8885720105927888	0.2264266721210881
A848T	-0.06576433693401412	0.15799325731816838	0.22006770767029074	0.15484028480897719	0.027848229032020944	-0.29289437910803373	-0.12454775715903355	-0.18464253156553137	0.14542639971387833	-0.02017375315901833	0.1542251191037759	0.027258183084943505	0.07028661935971572	0.03268956478132232	-0.351337402157564	-0.33767907010834525	0.1977035948501875	-0.09485667231830669	-0.0031765807422102364	0.18322971837756186	-0.0031567161546973504	0.0715227644112285	-0.1411437745547362	0.09303510180068306	-0.030895421981302032	0.4022140221402214	0.7579842389050186	0.064317350279222	0.2029099488792764	0.037192687539399	0.9474428946836466	0.2190716644008545	0.2799097065462754
A848V	0.01475251769931051	-0.03846918248942139	0.08178778728839027	0.10716241465267602	0.13463179449401236	0.060880853593370296	-0.13367712521417463	0.04024776186356839	-0.10224180726407106	0.01677412589645177	0.05338472709969915	0.04166551910106488	0.011293768801275578	-0.06421488645134905	0.11080826520143021	-0.0980934068447914	0.00561468926886408	-0.05755427327062872	0.0014260965557794205	-0.007294654689963767	0.042803090628429796	0.05353158096949285	0.007227046676707001	-0.002927689716575504	0.030565078815935336	0.550920245398773	0.9928001556723098	0.9419596421884752	0.2440592130892092	0.9195783720476284	0.2046575883165581	0.9635459817729908	0.3480630718318084
A850C	-0.6658331193680378	-0.7893503294081186	-1.010392461830822	-0.15623838086974837	-0.3663249084279306	-0.3990641847491986	-0.6130453759410133	-0.972493269251353	-0.9284223092551278	-0.35262316925607323	-0.5094970563620117	-0.32737248734778834	-0.6927051356373475	-0.5070599129730518	-0.30415069782578447	-0.8331277657666607	-0.5787592681162784	-0.6391978253210024	-0.8780176132430801	-0.9688252976677237	-0.3858593554052887	-0.42891912726753634	-0.5690879521184845	-0.9227071088288814	-0.4973019000403787	0.0064355407930247	0.0017312270071413	0.0021734405564007	0.0010521885521885	0.0004258943781942	0.0002023881805302	0.0002114164904862	0.0002082032063293
A850D	-0.2748299311066193	-0.1860686575710467	-0.17918657445336736	-0.15885757717024226	-0.18484308168543637	-0.1062017194067748	-0.37915494093873464	-0.3829625852976248	-0.10665588350725173	-0.227895763242048	-0.03116814310094738	-0.11297497093212988	0.05292702788702557	-0.12075649833877024	-0.07784395410760667	0.05841861129022725	-0.0959733299663447	-0.32604964000059294	-0.2811593014333376	-0.1424654719551359	-0.0816263798231081	-0.16851998220619957	-0.024745456223366845	-0.2101463575864325	-0.09484244429263261	0.0028629856850715	0.019543303846945	0.2500520074890784	0.0089924381769875	0.7868784815349701	0.0227042367727549	0.0113918806959403	0.0328974254188802
A850F	0.07251053035059477	0.011823322144106824	0.13250809199076952	-0.01634564235065066	0.08726313398139017	-0.2434490530100234	-0.05096249433896732	-0.03280987576549443	-0.031942603026750054	-0.03158593367400031	0.14653029828382902	0.014063802099209181	-0.11346796469715703	0.0855464817552417	0.005141068192601023	0.1057097192070536	0.13259861320144137	0.012094544582698812	-0.010320679444453048	0.05262466373715108	-0.0035959727880574464	0.06440633476367634	0.013236490917602794	0.021495256132519507	0.03904826394323646	0.9432760949257188	0.9264228521964942	0.7810705686238192	0.3788109756097561	0.8923453996983409	0.9564865411859949	0.8667931688804554	0.4856648066192033
A850G														-0.03991531555254361	-0.25093157285148204	-0.5604632671104165	-0.2884996880211543				-0.14156883320757055	-0.2884996880211543	-0.5604632671104165		-0.41808243551857954				0.0978515209529887	0.0428222764588418	0.129973474801061		0.0100524475524475
A850H	0.21554571507621612	0.11303956551472547	0.2048585675488905	0.12846730336491305	-0.06825563342836623	0.46232568480146696	0.2549721910817084	-0.1425062143723732	0.20587123113915418	0.165420790502424	0.03681453050630635	0.0742144686521811	0.255138635504519	0.17223675839715194	0.19562593128065714	0.0245899446669823	0.1278406181669513	0.23539363145838807	-0.009082576167925318	0.2053649881957456	0.16643134586781572	0.07858282441415441	0.1893703423243151	0.10212207874002914	0.1350397723279814	0.0364777407334771	0.9228981833544572	0.0856485916842307	0.2937171756467613	0.0040446841294298	0.0001979022362952	0.2177777777777777	0.0013474494706448
A850I	-0.3108732885677713	-0.5413398929854506	-0.4693709767039944	-0.03769011136738203	-0.1816135030376941	0.13904032239910874	-0.49292620563020106	-0.5976572531713777	-0.11324923612626439	0.059088433858849564	-0.16379755351679978	0.028523976443392895	0.040133004782752627	-0.08746217305620485	-0.08066102441005286	-0.3237702229222821	-0.048438207985271195	-0.39903000533665783	-0.5692237884208499	-0.2803495422499819	-0.026442690276610763	-0.05364033582853234	-0.10323796438206541	-0.41756846473694637	-0.07822602436153908	0.0533527091550757	0.0227223544687297	0.2319061073679635	0.5039983164983165	0.3200596252129472	0.6454159077109897	0.0116279069767441	0.1986258588382261
A850K	-0.29083635140097047	-0.17389099127091825	-0.2184433202563361	0.10101868676908617	-0.02662750154290128	-0.08277539291055377	-0.27705820024728456	0.031975498152413365	-0.18566289113530426	0.14963905290130808	0.012962128371462028	0.12052337197837834	-0.13031304689604498	-0.0012358998041062722	-0.04303399786061479	-0.06463527960922655	0.02375825484237082	-0.2839308277250497	-0.06728882293917826	-0.20196000446960205	0.012367909734504273	0.05084236499772532	-0.04421526712270187	-0.1330535908946778	0.004096313063934331	0.00920245398773	0.6384899466557242	0.1131682962346578	0.2305240087666865	0.4359237236005741	0.6015578190533254	0.1232423490488006	0.779009900990099
A850L	-0.0984475584694994	0.031909475660514545	-0.0857103336462027	0.002503568678129124	0.06046774154049615	0.019975604299678363	0.017851974029694743	0.03424508121126845	0.04097478431866753	-0.025560944872364755	0.08986919688035022	0.11774709488610186	-0.05800552151977209	0.037934832865173095	0.01916508002957064	-0.14405104245412947	0.07909889568036058	-0.03912620708045709	0.033077751080190745	-0.020977670989584144	0.0249956730306102	0.038717279811389435	-0.008106410518505571	0.006303196262211074	0.015495388317571135	0.5325071109305161	0.6955839057899902	0.8262920426579163	0.2104533755691942	0.93192536395325	0.2277346084877465	0.9055903049257232	0.3846455150802977
A850M	-0.782004964520582	-0.43943077816471415	-0.036556787808129716	-0.16509717752882525	0.10339474022811825	0.28599955810929184	0.13177376037871646	-0.4399815447397971	-0.28833749800423786	-0.2836757750855793	-0.023564832998472285	-0.2178791616691387	-0.11240258364295479	0.04040823162367771	0.0440804444343419	-0.04271569585617185	-0.24199264370184714	-0.25394702191274987	-0.43970613516951657	-0.15696146882291423	-0.0782060723732117	-0.13006529731109093	0.08128474770456218	-0.2914181920176942	-0.02052347052816361	0.4054274637829014	0.0223864836325237	0.2790697674418604	0.1755505247993414	0.4888804409808021	0.137246963562753	0.0134436401240951	0.5760733639016257
A850P	-0.417170262378613	-0.6872733447417786	-0.6143743232415632	-0.13573276498613873	0.008074606392623699	-0.14514640343353888	-0.3921853656698478	-0.8873802701880387	-0.3835752923555908	-0.20170503492410527	-0.22021645865933592	-0.2252516760088032	-0.25718046229568164	-0.07601476192633756	-0.05154616591022406	-0.19429881967512944	-0.10755718322802313	-0.4046237279868995	-0.7838601424010899	-0.4943643838772691	-0.1468982493107146	-0.09783984434620385	-0.1862171347488954	-0.6318630212150661	-0.1413518631383709	0.0008179959100204	0.0002057189878625	0.0058565153733528	0.1037851037851037	0.0086118515480828	0.0014141414141414	0.000206440957886	0.0006129955046996
A850Q	0.12147601953469689	0.2729563027436393	0.20895115974586853	-0.046168945016914736	0.07817970426894064	0.028913856722499326	0.1728855575658864	0.20888404836708402	0.23385623282914728	0.07994206544236088	0.1257246405429184	0.08521708002769049	0.018362756970745846	0.01400498639775104	0.059376921607005306	0.12150244254078568	-0.08915859449053835	0.14740976978878673	0.24127583946289444	0.22145743728491912	0.02685160058920282	0.025138277879015954	0.09273359862360868	0.23140066895257472	0.05933178676621554	0.1574650077760497	0.0224078997341435	0.0592067445870856	0.6893052302888368	0.1573574730354391	0.5226598060558084	0.0017391304347826	0.1227017611766982
A850R	-0.03759894490274359	0.05490947968241354	0.07295595229117094	-0.024376468522702404	0.05493831639624458	-0.01579855845884507	-0.058278120745982064	0.0377919894788962	0.02359708793399701	-0.022845139356465108	0.029737725205189292	0.05135676418182666	0.03205433169323949	0.013117081347098799	0.009540767070742728	0.07640788511965536	0.0321105434624655	-0.04790148197155655	0.04637612168117487	0.04848759891024296	0.016559098576915857	0.021769295443881138	0.03060682763918496	0.04743224658106068	0.02619482855144977	0.3839983958291558	0.4583824106792304	0.4455484122345607	0.4015421115065243	0.3452124534952027	0.4264879779266851	0.2491207502930832	0.145936325884912
A850S	-0.08330858851233172	-0.02177418188241065	0.06490826815088027	0.003682207574454917	-0.018445636228846506	-0.16666775333861	-0.12296616467221885	-0.006087587109257023	0.05020593100544666	-0.1294107532538287	-0.002492003679996777	-0.01858981056389463	-0.03926508021451122	-0.049825170204719854	0.009234010512806383	-0.12401245246414948	0.048824253540563654	-0.10300111478807056	-0.013909564324516685	0.05757582822282193	-0.01876758115571023	-0.031148774040979873	-0.0960340874672076	0.022275848403469845	-0.0632266837880958	0.0667736113896129	0.828150912106136	0.3547632963179427	0.3279821174558017	0.0185147507629705	0.3334666933386677	0.5465116279069767	0.0084934277047522
A850T	-0.04548859977937358	-0.03275869524661144	0.19221705890551363	0.11003309506539567	-0.10352928010712702	-0.010912554672449415	0.019037823925566077	0.15294002223691633	-0.1835996585522545	0.0029677721071279437	-0.06479473558253351	0.007875732064423765	-0.14874219765576008	0.03333271294367432	0.14821792802180073	0.15849588236662923	0.049804995853011576	-0.012864664399406948	0.0630764152972722	0.01651161358734895	0.03374696172206938	-0.015501783021569895	0.03076864819947825	0.03998187349999397	0.007818924064188054	0.8853827361563518	0.409170731707317	0.9891304347826086	0.5792383292383292	0.5769904613587697	0.2129648041360111	0.5705629397967162	0.954954954954955
A850V	0.12810555991964095	-0.015282696858575858	-0.10339020757586431	0.0243476907368403	-0.041104643979932264	-0.005863477912394552	-0.048895423922753006	-0.04548261940703283	-0.16217420255441614	-0.17932949615681265	-0.1370135947128146	0.08771494902230567	0.011439440239855653	-0.05720086488327158	0.04222903168926562	-0.22183997233407837	0.11411856590730236	0.042317848419867375	-0.030303637736540722	-0.1324828244830405	0.022473439906602267	-0.030453502502427777	-0.11882363241567255	-0.08048881225623442	-0.07396205067130977	0.7777122641509434	0.7087179487179487	0.1217689822294022	0.4090909090909091	0.0061551087402544	0.3782373017466372	0.1215047274190303	0.0022564102564102
A850W	-0.3242508261630644	0.03508051616495808	-0.0068161389538149795	-0.05595041707231629	0.0977040010647066	-0.002011861807714614	-0.14615560011491857	-0.15141555553413438	0.09673487494588974	-0.017303599343648973	-0.04665673682345379	-0.07437663369061061	-0.02411666238492482	-0.11145023258188591	-0.11367869631297897	-0.08139602837359261	-0.04886213194453772	-0.23245680887696463	-0.055156090222295694	0.0458882295382907	-0.07551363678087414	0.011898860383385883	-0.042988585000571435	-0.0037494859412739597	-0.015283853406622598	0.1936890180610338	0.7286301666305994	0.8082978329320244	0.8711890243902439	0.649701873935264	0.2131147540983606	0.9649048625792812	0.7749323339579429
A850Y	-0.29737155337712534	-0.010022288984563029	-0.21276060619224874	-0.11573622566075517	-0.061893228875193156	0.07890244400182954	-0.26714445546497645	-0.1648414669550368	-0.028583723640024646	0.0388297588610356	-0.03392940674466896	-0.023611349335853432	-0.10848501611478903	-0.1191607248940436	-0.021737798703119315	-0.08676373641819227	-0.09615428803544218	-0.282178841750589	-0.08535612001955466	-0.11773511710545374	-0.0770384686785383	-0.03859410090911525	-0.012265277964457534	-0.10145478357834806	-0.02536962846769468	0.0018214936247723	0.350225687320476	0.2482986182718086	0.3278458140935555	0.8665707236842105	0.0177705977382875	0.1242542686689981	0.3921967079861816
A906C	-0.007575879224800718	0.08701891666482035	-0.038058726931524046	-0.09961961305389315	-0.00414812079566221	-0.16753672511372664	-0.013959034758276851	0.010962702783192172	0.04861418472152755	0.02402091175274003	-0.03224228343278124	-0.11128053061804057	0.01902821685685309	0.055065139550164635	-0.005098856668213951	0.03725313737172324	-0.08647345811798053	-0.010763926737381123	0.0494919445600886	0.005928513013182649	-0.026881112146891626	-0.02144292531752757	-0.05168871122546154	0.02787465200324966	-0.03648655768744012	0.914723926380368	0.6394240124537848	0.9589832466782208	0.6430332922318126	0.3748205864260816	0.4520575714575309	0.6931554524361949	0.2854205223113304
A906D	0.06534683167670245	0.1677919677893786	0.07600766853914613	-0.01885111284220981	0.09017354112559163	0.010137645421856488	0.07791306866690043	0.12106834687892132	0.11642651436101556	0.03064592173046681	0.04700870772682026	-0.08274744972562002	-0.0468222347090665	-0.0444051752294864	0.06744479680352045	-0.0636404970091271	0.04281109280365774	0.07164363201450195	0.14461929998796766	0.09635863467519777	-0.024181696455163208	0.054772844994561094	-0.0014343603953388196	0.1206907583514064	0.026942953137905443	0.2731918238993711	0.0353287536800785	0.2008716323296355	0.1413581469016036	0.9953152449736482	0.2792611925316202	0.0123674911660777	0.2641989815902859
A906E	0.17663036591061415	0.02243871871101789	-0.009895739691734547	-0.017235250325661453	-0.04298004763899123	-0.24007760817784435	0.09441151875417679	-0.1730278751135227	-0.1193246409320972	-0.01877232371062258	-0.10821073079610825	-0.003427461640350527	-0.20107673662072736	0.013817158702146401	-0.11757048715674366	-0.26199950384967147	-0.018132001802975577	0.13610656715574548	-0.0719867064237826	-0.0635729115887686	-0.06280189684064899	-0.026581854106867864	-0.20181449499105908	-0.06777367536046049	-0.11153929476567685	0.0473454833597464	0.3729230769230769	0.4727347273472734	0.4959066721244372	0.0002058036633052	0.0223970944309927	0.2348252605763335	0.0004049402713099
A906F	0.014895991214038975	0.09251854345211546	0.10428399026194729	0.010160396050410338	-0.0035022319365937437	0.05285109515744486	0.04448577723872467	0.04728221982146456	0.01958549401967304	0.021521541184875297	0.037013229943783595	-0.01853294316803806	-0.020825509467074697	-0.004424727394170755	-0.06543027198830499	0.01312439148898451	-0.010178409273370553	0.029766743994575014	0.07007767492254653	0.06255621835801296	-0.019588534538415487	0.0026782771782037727	0.03442189537642425	0.06632184825177609	0.018637391367941413	0.6048403094624083	0.2629117131163516	0.3501170960187353	0.946276910922378	0.3075719037370377	0.3724151776751656	0.1143082380764682	0.3773995646150802
A906G	0.020086003429290355	0.07933675507319655	0.10544718331676775	0.013080434853893813	0.029039429200132975	-0.06140813356961936	0.05859142928404475	0.09220538700775277	0.12035577791058914	0.016913858129267937	0.04262803311553377	-0.02398248380940752	0.0830713809535559	-0.01049244749876269	0.0666968654190096	0.0021853408924367122	0.007916344876768908	0.03946717592129778	0.08578541928578816	0.1129207384260966	0.026293634288209924	0.017982514277265046	-0.004897808151412224	0.09941687566248286	0.006587711199372974	0.36993877147936	0.091157524887761	0.0360834796177101	0.4432826987571513	0.8299072954453849	0.1420106656132727	0.0045338064261778	0.7241650294695481
A906H	-0.08700302174023693	-0.020701644420072315	-0.028924471699734212	-0.08748041071792292	-0.01359055813672425	0.04395323276249685	0.008083412257107266	-0.10807869524342198	-0.07138137415931467	0.06710719961563023	-0.03248288421558893	-0.05716518196238921	-0.03684361378490898	-0.11201753222757456	-0.10155747954248677	-0.13339374806285662	-0.07511150671436967	-0.03867656628369939	-0.06372877031630783	-0.049996746167346034	-0.07874020825150714	-0.006020556745684217	-0.0388185636294657	-0.056846420089094206	-0.022326359089888895	0.5397276976224344	0.3550995024875621	0.498062410768917	0.8239523418241578	0.3103377686796315	0.001202163895011	0.2349605023293498	0.2953431372549019
A906I	0.004460530541886413	0.02719917190182741	0.077207535329708	0.0017991107255140569	-0.04333582798734237	0.019154434107369955	-0.06368542664749667	-0.13989110509860356	-0.03379771896309894	-0.033462708203192214	0.029284261311859586	-0.007446467143390844	-0.06020145701295625	-0.03378539762351775	-0.01695399616254594	-0.024593757663095586	0.017941436478229024	-0.029210124649734024	-0.05392830646288503	0.02277227929681648	-0.023152258399743705	-0.019367955039160504	0.00813711892449822	-0.015068352239387635	-0.005549870798983559	0.5883296571084821	0.3569099062372605	0.7843368752459662	0.5404040404040404	0.8189332808502263	0.2627766599597586	0.6627572016460905	0.7944954128440367
A906K	0.0814116029247029	-0.06563827739338436	-0.06666140561884301	-0.10377494633036834	-0.07709823365041879	-0.06102922385778237	-0.0582575409046058	-0.019183764124676626	-0.11476424051157634	-0.07636339929385828	-0.06656210712495622	-0.09855071213384432	0.007311108508578005	-0.010692433621555008	-0.01599061588624372	-0.029276599365639654	-0.09076301228745937	0.013266564827960545	-0.04222405049511035	-0.09051234969029698	-0.043574711254614165	-0.0813930355000688	-0.052195543445725995	-0.06616617792789213	-0.06672042779649696	0.7878247075153678	0.4465860159934386	0.1469320746973117	0.0040559724193875	0.1045845272206303	0.0183266932270916	0.0848386442053988	0.0002032933523073
A906L	-0.028344625404952143	0.04235803258736317	0.07535058657145509	-0.04203512103134319	0.06839449520318158	0.04532514035569868	0.03409261295723565	0.10193048795046519	0.07965323098318366	-0.0137955550726574	0.03135788371291909	-0.0005740904447080347	-0.030156260369856223	0.05359355094221875	0.0011561543674841951	0.1045352237515373	0.0674265453285286	0.0032117387970162017	0.07245172522492697	0.07750351278419106	-0.003221159528411306	0.04118608874778573	0.060756333199198084	0.07497983019124282	0.051004394661018145	0.9386454183266932	0.1300157356412273	0.1287401574803149	0.0662686567164179	0.0174475593020976	0.8413751507840772	0.0174270608968083	0.0005930025696778
A906M	-0.058016943946341146	0.02753503296604819	-0.011324798915163126	-0.039040371068495394	0.030253712527504424	0.0006296230991641195	-0.07079837106999746	0.05637764763815391	0.021510799731593835	0.017048115880371962	0.04322574289575472	0.000948124582125134	0.0027865929765807066	-0.0714905010711273	0.025585350569537396	0.10804417555520658	-0.02269329849314032	-0.06439350306627196	0.042028417434119704	0.0051864152704612105	-0.015829259266992555	0.008377843147054713	0.05131076625770273	0.023725017110309336	0.03000400302947678	0.4454563853470957	0.6461209410849699	0.965055329062318	0.8544415993697065	0.2767234701781564	0.606421647819063	0.7047489295445699	0.3017612524461839
A906N	-0.06571456962483961	0.16100896692015554	0.12022460515651653	-0.06398857888059056	-0.04812476280205524	0.036264688641793656	0.2149249501690052	0.11627354147606019	0.1225523484834704	-0.03806778678875991	-0.004275572598221849	-0.07546560380174132	-0.170731541214986	-0.05087862286276916	0.07691977583240435	-0.08004800155092705	0.051645060583490075	0.0814183658704724	0.13881464306943853	0.12138894628757438	-0.05464534836657602	-0.01081386452401222	-0.015217542539162828	0.13012810421152268	-0.013014023310544343	0.4368195956454121	0.2273072540827952	0.3454684805518298	0.8256767842493847	0.7986688851913477	0.2140691328077622	0.1016425120772946	0.7440513138837161
A906P	-0.2963424914479009	-0.27450843988941925	-0.23311842459383939	-0.0791286348838173	-0.026681207205435313	-0.06565978688336006	-0.23518192703540053	-0.2958344081957465	-0.28083969482291954	-0.029836992172313666	-0.08860514065314001	-0.030852747011978876	-0.08730565663481828	-0.10324379424536198	-0.09299503584662354	-0.12555067178323198	-0.13461800750203068	-0.265438133946913	-0.2851320192506256	-0.25678175399288505	-0.07848396193479446	-0.06284751884325836	-0.0930612447691363	-0.2708872491909692	-0.07787528915957007	0.0002029632636492	0.0002026342451874	0.0002004409701342	0.0022177419354838	0.0004061738424045	0.0002021427127552	0.0002032107295265	0.0002003606491685
A906Q	-0.023452375855696414	0.07673657416662999	-0.17188135260028978	-0.022654937622532404	-0.06868390393122095	0.013609709249723469	-0.09954584361258305	0.015524493286921216	-0.03359830659360672	-0.018107674091363466	-0.04005643528161635	0.08328851721614378	0.022838094920796234	0.024993739040629185	0.007662359240092116	0.02917171279484834	0.010815012947229979	-0.06099748390272635	0.0464551551575132	-0.10108365099733366	0.02364038871935766	-0.024952361657598284	0.0012119187113775196	-0.025429041785321595	-0.011810908852764899	0.2168310851620696	0.4000390854016025	0.0860588716271463	0.3360177169317495	0.960109503324208	0.1771122570408568	0.4091739395169474	0.5229023104985813
A906R	-0.001689450503394554	0.06642177493941659	0.03199817849787501	0.027480471501266344	0.010883928064726815	0.0044151464724191125	0.04852635145807191	0.03327545458502032	0.025782328570364818	0.002223859451010673	0.01455597605886988	0.0442864666593248	0.0776381896398977	0.022746155324458943	-0.016692024248272812	0.004291223163680398	0.01159916584721671	0.023636921759678027	0.04994380591125502	0.028893601154315288	0.031417977129339754	0.008241939244048644	0.007762139572616399	0.03945709584518911	0.008002059354311844	0.5429137760158573	0.2778764554963489	0.5689381933438986	0.7563951200314837	0.7917574796909055	0.0388272583201267	0.2175191064079953	0.6420656905421448
A906S	-0.03811062017518754	-0.039089904964612045	0.013354126022250825	0.02077316328428775	0.0546241546224668	0.033645396946554405	-0.0278521876952294	-0.013340255311894015	-0.029776090112475402	0.08885317322407509	0.0009031124270177825	0.02868046558260264	0.07345460193041912	0.016180961851711608	-0.07621183614265499	-0.011819207599042859	0.030642349377611445	-0.03297228599861549	-0.02615763247625798	-0.008049812651903696	0.013394785396939547	0.058237865732335345	0.007703814666409592	-0.017075312974977358	0.03319208929443942	0.3350701402805611	0.4847935548841893	0.8162855996791015	0.0009912767644726	0.7400198609731877	0.2819074333800841	0.5082362394535959	0.0043572984749455
A906T	-0.008370086852645538	0.05568872881699109	0.11753433831813243	0.051448775103395405	0.02997214001343814	0.03646857038691222	0.07782109739897886	0.11370003240511356	0.11666761743946864	0.06366330921392796	0.05039852299961976	-0.04254450238953347	0.10353899170907677	0.06546218555377263	-0.07602709619302796	0.09126324073829119	0.060995290085506325	0.03536907646078417	0.08498594297808731	0.11710104296576009	0.021973843360244983	0.05162442696753409	0.059564694201877266	0.10113285336373679	0.055600023257203195	0.4112186450720916	0.0909269828773863	0.0191743298767364	0.0375446960667461	0.0357284636760619	0.2820260149783208	0.0017664376840039	0.0005885815185403
A906V	-0.023377670151209024	0.053437355088870354	0.05894495297592432	0.019726662520050526	0.06879445601461291	-0.1802517191067268	-0.06421193742372863	-0.02759591936716227	-0.009677373380137213	0.03728332945778555	0.061907662471675576	0.003020223146277366	-0.008726099386327194	0.06045780032035739	-0.05772161467168991	-0.11324027555653869	-0.16573278869897567	-0.04365033616957586	0.013489577564451571	0.025041757151645336	0.003864035923055094	-0.0162030818941028	-0.07354334269365945	0.019277230135775758	-0.04458835573829709	0.4238757814075418	0.8888888888888888	0.7382920110192838	0.4535353535353535	0.0284610693230331	0.7985654512851166	0.6821011673151751	0.0169215086646279
A906W	0.12517681922942056	0.08418559799938864	-0.034198278539539745	0.07948190181003864	0.023106895190547396	0.05861225903363577	-0.019985140431089097	-0.021621960460888785	0.047715680974214546	0.07232701583351375	0.007523028572045943	0.03939974702166494	0.004136667479186994	-0.017831728820052812	0.0591205632788642	0.01109686949551115	0.041303773163060456	0.05442081894872772	0.03225159503658123	0.007339991394974841	0.03329757923615988	0.04572253391856653	0.025932691385024395	0.01984956240024709	0.03586154522121807	0.2994238029008543	0.5840220385674931	0.9228633749752132	0.0847924454062561	0.41905514923898	0.0818272095332671	0.6580137659783677	0.0511080055899381
A906Y	-0.07629120321422081	-0.11705829719656999	-0.1083789181734339	-0.0784703667852016	-0.14094780354649655	-0.07435291612726727	-0.05062952908345049	-0.1227368953660957	-0.12207905461510826	-0.009502242993693124	-0.10881541947862185	0.031370707795154475	-0.16706115384849976	-0.041204192296543894	-0.05673700974899375	-0.1343185945109707	-0.09183049374993045	-0.06340331035919222	-0.1198948023387947	-0.1152127240321674	-0.06100558220008119	-0.07973731088787328	-0.10561951802846684	-0.11755186380211964	-0.09262037380818962	0.3735864297253635	0.1608205128205128	0.2082820828208282	0.0501432664756446	0.0384852850380736	0.028046811945117	0.050071530758226	0.0026321117635148
A927E	-0.059390556889197144	-0.4081207873255033	-0.41308874989055705	0.1307644050812061	0.07652965893799174	0.04654222219795765	-0.005487268906208359	-0.04921809110100151	-0.034554266256872856	-0.09205481852256416	0.0855991546471086	0.26967570584338235	-0.0042899168313699915	0.016964034793784735	0.12327193216565834	-0.12489670621708787	0.20496002486207077	-0.03218717956327399	-0.21753746517012287	-0.2114419675920753	0.11062292426240734	0.06824358576684496	0.005272859613935883	-0.2144864971401963	0.03710176355566224	0.8177288768943326	0.2787275481497511	0.3420995435774832	0.3483231707317073	0.9592760180995475	0.0490215457600316	0.1386892177589852	0.506446026553781
A927G	0.05241022005107107	0.1423144240563469	0.24776710703216137	0.13636609941522568	0.10515612101918707	0.26425706352367917	0.20796371115900789	-0.718863588611224	-0.2762413452794064	0.09048168940692512	-0.00964694707346541	0.040353898633843865	-0.06115520808338539	0.0077326933893246755	0.046348801216020835	0.09743738844668308	0.033570125682466936	0.1322824514966011	-0.22494938059437436	0.009424208603168425	0.03534742815476368	0.0767315929337666	0.12177771993674853	-0.10300840383820398	0.09943046205241993	0.3673548138143932	0.2505951092837048	0.96703093165401	0.3050685975609756	0.1538461538461538	0.5246096066416288	0.4145877378435518	0.0615739849913411
A927H		-1.1281753876376668	-0.8973614427532104	-0.38300327426025	-0.3214161540769278	-0.4711962706025263		-1.206520798148455	-1.3888596286990762			-0.6484249198193501		-0.5860538004073192	-0.7620784299461965	0.007049207508942725	-1.356219439665469		-1.1668163407634036	-1.1222804925607592	-0.5882348954742286	-0.7479617126004016	-0.21234663962296663	-1.1443765713509766	-0.4554390695812275		0.0002164033758926	0.0004346881112801	0.0002080299563137	0.1639058413251961	0.0002032520325203	0.0002114164904862	0.0002096875655273
A927I	-0.18912177184262244	-0.3236614486023859	-0.28528847112583056	0.13345031486495765	-0.04120737908983607		0.03376757261203022	-0.41088303318554675	-0.24339947743105889	-0.1424415741161946	0.1201904554793237	0.3502507264622464		-0.09981991859391437	0.324738033434793	0.12701263083384662	-0.6199403740690473	-0.07337695916766862	-0.3666131925262933	-0.2641919475065185	0.18817381492625732	-0.24666720121693728	0.1236055757164716	-0.3144938619259761	-0.08698779716093219	0.9032125205930808	0.0103691414350891	0.2536405129319713	0.0246212121212121	0.233370288248337	0.0009883376161296	0.0031198003327787	0.1932914046121593
A927L	-1.0216594166653241	-0.6129664406173314	-0.5395285516835806	-0.0944125244279106	-0.13365703823658198	-0.6068362040045358	-0.08868379551055908	-0.6779942407196021	-0.41311863742251886	-0.29255343310834836	0.1424295082434599	0.04746062487054428	-0.005824324643187639	-0.07153531337965907	0.26421807683482423	0.1492606722117167	-0.3540353635147107	-0.4810320922569433	-0.6451139901271533	-0.4749395219581134	0.03384332663758897	-0.25706462361218	-0.06421420414158807	-0.5575190728833231	-0.15741943094247837	0.0477759472817133	0.0004224757076468	0.0027049521431543	0.0002055076037813	0.0353577371048252	0.6382474837181764	0.0002049600327936	0.0002061855670103
A927M	-0.25020673127314746	-0.1215997373691216	-0.19057796480269337	-0.05587643101781692	0.09035042656576013	-0.20263814601566915	0.11750053260373676	0.035429017898732415	-0.11062613536777215	-0.10561850450397703	-0.2916210111254703	0.06641837683827502	0.057062044414808596	0.0072145544518930245	-0.07823926581690782	-0.030673782960140904	-0.11052196528020594	-0.054669736539915	-0.04094995801812915	-0.15004827078535585	0.0004889881965568556	-0.038851826879905973	-0.1708774904603006	-0.09446809203079588	-0.10335492373221308	0.6490939044481054	0.7596113223489649	0.3066304120476887	0.7378061329491665	0.0440931780366056	0.9899069859489412	0.3090155440414507	0.0335067637877211
A927N	-0.21167619928635084	-1.2208990232927919	-1.313599218375403	-0.721114582007456	-0.5972329820160619	-1.1307347413481312	-0.6659313039194519	-1.2504447950517743	-1.3585206276128772	-0.6396128887943459	-0.7772081134474895	-0.607907518753395		-0.734919881016188		-0.6676587690103934	-1.0031132660377096	-0.420998455369833	-1.2355962749123381	-1.3358850894848031	-0.6868488392084365	-0.7355012868985366	-0.8453689002938913	-1.2848694116267765	-0.7893894830912881	0.0435955989204899	0.0002164033758926	0.00021734405564	0.0002104377104377	0.0002129471890971	0.0002030456852791	0.0002114164904862	0.0002082032063293
A927P	-0.20912683103325885	0.053235986771432715	0.26231825773485457	0.0331958983204623	0.017703032573257525	-0.06255129395290226	-0.028575216230216135	0.02138055399261646	-0.024894572950470296	-0.140736865734622	-0.08174361834974686	-0.06195390096820649	-0.06231324741263381	-0.204178689607275	0.10874972142154607	-0.0819271032957858	-0.061141966152741346	-0.11602838673814417	0.037396191595005374	0.12584738924990607	-0.03348225179570032	-0.05994239421992825	-0.07537865372858028	0.08229954881193373	-0.06763987884792177	0.2498977505112474	0.7299085425179996	0.4025798998844821	0.2063492063492063	0.1539892517569243	0.2807622136630853	0.3750242765585551	0.0344543016298741
A927Q	-0.1575157627886725	-0.35499917610310594	-0.401848347221839	-0.2011839642339688	-0.1736954078731942	-0.15101689209648295	-0.6172968699968269	-0.7881017870328044	-0.4945649902031718	0.06990791798072624	-0.18949178137990627	0.12179879896313205	-0.3580533961835739	-0.06402625316893659	-0.10679399142040369	-0.6240654937136398	-0.4634231803997762	-0.3691670107459992	-0.5553587625764709	-0.44746197763947004	-0.11297892935921237	-0.17273275758341508	-0.306162970804014	-0.5004019272517348	-0.23790584738230905	0.0102965403624382	0.0016899028305872	0.0102489019033674	0.0065857172257666	0.0021159542953872	0.0145542753183747	0.0002072538860103	0.0002076411960132
A927R	-0.6351987656390551	-1.2801219591390876	-1.3210867479953015	-0.9099944501622772	-0.804379791602752	-0.8762035380325073	-0.38846605166464127	-1.2797902934646996	-1.3627280236760602	-0.8046156533107094	-0.9372494966712808	-0.7678857965409225	-0.7724395985373494	-0.8357729083776919	-0.8249427281778073	-1.0671390989316862	-0.8545245444535255	-0.5065642313386168	-1.2799561167709363	-1.341757151759617	-0.821289847595439	-0.8209813280235438	-0.9580176435496808	-1.3105257365507237	-0.8878730249054732	0.0002044989775051	0.0002073828287017	0.0002080732417811	0.0002035002035002	0.0002079866888519	0.0002023472278429	0.000206440957886	0.0002072968490878
A927S	-0.2245998077350654	0.0612237521812015	-0.5948488116725102	0.10311607570391525	-0.031482628004842285	-0.5099254040784605	0.22487309656944612		-0.35443847605541734		0.24823420232314242	0.044988699793910465	-0.03098517386179238	0.01844643598508246	-0.5055233432406511	-0.14603682178395871	-0.021945822269673274	0.017570515997638172	0.0612237521812015	-0.46964168761569525	-0.05835557810514602	-0.026706344877097492	-0.10276428672322455	-0.2701857915834485	-0.07185830132145103	0.8654743390357699	0.8971223021582734	0.0708541621386655	0.8308080808080808	0.3132453151618398	0.0620060790273556	0.1016588685665674	0.3012700395586092
A927T	0.15345591345007664	-0.0970535575026265	0.10385950400520094	0.1346611939756707	0.07384245050597907	0.11252111859982385	0.16792531361200702	-0.07960604601558785	0.09882644724431251	-0.04995176898047626	0.047139249740566165	0.09443071775233297	0.2454719198185761	0.2005576405493878	0.017848364734762905	-0.022324270395902866	0.09205189502680483	0.16070875342353708	-0.08830342631303639	0.1013451704447631	0.14079182596537385	0.04001329639617161	0.04682864131408618	0.00963489847978472	0.04342499334417916	0.1220839813374805	0.5061258977608788	0.4466372868365587	0.4970725995316159	0.5250906315588628	0.000791608945181	0.9161352657004832	0.3056414219474497
A927V	-0.03380837179413464	-0.2190138356873057	-0.22702354992186524	0.0780220880441243	-0.11126212295670507	-0.29894941401815306	-0.16390397512910385	-0.3021707184717198	0.06767519337428937	-0.21387962273357533	-0.23620077114839816	-0.09257976043408482	-0.20062385963091575	-0.1378024755952122	-0.14965552604251864	0.025583324008968313	-0.2222755803896724	-0.09739024214855552	-0.25999321508921314	-0.07216247500952205	-0.09728377435546788	-0.18158265852899869	-0.1628838088451162	-0.16302318896884008	-0.17220293929684924	0.381758824729647	0.116156282998944	0.5946454716586488	0.0325686194182712	0.108760050782903	0.0625506072874493	0.1443427620632279	0.0054189245518966
A931C											-0.2146889942236507				-0.2976138812367029		-0.4646312768346221				-0.2976138812367029	-0.4646312768346221	-0.2146889942236507		-0.334254178942797				0.034248032333546	0.2056800532504992	0.0615919787190505		0.0192307692307692
A931D	-0.27118990973818424	-0.4220471127509369		-0.2912095931267081						0.10647595804234238		0.6344410080749481				0.10907557049154765	-0.296313198641019	-0.27118990973818424	-0.4220471127509369		0.24461478113242327	-0.08090709197124502	0.10907557049154765	-0.4220471127509369	-0.014760478805620899	0.2548036758563074	0.1779279279279279		0.3615560640732265	0.3382486801383579	0.010786428711512	0.157942238267148	0.8017021276595745
A931F	-0.06880072091211291	-0.04878791550011123	-0.030376435804913317	0.029334501609195984	0.05900445730385994	-0.2394976930594412	-0.08219518684284571	-0.11110918810584691	-0.08695740736573891	0.21044847877137077	0.11610279547040443	-0.40069628670534846	-0.1131491256095658	-0.2133631769822091	-0.10151175620661705	-0.26977275645373544	-0.23282280720261742	-0.07548240909253616	-0.0796120601188396	-0.05838955863789384	-0.1529069649730646	0.023734489815411867	-0.12014079881820348	-0.06896178601450015	-0.04641037035381656	0.5317133443163097	0.542247570764681	0.657393850658858	0.8543085002917721	0.1175124792013311	0.0070564516129032	0.4230051813471502	0.186888657648283
A931L	0.05831410834617595	-0.313469898163163	-0.16758377682520015	-0.03339944693006824	-0.07248978330823272	-0.15455118295310594	0.0987308677219953	-0.2644638775368474	-0.04849435824011667	0.048690500464454216	-0.07818264915027694	-0.16520260465020606	0.05114274483739644	-0.02531482454289605	-0.09689319981972189	-0.3774931399667914	-0.14432483616091704	0.07866401664695813	-0.2887588159310547	-0.10681061448975167	-0.052100697664402666	-0.05383123468740434	-0.19791105152949504	-0.19491827162713427	-0.12407326033398637	0.3303149606299213	0.0086473131562693	0.2903691482779955	0.2391086127283678	0.0002067824648469	0.0720793682931767	0.0061703002879473	0.0004067520846044
A931M	0.28530323999215307	-0.28137990350310577	-0.003281330057578907	-0.03926773189877902	-0.03708914409608118	-0.002549806256871141	0.22324436740405731	0.036160160850084846	0.033395427162965244	-0.017720578501022592	-0.12685194046104237	-0.031738675889812225	-0.08437592194630372	-0.03953899049478965	0.032555830141417094	-0.013874122446990246	-0.21365801936195147	0.254607468008962	-0.11389104891099405	0.01517359677139728	-0.031984415946760464	-0.08683445885257492	-0.046677079192908456	-0.04791592886996923	-0.0666160510783322	0.0139968895800933	0.4024081115335868	0.9306380532669094	0.0833844267320662	0.4964642262895175	0.443342776203966	0.5757512953367876	0.0718243381900266
A931N	0.14252723230923334	0.10678291355262864	0.08603269886328897	-0.16682132272466607	0.09544824572808126	-0.15031693342085659	-0.038809643157662777	0.07466206507414666	0.17023420203669282	0.3287842337723338	-0.03651951647411302	-0.34741278472522175	-0.4551503311011987	-0.042115802346139666	-0.3066102017624987	0.13549917022678307	-0.04772169494648705	0.05470602128677624	0.09081188169779955	0.12874765571199187	-0.25635627233823277	0.13392066079806866	-0.012300960000386718	0.10990445561468885	0.06266155993175773	0.835654049813689	0.5162393162393163	0.3119371527112474	0.1211826492900214	0.8511566173682215	0.0002021427127552	0.1856702619414484	0.1961805555555555
A931P	-0.7953077390508208	-0.6029189380842452	-0.4790638541702677	-0.24729796045254887	-0.18867864547280883	-0.42266029685123546	-0.4965588408996144	-0.4163965841715326	-0.4586386126281371	-0.32409716162869906	-0.3046246754817346	-0.2709970864280669	-0.54907307789861	-0.15603115366477466	-0.11989664171763245	-0.18395020680424953	-0.16088779088264843	-0.6382140656092187	-0.5066454834164543	-0.4688150868994194	-0.2610427570121453	-0.2228115954571005	-0.3004543608997972	-0.4876062899735663	-0.2611107202274148	0.0002044989775051	0.0004114379757251	0.0012481797378822	0.0004110152075626	0.0002050440844781	0.0002027163997567	0.0002071251035625	0.0002056343820686
A931Q	0.37438193226834976	-0.09657581617056601	0.01102970814691891	0.08358449689727605	0.1904066040500003	0.0482163118616409	0.06211790109148877	-0.1793543326431567	-0.27573048040555764	0.264395883226001	-0.32513784271185125	0.4195760903397083	-0.10755229917558216	0.23067893982312757	0.1736796418975703	-0.32169396811941037	0.1901746254680183	0.22668197230207116	-0.13737145076849663	-0.1252372756684156	0.17035125082325087	0.21541769860822246	-0.18861791204330766	-0.13129160603769405	0.02749799292092217	0.109781979548524	0.4477385847219217	0.5372745055422734	0.0121951219512195	0.1166950596252129	0.0041510179877446	0.3293868921775899	0.6230517606311333
A931S	0.025137620527262733	-0.18495034824548792	-0.20855110002333913	-0.04336528928764044	0.016852794196904056	0.016890451639956595	-0.3448175817760622	-0.048217451686308185	0.04478812217021468	-0.028335428561893274	0.00029256682017818786	-0.07875171759461848	-0.09886764906187152	-0.044853278752210964	0.02731309903534707	-0.1226399484641002	-0.03468332155811834	-0.14801372149100744	-0.11496463087756552	-0.07632777975277331	-0.04706065759334715	-0.015205551796072673	-0.03382327092855105	-0.09551686737357497	-0.02448437928252985	0.0591463414634146	0.2378011117974058	0.5286361763494025	0.6533686138815388	0.4870222767218475	0.1050820004049402	0.1737175556918046	0.3782117163412127
A931T													0.1967256166242361	-0.07152143374388868		-0.1877293133389129					0.068827685192896		-0.1877293133389129		-0.1877293133389129					0.310184157976481	0.3696803294763679		0.2213368747233289
A931V	0.16188360607720767	0.08533549226027978	-0.01913294918842632	0.06484681951694937	-0.0320569881650403	-0.040516417405512206	0.05208073870416596	-0.004412117101684976	0.04765757247092673	0.03407269471176089	0.0615486855133078	-0.02424960774803136	-0.013502271598574325	-0.007290845913959828	0.030549261289449774	-0.04698075840328391	0.046087774766846175	0.10802655117964657	0.04115945588149738	0.014648791054141524	0.01045057732103944	0.016441492347897033	-0.007786426851943819	0.027965016920834324	0.004378391137531381	0.0252941176470588	0.516266460108443	0.8197662903545256	0.5707716913234706	0.7743111831442464	0.5843051986558608	0.5399004975124378	0.8551355630318622
A931Y	0.35952757107993566	0.19784649491175524	0.22068725623874255	0.00844274042002023	0.20412422538035035	0.11206429129373763	0.03426497013462728	0.0845224770825233	0.23946351622594048	-0.2709878774371743	-0.017745548227828357	-0.09149384265925035	-0.21075014197363923	-0.03855958407448536	-0.41854907403391906	-0.05751356537801959	0.05958086383162126	0.20604342634913497	0.14229690341619933	0.2301059319680131	-0.1423180956391191	0.010971538266474217	0.014101694129047215	0.18686937206180707	0.012537465118835902	0.0286330653069229	0.2153437143942271	0.0479018969151178	0.618030118030118	0.8505392912172574	0.0026278552658176	0.0139130434782608	0.8308457711442786
A955T									-0.40433549235917554			-0.43475237802531574								-0.40433549235917554	-0.43475237802531574			-0.40433549235917554				0.2441623214690546			0.0270104358502148	0.1938176895306859
A955V	0.04842365444612185	-0.060437726611024194	-0.059923126268553686	0.02215532146556585	0.058810515264689306	-0.18433567560183642	-0.12731465768877098	-0.18663800966715316	-0.23910275097144343	0.1383500574217035	0.023766103745535075	0.032233483776273844	-0.007923460137530295	0.0063262313573249915	-0.2911770006103215	-0.32799716829742975	0.10728453381765445	-0.03677126365280747	-0.12215838081520289	-0.14673300907119297	-0.04268798781742225	0.10185221767756417	-0.155584495612822	-0.1343933705575985	-0.021131565928759498	0.7911563213618434	0.4866911923826011	0.4816344272984134	0.1817835365853658	0.1729131175468483	0.4636713215948189	0.3167019027484143	0.6835311263793462
C153A	-0.40328446133430623	-0.1800912784875749	-0.1739234872470068	-0.4732564963683188	-0.1291610079085086	-0.20682730273654606	-0.4945160171633232	-0.17744589990599283	-0.31779028879817617	-0.03813078548385992	-0.14327359212637125	-0.44439577425944077	-0.3472516959377029	-0.24930554409056957	-0.3139329083529417	-0.31846498496070075	-0.12787358185584344	-0.4481792093279876	-0.17876798286396056	-0.24406431529088116	-0.3632501882985809	-0.09775485257308034	-0.2210482639901198	-0.21104676685815782	-0.15808486962008564	0.0002019386106623	0.0492307692307692	0.0082794830371567	0.0182227682227682	0.0002056343820686	0.00020116676725	0.00020116676725	0.0002043318348998
C153E	-0.6438596323300515	-0.31105700099522643	-0.45487815695652156	-0.4925631365182484	-0.3123724138615864		-0.10892972764952462	-0.41580385185655144	-0.5644159604175369		-0.3485568236733232	-0.025580203770633695	-0.6661694349829109	0.07424358061219945	0.22946683674717522	-0.8577734771544259	-0.2455416001579162	-0.3517424075409043	-0.3624799922232547	-0.5086077148598385	-0.13651351510348236	-0.2785700612028335	-0.5808140425917242	-0.4336945204296004	-0.42179148648651776	0.0772264895162964	0.1040900238043713	0.049989132797218	0.0441023507385063	0.0002129471890971	0.0392633070228698	0.0095137420718816	0.00020964360587
C153F	-0.6975141911953429	-0.6194041943847897	-0.5528030938737278	-0.8688277547313148	-0.5831331088564774	-0.49557819726783187	-1.0052451945017538	-0.8099588854060765	-0.7020365420430956	-0.5300973969688438	-0.49327733529584583	-0.6388348824219054	-0.7812058100035527	-0.837225371391854	-0.8519098725916268	-0.4942131407211337	-0.5622009402478175	-0.8431902119221508	-0.7115377079431794	-0.625491075264663	-0.7931202376675546	-0.5583120689350225	-0.4943559151042445	-0.6678729769580845	-0.5259796157828661	0.0002059308072487	0.0010559662090813	0.0008366450533361	0.0002048340843916	0.0019165247018739	0.0002027575020275	0.0002079866888519	0.0002077274615704
C153H	-0.6613442101716499	-0.07520686869173124	-0.1749465198606447	-0.5386720946377352	-0.24152585129201581	-0.29438254962488297	-0.7197718570439092	-0.3835472104405421	-0.22574860313764616	-0.3578107179648936	-0.3619556543930866	-0.2673039396957393	-0.43445317214321005	-0.31874715696638745	-0.4572430994558396	-0.13707158335476238	-0.14268537410882848	-0.6902622714622306	-0.22115515606362784	-0.20012395929445834	-0.3999617555486347	-0.24466823220083064	-0.26136561414223913	-0.21060123466997094	-0.2529927669049882	0.0002050020500205	0.1204055766793409	0.1865718468939552	0.0012210012210012	0.0018568186507117	0.0002020202020202	0.0346113989637305	0.0002061855670103
C153I	-0.7897704142791725	-0.63492436851812	-0.5629708245574517	-0.8078292678539947	-0.5491586155540513	-0.4977044321530701	-0.658966052870409	-0.862364285495371	-0.6706177159819785	-0.4581603604627295	-0.4670987639699318	-0.7501042503697787	-0.5990153372843665	-0.7495470605436443	-0.8420012596808446	-0.6764034419142778	-0.45277801728948364	-0.7228862915088433	-0.7441669916347641	-0.615790492114866	-0.7472621421070207	-0.486026216908275	-0.5441584620819124	-0.6785512839965673	-0.5147995602485154	0.0031139713514635	0.0056264877732092	0.0247772223429689	0.0006313131313131	0.0010647359454855	0.0002023881805302	0.0002114164904862	0.0002082032063293
C153K	-0.34926744103296564	0.22283717183800877	0.10602541510668556	-0.4260446270005508	-0.1285198513321385	-0.145250211542288	0.16723567455091926	0.03202364764197558	-0.36545964952705834	-0.23347584746633307	-0.31233249174820277	-0.4160527346643174	-0.15468438601019327	-0.3403518181247969	-0.5696647756420483	-0.2004895261292955	-0.14400691817206315	-0.06802394875247304	0.1305827818975157	-0.11054155646826293	-0.37492672675875144	-0.1679310913061894	-0.2176940870554071	0.015052289495051293	-0.19259803994109553	0.5768121911037891	0.4512820512820513	0.4281531060447605	0.0271660835562873	0.0149750415973377	0.0002016129032258	0.8635607321131448	0.0004162330905306
C153L	-0.768076240782534	-0.37814633858771113	-0.7220070049415599	-0.7713361285276863	-0.2585283942260837	-0.42972160546711474	-0.5637960513390613	-0.7258027202776206	-0.20133402897343172	-0.2536421756478099	-0.3027961675828455	-0.574817301809161	-0.43420484495003014	-0.3783490020726485	-0.30310118556788496	-0.15642339154049265	-0.3534824453045233	-0.6623234992648426	-0.5415276192249628	-0.4383078436367874	-0.4831081217414828	-0.2878245729505238	-0.2919856321043064	-0.4889948015919684	-0.2899036023483413	0.0002050020500205	0.0002058884084826	0.0027043894320782	0.0002007628990162	0.0028883845677738	0.000203458799593	0.0002059732234809	0.0002035830618892
C153N	-0.6641182343304249	-0.3217181972975743	-0.5733425527964564	-0.6784701505792157	-0.3697897407355366	-0.4556441014511054	-0.6737244922201197	-0.5978194970968789	-0.48954347158125183	-0.1804883741817992	-0.41898123203907206	-0.5675969802698368	-0.779538288862678	-0.7520210845279648	-0.25110419590377264	-0.588550070753251	-0.4382125224212493	-0.6689133678207969	-0.45317390916126293	-0.5308346629834886	-0.5924211575095624	-0.32532965558087096	-0.4859042909782333	-0.4914817861276843	-0.4033840936063056	0.0039443637118538	0.0532352304695953	0.0423820908498152	0.0069444444444444	0.002129471890971	0.0002023881805302	0.0035940803382663	0.0002082032063293
C153P	-1.3546039561503624	-1.3369304370757167	-1.3442708735052227			-0.3457487570974033	-0.5348908352756785	-1.401741178803914	-0.9999338320054316		-1.1680301030213447	-0.7624574996341559	-0.6485012017382644	-0.8609515928882046	-0.5666586668362978	-0.6496636443333517	-1.1270279584368204	-0.8872957903669381	-1.3689718988178095	-1.1618535106363845	-0.7053339439819967	-1.1270279584368204	-0.6824204176087619	-1.2616990614675858	-0.7813955426668123	0.0002075980900975	0.0002164033758926	0.0004346881112801	0.0012763241863433	0.0002129471890971	0.0002032520325203	0.0002114164904862	0.0002096875655273
C153Q	-0.8576317284704102	0.24896917215646147	-0.00028750693335604066	-0.6105521109855054	-0.16251514463042632	-0.5446208273829841	-0.023618703033891266	-0.37102194819940637	-0.11078947467501793	-0.01095943380366154	-0.007933189329892967	-0.2952087908334876	-0.1410251845456934	-0.4363006361643486	-0.5945681731050562	0.015654331147177947	0.034324717744316	-0.3811789649244651	-0.027974789588375956	-0.05448077409476462	-0.4042883107058408	-0.04395538233367039	-0.15682138349067218	-0.041166909887204284	-0.09928493705120693	0.0620718289391737	0.8281757195412248	0.7700499891327972	0.5751262626262627	0.1716354344122657	0.0002023881805302	0.7175475687103594	0.1172184051634395
C153S			0.3176404071355263	-0.5605781972055781	-0.15326018593043772	-0.5076919004047088	0.08309330579852617	-0.019827023126504948	0.2712370932118128				-0.2881038484031317	-0.2945238706039356	0.01730227627465481	0.0732837587255851		0.08309330579852617	-0.019827023126504948	0.29462530854790464	-0.26689963208261624	-0.15326018593043772	-0.1881545881275592	0.19722952311882533	-0.1764290936470565	0.6632770529547198	0.981294964028777	0.0488979440637155	0.3220591363539672	0.2027027027027027	0.0040650406504065	0.0887127217818044	0.0891489361702127
C153V	-0.8601048807404015	-0.9535691098637273	-0.9452584707845553	-0.5293505213004704	-0.5065071626854605	-0.18595396496580638	-0.45314250559081526		-1.098953861936775	-0.455295972103093		-0.3104452190071897		-0.43316323405129864			-0.29360846303016097	-0.6423212800725582	-0.9535691098637273	-1.0200604194886311	-0.42153104693852905	-0.415586455076658	-0.18595396496580638	-0.9975544297990537	-0.35466188162494167	0.0002040399918384	0.0297297297297297	0.0017387524451206	0.0010521885521885	0.2970934102507211	0.0002030456852791	0.0004253509145044	0.000629062696582
C153W	-0.7947122240284838	-1.0845475084947545	-0.8119586634648156	-0.6218981772608851	-0.3474583896183737	0.09635437888873724	-0.46209147346663726	-0.3133152264508992	-0.5401339589388493	-0.47175722651369667	-0.14189869772282668		-1.037808248292369	-0.6570881782352577	-0.11691703365837518	-0.33937634501890107	-0.30527686217848016	-0.618837077138822	-0.6479981412750662	-0.669653793023712	-0.5706811233425862	-0.3731153509244131	-0.11727763777167438	-0.6587853346147338	-0.23953284485963197	0.0072659331534149	0.0142826228089158	0.0134753314496848	0.0029461279461279	0.2706558773424191	0.0002032520325203	0.0002114164904862	0.0014574224443056
C182A	-0.35595748200835076	0.10686680844460347	0.11262999729681218	-0.33590205450819366	0.06109342122169939	0.09109640238540778	-0.258661504700089	-0.0889475554883681	0.05745979161740865	0.07696358106058909	-0.006932358608024822	-0.09171127841001313	-0.13521228418481057	0.015381557214626095	0.006740296558660796	0.05290300055142782	0.16051217046442523	-0.3064894383972476	0.012279270292476567	0.08530859936902707	-0.10264026293750123	0.10018633296314622	0.04625167235759807	0.04925597925424889	0.07347102908909806	0.1077434087606394	0.981037367540435	0.6419707353213558	0.1886432926829268	0.6102941176470589	0.1030155838899008	0.6975332068311195	0.166634596882817
C182D			-0.6811798003562789		0.10932565839425819	-0.17830723626440326	-0.29419961020009533	0.3037042566983554	0.27490681938555483		-0.25150084760577507	-0.7328603615614824		-0.4258650212141474			-0.10632913620969335	-0.29419961020009533	0.3037042566983554	-0.12534387086454754	-0.5712122457886315	0.00552403877567966	-0.2144399166234399	0.032279811992598974	-0.10026982673504546	0.2378863826232247	0.0841726618705036	0.5457509237122364	0.8619295205083767	0.1353530950305143	0.0004080799836768	0.7561343903359758	0.1935416229817571
C182E											-0.09359869905199768												-0.09359869905199768		-0.09359869905199768					0.4444197914355447			0.3594510845506861
C182F	-0.49719729692843784	0.15168776777916113	0.13953133865289785	-0.049822762504083365	0.059375705554276084	0.08481308398471352	-0.07972049583961474	0.30358264576299704	0.1399577577486629	0.06724889948310157	0.11158057920813085	-0.08294860497259615	-0.06423125158568618	-0.06950293849435782	-0.3349973512462349	-0.3164497241529209	-0.008796866140858011	-0.27341048386050865	0.22963332528636776	0.13974456395543047	-0.11641429194013601	0.03967776570658161	-0.027182273726382558	0.18538890914613634	0.006635030270647669	0.1449034668881046	0.1208403048893846	0.40655676977218	0.5952743902439024	0.7595826235093697	0.0746812386156648	0.0861480075901328	0.9309216855878392
C182G	-0.5634843517608584	-0.16772834425558591	-0.1514743081279636	-0.5566598505712531	-0.26228182867715494	-0.2821040954389651	-0.3659757491988639	-0.3845626242901438	-0.21356071530474813	-0.125145466331316	-0.28750117456341	-0.4597126924192405	-0.4726515139741676	-0.3491467545071642	-0.39768921821350534	-0.24567133519222698	-0.2736983295416869	-0.4613527582234913	-0.272075591094828	-0.18218355127898836	-0.4454540707404691	-0.2187795989279644	-0.27163891621194225	-0.22642955560981873	-0.24496718014970525	0.0002023881805302	0.0107061972410953	0.0874407094246236	0.0002031281738777	0.0002067824648469	0.0002019386106623	0.0020567667626491	0.0002044989775051
C182I	-0.5856233087661606	-0.10420279773661409	0.042671166097323555	-0.5410011269203959	-0.2073807983727443	-0.2215886237423978	-0.661173316129301	-0.3088610205902342	-0.2714842765898324	-0.012449237682152272	-0.15367392928754628	-0.32566632745558444	-0.46032382132761396	-0.31689647101643453	-0.02930580533396592	-0.19047134735751367	-0.1331845487351268	-0.6229038254481709	-0.20290589033397682	-0.10587224437163177	-0.3238288846358616	-0.11542411163004342	-0.1883107602709124	-0.15357342769923074	-0.15140719500232422	0.0066431388831222	0.2962562215970569	0.5900891110628125	0.1982323232323232	0.1164821124361158	0.0002023881805302	0.2558139534883721	0.0258171975848428
C182K	-0.17064283228849988	0.26578982727780104	0.18042015086321114	-0.5320595904499407	-0.1178012716892342	-0.2678610456721951	-0.30104994316808187	-0.07089666313907922	0.20393713533419877	0.1937738680009546	0.06367358045240823	-0.5080320350789502	-0.5089273151045246	-0.1946039802135462	-0.2753705575088591	-0.042206544130573134	-0.1288677461445805	-0.23437343020017043	0.10724607862436461	0.1922265605743335	-0.3968616862485376	-0.009702585962349684	-0.07560003952527812	0.15036194025296218	-0.0422750987122706	0.1895370562590824	0.5536345045547499	0.2393035747360622	0.8798400673400674	0.4454855195911414	0.0002023881805302	0.1783681214421252	0.4380595461170102
C182L	-0.5999159656976276	-0.2062407865514764	-0.20671191481259932	-0.29670986761844487	-0.3504620620140808	-0.11037091610104521	-0.06633626877189158	-0.37774884130813524	-0.17495746282167052	0.017579005960362524	-0.21880616780195217	-0.3579924585897322	-0.5118892420711978	-0.19367942251824288	-0.32500439522003804	-0.006772706063731895	-0.1616167022763118	-0.30859743689448715	-0.289447696631655	-0.1907473241247598	-0.33339654401447094	-0.15702659117290788	-0.10938854321367321	-0.23925361544380652	-0.13301094901885893	0.0004047763610605	0.001630988786952	0.0472408026755852	0.0002035002035002	0.0598814633149397	0.0002000800320128	0.00020116676725	0.0002042900919305
C182M	-0.23227679634261902	0.26990554440026887	0.24952732603132993	-0.3920472694474063	-0.10392675948068189	-0.2049245215633077	-0.4706123460208003	0.01937285497039029	0.2684725921460754	-0.04247403812926829	-0.08769978869529091	-0.4589155208134803	-0.6239222343645103	-0.11740806814903822	-0.11406308324011664	-0.05261795751763358	-0.05035883656359358	-0.34652848050610835	0.15007069400110803	0.25903105718281366	-0.32759846349258237	-0.06532931883822352	-0.11362358101315091	0.205579292873618	-0.08927437786588126	0.0026584867075664	0.1181163650515664	0.0048141729250914	0.2123441651338647	0.0791470166085708	0.0002027163997567	0.0003866976024748	0.0162987414895811
C182P	-0.2656131759870836	0.15314803396487356	0.1226795286538732	-0.49470403577335187	-0.27500209109063306	-0.13871440078426858	-0.30535709330524763	0.10830747205340022	0.0019283008246827635	-0.04360471120492036	-0.07423456830599522	-0.21338305282815873	-0.4596848018983043	-0.2108096880533906	-0.21735739532433382	-0.0006192104166160632	-0.05962265031854595	-0.28534827888550046	0.1309019577967128	0.06356688131864731	-0.3134568550390658	-0.12228616864844562	-0.07008529310242932	0.09762722615593457	-0.09594964643812269	0.0010158472165786	0.0925494761350407	0.5227361057131753	0.0054945054945054	0.2051910893112609	0.0002030456852791	0.0766081871345029	0.0036772216547497
C182Q	-0.30808847889837543	0.2738827404417246	0.09853456979454402	-0.5246636349949363	-0.10889169518814629	-0.23828073947486628	-0.45515394965154127	-0.028902236134547947	0.08649685314071835	0.016408098456548555	-0.08317992684572341	-0.470829047054337	-0.3200422756507863	-0.2890926749338133	-0.26505528589148564	0.0004509708095370317	-0.13191182989531047	-0.37974807978522035	0.13041907402914527	0.0925282666332916	-0.37022809161932746	-0.07331252072914954	-0.10364170085097832	0.11159806183305643	-0.08839741253415224	0.0002023881805302	0.1275520124440987	0.2839098328799067	0.1062360349380459	0.035561005518087	0.0002010454362685	0.0467985118464852	0.0032894736842105
C182R	-0.8577549985301963	-0.413780660530885	0.06269430106169456	-0.5490089300331241	-0.03028454596050553	-0.22454557327616723	-0.3396767571320016	0.07889475416063269	0.060332818659815705	0.08080564634520106	-0.11244704674208127	-0.5538091501714484	-0.24628001476044126	-0.19076858540632527	-0.31896311157153967	-0.04799448747428517	-0.1207748401680901	-0.5755842431360795	-0.14651348725290017	0.061514043036197084	-0.36380527595403117	-0.02105797901073812	-0.1264952697783133	-0.03875343361956285	-0.07281362210076912	0.0004080799836768	0.1569165786694825	0.7425449157251343	0.7803030303030303	0.2468057921635434	0.0002023881805302	0.3504059962523423	0.2271496981053508
C182S	-0.30984236099628576	0.22861920622326307	-0.1783140372665158	-0.5986650581860662	-0.04241227805802676	-0.03814423145518581	-0.3590294912659729	0.07504928435530056	0.06996275945828152	0.043224379530586166	-0.07829946361912975	-0.47672210524156683	-0.5478029581618745	-0.48927728259008135	-0.29880477849855813	-0.1711070594517792	-0.07949512012790207	-0.33422631351838	0.1538766550070075	-0.04884139890480402	-0.47861079428693026	-0.02530773067478169	-0.09478198821300657	0.05607527930760292	-0.059626700545035674	0.0002023881805302	0.0614427377017305	0.584870848708487	0.4926721541859064	0.0822994210090984	0.0002024701356549	0.4483430799220272	0.0425055928411633
C182T	-0.6076678025472526	0.0764991354767754	0.017396611640161385	-0.7515536228357481	-0.2712185228730104	-0.27613652227027324	-0.5953100451150275	-0.09753443534743382	0.03460842558821871	-0.17620954793457383	-0.19325892150388319	-0.6823904228037749	-0.4178657726746152	-0.30199989406328376	-0.4261831005726301	-0.146046206782677	-0.22434844342285704	-0.6014756921971534	-0.007895011702664477	0.026028186268658597	-0.5059502276593408	-0.22340404150477036	-0.20414935268781606	0.009166292766304427	-0.21374457489796306	0.0004118616144975	0.9336713138994508	0.872772561793447	0.0024610336341263	0.0187188019966722	0.0002021427127552	0.9317874396135266	0.0002069108214359
C182V	-0.5251824236315584	-0.3152334357203895	-0.44501033658311995	-0.5663213112113886	-0.3645491180897604	-0.02293892537542229	-0.6884136773192516	-0.3585626679052933	-0.5462385751579875	-0.13817641024499286	-0.3079774299491938	-0.2631934922521751	-0.31708481049184095	-0.27038632685917385	-0.3888599216696141	0.00886670913747628	-0.4073636752548335	-0.6044907157982456	-0.33673539167400895	-0.49473678950499916	-0.35693858217937424	-0.29844885772867175	-0.10048199962685005	-0.4135741666601763	-0.19607245867624495	0.0008161599673536	0.0568109820485744	0.0058565153733528	0.0002050861361771	0.1515023275497249	0.0002024291497975	0.0006239600665557	0.0002081165452653
C182W	-0.2576297823022733	-0.19437484041602252	-0.1834347777270133	-0.33843022444270887	-0.15722846621929154	-0.25209257784948264	-0.1748848593646016	-0.12715530928189075	-0.3052933514496264	0.17144446144457118	-0.2612191125845603	-0.17778671010167948	-0.33942824363768426	-0.15460146322027024	0.024884826755015365	-0.06400431522218968	-0.1828930761253222	-0.2156641788451162	-0.1603736150652683	-0.24307783470734318	-0.19063722552127133	-0.04698747791638091	-0.18953471062834634	-0.2011331662229957	-0.11650124094706946	0.01578627808136	0.1132540008206811	0.0327902660342338	0.2628478569977656	0.0004135649296939	0.0002024701356549	0.003908660769389	0.0002044989775051
C182Y		-0.02337216194878778	-0.6346879864619079	-0.6066631793542838	-0.032759269475807935			-0.45180112635736464	-0.4461835252661456	0.4802674628352821	-0.09615321105765803	-0.17688872145720888		-0.4757595289467411	-0.40402509739643966	0.21789966429442065	0.26814936712428145		-0.2217412252345842	-0.5373591628751568	-0.4072882516937099	0.2537122695242184	0.06940197669122777	-0.3709363964165141	0.1827880033878015		0.262064488206016	0.0406433384046946	0.003810975609756	0.5079453067257945	0.0002032520325203	0.0198731501057082	0.0026768642447418
C186A	-0.42514076584512384	0.14046459833888855	0.08400465219518352	-0.4350401214783674	-0.09634419813594805	-0.10730679932066567	-0.4870222432520669	-0.12705156963349934	0.03653264475376942	0.024466603511237202	-0.04753457284160212	-0.5709928725055924	-0.3451599631060882	-0.26996262696472	-0.3842102747369519	-0.09571739263795521	-0.059651730741742286	-0.45574974492308995	0.012898277436391397	0.06046389848960736	-0.3976052425826139	-0.0429523455461567	-0.08328661055975098	0.03687710875878406	-0.06297852657777421	0.0350840772264895	0.981037367540435	0.7466197443971105	0.5852272727272727	0.4094974446337308	0.0002023881805302	0.7777988614800759	0.2833645638142827
C186E	-0.3601551882208432	-0.19144987678813777	-0.13587475288218734	-0.6467746844845196	-0.2743025764750606	0.07288967484801934	-0.4462972784708464	-0.1534648465403902	-0.4616287820006613	0.01468325455011082	-0.23113692906455502	-0.64841938036858	-0.2446504054899338	-0.5959575691216428	-0.2587844511250127	-0.2607400301499588	-0.0475874336980329	-0.40258339498946266	-0.1723323507638644	-0.28957700905569533	-0.46669468735825814	-0.09715073770099249	-0.13160599479401214	-0.22976398052549152	-0.11427550870528375	0.0065897858319604	0.2173637515842839	0.0727881196402426	0.1041366536324346	0.1000415973377703	0.0002021427127552	0.0242487046632124	0.0099895941727367
C186F	-0.23864105876396624	0.14056275038678365	0.045231498958431635	-0.7239952209449387	-0.07433917222201321	-0.2045111001135809	-0.4815683577664973	-0.1180527332169867	-0.14504970912762113	-0.01624444431159273	-0.1869328602135141	-0.6305750033495238	-0.6330489927594165	-0.4716203290874709	-0.6080428532905083	-0.19045461301487143	0.01594335790625247	-0.3549975923795041	0.017042147363912793	-0.04677428414808139	-0.611142580649275	-0.024397783384801638	-0.1939462269837386	-0.014513238719612688	-0.10668272764255206	0.0008130081300813	0.7649239172844323	0.6221901422973809	0.6235509456985967	0.0069714988722575	0.0002002803925495	0.8601110882534458	0.0063110749185667
C186G	-0.2790807243087174	0.08415588037772523	0.1107949180249518	-0.6259225408952704	-0.05846873419557395	0.0253986153039015	-0.2851139683899127	-0.04456348921991165	-0.03326964128827638	-0.09970143964926145	-0.04363265781779315	-0.6782509636683407	-0.33266169615283986	-0.47882911329181804	-0.206031564834147	-0.04202433782383188	-0.13522359927376965	-0.2820941925289833	0.02123128606516848	0.04056014054251646	-0.453448277871854	-0.09745679694165969	-0.01972561212783556	0.030928083434969323	-0.05806775655845761	0.0018214936247723	0.8376433987944779	0.6858862356823918	0.039406865732277	0.6954094292803971	0.0002019386106623	0.6235889451148307	0.0578732106339468
C186I	-0.3974637067750354	0.300128562511384	-0.11631997722156724	-0.5639694883665299	-0.14641550038481058	0.05519228601414508	-0.2294281922595176	-0.2005766433521529	-0.0960872983787931	-0.10708318585648913	-0.057080196743508775	-0.6259670417836413	-0.2254986753149659	-0.26111477150236917	-0.4022031733859335	0.030176897506606147	-0.06561517593373832	-0.31100087386458797	0.07138980166154817	-0.10616816963756598	-0.4070315364639155	-0.10599401914222377	0.010227186798446022	-0.01465931430287119	-0.046713408176177605	0.0265650741350906	0.850714561606798	0.4490692323781635	0.1004922067268252	0.8886748844375963	0.0002021427127552	0.6929698708751794	0.2857438444030623
C186L	-0.30811953973211215	0.09657170453880565	-0.29455452743444216	-0.35549264556169585	-0.22496872567849685	-0.12005700767496515	-0.3469789155470806	-0.2501807937599362	-0.22185805117757196	0.020495464651930608	0.0783696574806444	-0.32461435033580316	-0.00803055023094083	-0.2745067334555748	-0.17551009523196243	-0.032806880660541306	-0.2200430742994446	-0.32741839563768205	-0.06641175642763021	-0.25774844664865815	-0.22204349357737274	-0.1368750045906315	-0.022540741696341234	-0.15891043221575218	-0.07857553888413273	0.0034764826175869	0.3678703323758719	0.0251442704039571	0.0098099325567136	0.6750051261021119	0.0002027163997567	0.0191555097837281	0.0264080874767897
C186N	-0.7344460835490971	-0.5586438232182387	-0.3720196999012844	-0.6003030071005826	-0.4235282266773876	-0.2937657190373544	-0.5974347368986946	-0.6048026512002934	-0.8156937096788143	-0.03469510395198308	-0.2644142576131524	-0.6347184695974006	-0.5680242765214437	-0.39189932107840286	-0.6493262074283631	-0.43997501754733437	-0.43394376089520337	-0.6643145417689655	-0.5815386394193233	-0.5768680330591716	-0.5657906184671524	-0.28508923807920994	-0.3306986280352391	-0.5792014461521513	-0.3077137035413455	0.0041519618019514	0.0207747240856957	0.0315148880678113	0.0126262626262626	0.0166098807495741	0.0002023881805302	0.0006342494714587	0.0002082032063293
C186P	-1.056797835299069		0.1198031519311038				-0.9305172204815704		0.18220509853912878			-0.22326760924974062	-1.1609324068322435	-0.10671874984558521	-0.6009198136983289	0.17912868498401338	-0.7987489837954231	-0.992276284365095		0.15134148858258195	-0.4679934186685773	-0.7987489837954231	0.17912868498401338	0.15134148858258195	-0.22849694830336187	0.0002075980900975		0.3608075569549916	0.0059561795362688	0.1463681048607318	0.0002032520325203	0.3222678105184632	0.0817307692307692
C186Q	-0.5901628736658814	-0.8468762637177258	-0.6192515945877715	-0.4831460417189891	-0.6340506962558149	-0.30179087137290767	-0.5370222456541455	-0.7776041080525891	-0.6425025108612124	-0.004137663515418925	-0.3455942167855293	-0.31968080281118955	-0.4448256514658225	-0.4506363845624368	-0.7871190848994655	-0.21098442346696256	-0.10301385181393061	-0.5633478989176041	-0.8118244560779734	-0.6308302133681362	-0.48901531548865	-0.22174282928476108	-0.2850285945708589	-0.7184908503748855	-0.253038725307445	0.000823723228995	0.0002112378538234	0.000418322526668	0.0039102696027989	0.0027038269550748	0.0002021427127552	0.0002072538860103	0.0002081165452653
C186R	-0.7825516465607708	-0.38744464214189267	-0.42200437297417204	-0.3438990288580877	-0.37192554635877506	-0.042335126901565726	-0.614849834637824	-0.46102848144873204	-0.5617957853699794	-0.3985634081865569	-0.35264431060957735	-0.7168405870428916	-0.2597180594825608	-0.4447938390685435	-0.23222045917020717	-0.25850445246053966	-0.2776079613443927	-0.6962653612249053	-0.42376747490859734	-0.4902075871271207	-0.3892615915146214	-0.3484261462506177	-0.21190830516589804	-0.4566050958570153	-0.27855304433653566	0.0002059308072487	0.0101394169835234	0.0064839991633549	0.0002050861361771	0.0162229617304492	0.0002021427127552	0.0002072538860103	0.0002069108214359
C186S	-0.5236176527665587	-0.039911724488511255	-0.09503416815603528	-0.6519558119788202	-0.3627935408765547	-0.3450378762238489	-0.322720673847438	-0.20207938493266453	-0.0127629575489707	-0.05148945217341529	-0.1506250865274736	-0.8137830203048878	-0.4850512187595608	-0.3510595195995922	-0.43691220278729004	0.014245194995893292	-0.1683102167730391	-0.41967509245334844	-0.11871817488659928	-0.05331219194848087	-0.5384718905409676	-0.18853922762698036	-0.15303456754221728	-0.08564455967414995	-0.1706776793296997	0.001230012300123	0.3690325306294888	0.6881405563689604	0.0034595034595034	0.0311532906952754	0.0002027163997567	0.3415544041450777	0.0002061855670103
C186T	-0.48760214977813177	0.10663328772054446	0.10655610110004098	-0.6149143415232771	-0.0629118260737498	-0.3135302990539325	-0.40285834608019105	-0.09619074193248855	0.06863752880804358	-0.04968537104070711	-0.038537385644131165	-0.6442309787412311	-0.31003472948074035	-0.4448752444955969	-0.21935679069204406	0.009701746197314785	-0.0015003148040661394	-0.44460810674172624	0.008782641759896915	0.08772138881584074	-0.4371266643902967	-0.03779029249264048	-0.10725448680686159	0.048791851189076064	-0.07210435186958286	0.0039126853377265	0.9665780478541588	0.5177237018585936	0.5102543068088597	0.1586938435940099	0.0002021427127552	0.5744927536231884	0.1106972894682391
C186V	-1.1254683274512982	-0.32491954085592845	-0.511433371896775	-0.9313785448026286	-0.2877164144237274	-0.8882397650634628	-0.9077174869965989	-0.25744657336718985	-0.19110818670168833	0.07808377354868047	-0.23926738886676696	-0.9602243165157023	0.10078217040300828	-0.4669829937724483	-0.39292167954248924	-0.26981189701589586	-0.2725190165251194	-1.01248856703791	-0.2907886402079159	-0.3423986559637823	-0.47563520388768277	-0.15056886037894776	-0.43643443038854507	-0.3163628775804407	-0.2864327756356134	0.0002075980900975	0.1729062973382384	0.1599652249510975	0.1144781144781144	0.0040459965928449	0.0002023881805302	0.0433403805496828	0.0004164064126587
C186W		-0.41500536608990385	-0.6481397793134585				-0.620370147091922	-0.5983249125444576	-0.9079187104265665		-0.25900306800107653	-0.01830235934912932	-0.8701533177062403	-0.1296949818584464	-0.3517475572502998	-0.5790318225522915	-0.12097237903325771	-0.620370147091922	-0.5037553532216054	-0.7721899894307098	-0.30750960499270075	-0.12097237903325771	-0.41016170146390685	-0.6317383799067958	-0.3071885534717443	0.0074735312435125	0.0082365364308342	0.000209161263334	0.2685666736009985	0.0108603066439523	0.0014167172637117	0.0002079866888519	0.0027253668763102
C186Y	0.07631901534384236	-0.46551065084407145	-0.42640758196834216	-0.40429709267993663	-0.10855770820784043	0.024567159227457155	-0.1733240345598851	-0.2600357824399746	-0.6017269202949462	0.1270656439728734	-0.24092759816914686	-0.3866372002870223	-0.5276804093727442	-0.4265708247503911	-0.19413767962388068	-0.6218699211096382	-0.613958258272717	-0.043109473278580966	-0.3591182268095985	-0.5114057413198915	-0.38371483262091016	-0.16650988439119405	-0.255434918507986	-0.43325352703151454	-0.21028736320666794	0.7598090097571102	0.1086344946981172	0.0482503803520973	0.091540404040404	0.0457836456558773	0.0002023881805302	0.0095137420718816	0.0045804705392463
C196D						-0.7087138988626368	-1.378988764399718											-1.378988764399718					-0.7087138988626368		-0.7087138988626368	0.0014619883040935				0.0206345684490792			0.0137228862328463
C196E	-0.1938687431904674	0.17305455016793386	0.009147854013269814	-0.3232369800048306	-0.14611835931633693	0.1735754186006657	0.14076575307014913	0.1854575107309609	0.1864961277933616	-0.05016221092956615	-0.11183740721356296	-0.20841225897813914	-0.5306555193961368	-0.18631882251074697	-0.0725691417801258	0.10670468051764892	-0.03315957719643508	-0.016870818320285735	0.179269359059499	0.10054542044793438	-0.2560827628178162	-0.07562947937068502	0.06121159720589363	0.14044429200892847	-0.0055871096813895835	0.906165663275898	0.2533928239449712	0.5730690868679386	0.3609006734006734	0.4847285067873303	0.000809552722121	0.205123339658444	0.9131792629606496
C196F	-0.40361852222609024	0.0700936200983609	0.1666762612498536	-0.23144611686262329	0.1402850978975004	0.2734592683983624	-0.24510110227309426	0.07424763629833152	-0.13905935798823527	-0.014015901434112469	0.0828830082728717	-0.24097137011319314	-0.28813811720594973	-0.10769832061526685	-0.13215604331954725	0.12271662638027057	0.13994034693859445	-0.3221837509664005	0.07217212330335278	0.02189226997396628	-0.19844443022567806	0.0905438167369823	0.16204592019077066	0.04725122557814282	0.1267377919059601	0.006150061500615	0.4745075318655851	0.8534565761602156	0.1069476971116315	0.0127118644067796	0.0002021427127552	0.5294231889687318	0.000967679504548
C196G	-0.1122321988961112	0.1442084421626252	-0.12281446396857111	-0.47615816565550345	-0.03459707766887624	-0.3140489088463493	-0.00727032920297776	0.15906561676287517	0.0923780222125929	0.13054101593878484	-0.13863044866371835	-0.09943467606004407	-0.5124678324129892	-0.15771303761985317	-0.21284608020345722	-0.21124206464712836	-0.1487525810286749	-0.05879692470025506	0.15165615466380164	-0.011209669206545158	-0.2818812743739911	-0.013024309740421522	-0.2195188784560152	0.07252026346951772	-0.11258026834914764	0.6973219846377413	0.3522959657928983	0.9571832210389046	0.8541666666666666	0.0766609880749574	0.0004047763610605	0.5466793168880455	0.0822402665001041
C196K	-0.22784362809441158	-0.4634785703593714	0.0006082672791292012	-0.4204655501533483		-0.17266459638172452	-0.08491963604525006		-0.04188061406154211	-0.26220165296697007	-0.06432927192551527	-0.10518185981487718	-0.4600310510823364	-0.3015682239151006	-0.31793491594184375	0.3164142838044095	-0.09772966225295264	-0.15461246749896151	-0.4634785703593714	-0.0204797612817389	-0.3156555195907388	-0.17762313210559066	0.04209524245206602	-0.15358286848080574	-0.04182070092709143	0.3522939588955782	0.154054054054054	0.91675722668985	0.1133763261909715	0.639894419306184	0.0002023881805302	0.3058273075287112	0.4526205450733752
C196L	-0.2151099257074127	0.14759974672407514	0.13123874052035095	-0.32175597651650195	-0.03873169137331944	-0.009417961241166527	-0.3303128132882069	0.04648621732209816	0.02910114746313058	0.14610290787103514	-0.07958555515640292	-0.12597197545008357	-0.2605839565820354	-0.08390797248624163	-0.22033589532398487	-0.0717260843358625	-0.028081925886761856	-0.2715617692408983	0.09792863817953391	0.08107362683220964	-0.19988630379566352	0.028950992134490778	-0.05323341114425275	0.08952574701065302	-0.011556075183145003	0.0467462932454695	0.4217622483858716	0.5535543207511018	0.6487119437939111	0.4434276206322795	0.0002021427127552	0.2850241545893719	0.7666045934202359
C196M	-0.41655706432421485	-0.4875285023573469	-0.2855558221194984	-0.16097446549305974	-0.14761107791887088	0.04349338152154541	-0.17711551418672133	-0.3852610971361622	-0.3699588509537874	-0.21007739201289954	-0.02936941577851937	-0.004126268418172724	-0.39011560604932	0.12766273388384347	-0.07073709529676946	-0.003805161742922176	-0.036646963673198196	-0.29187451865444275	-0.43548881884925383	-0.3271401881305766	-0.08948011371320534	-0.12965338818988015	0.00375610065457771	-0.3802975987041465	-0.06140710576051822	0.0083844580777096	0.0016457519029006	0.0172664863740378	0.062067562067562	0.9345544743369586	0.0282962071041541	0.0002071251035625	0.179355633080238
C196N	-0.20958876788050446	-0.15335223277009824	-0.49841487490217523	-0.02935012314628806	-0.09592428054339881	-0.06661187900755344	-0.11655605196381999	-0.2867708718043936	-0.2746883761865779	-0.0517062701123426	-0.1186230621161511	-0.17198211693371154	-0.2087215310401949	-0.17043001347820763	-0.22343242183032183	-0.23733947254938928	-0.14828645870053186	-0.16232263374139974	-0.21851980288845535	-0.3822191548356636	-0.1591088128698796	-0.09809949198242143	-0.13910210057293146	-0.29804889882393354	-0.11845513509464148	0.3321569441561137	0.2700714131140446	0.1245381438817648	0.2594696969696969	0.21103066439523	0.0208459825946164	0.0517970401691331	0.0720383093899646
C196P	0.04340172264734211	0.003783362654842818	0.00857640794196744	-0.5755483305675778	-0.09263776091041884	-0.2114616899278569	-0.16114403320488901	-0.05259398756645273	0.18434632578807839	0.11907130186534416	-0.09713689532514085	-0.6046059905665335	-0.5457338610748208	-0.16875200715344868	-0.38532066912847773	0.07457916947300694	-0.2533332698089872	-0.05524911727708693	-0.024129942114832714	0.09913656622418475	-0.4465625480694519	-0.06753668555099819	-0.0731898342707398	0.03881942634086728	-0.07036049095510434	0.708117085322815	0.8649642934429778	0.5784404519355436	0.4029882154882155	0.4637989778534923	0.0002023881805302	0.7563567362428842	0.237768061628149
C196R	-0.07133202057242813	0.14910477673601083	0.15382031564815635	-0.37956328144834345	0.019488570351847742	0.03373447450095818	-0.14992075036988342	0.11085456261956725	0.09244757345410032	-0.026953820256383584	-0.025365333991499917	-0.17337171461923045	-0.2634271649355284	-0.05235875453913943	-0.06273264865652649	0.11411349047777491	0.03441818902230801	-0.1100913256697865	0.1301064320901575	0.12346027213566588	-0.18103437055518995	0.009220217886900504	0.041962520393953366	0.12678717927334995	0.02568425392688482	0.3743822075782537	0.2630079756931257	0.3358881011688063	0.8961748633879781	0.5352465331278891	0.0002021427127552	0.112463768115942	0.515773175924134
C196S	-0.021489924586714133	0.16822562575122	0.059086839548260536	-0.283179680549167	0.06309143509654289	0.05028620516545484	-0.0950745500996835	0.0014422259595026482	-0.10273329066786714	0.059743826409954105	-0.033789670038678866	-0.006806191528313042	-0.1982507715906686	0.011178470436350015	-0.02277952697407268	-0.12766891461367783	0.18478950175250797	-0.05781314043360415	0.08724271855420804	-0.019555591159783864	-0.09517579759075714	0.10372534622000697	-0.03522904221429208	0.0348315822361731	0.03592044438512444	0.4670865501828525	0.3251020804977639	0.7704985578903997	0.0066968682292692	0.38749233599019	0.0060827250608272	0.670452320344625	0.1876947040498442
C196V	-0.2816656628423872	0.24672761019608605	0.09888343685166744	-0.361440227462782	-0.04807730659729963	0.012850899303140111	-0.06053760898607076	-0.02943919337061033	0.11893695995637328	0.23798352911470827	0.10552342087339026	-0.24083821698812266	-0.32728998476647203	-0.05713715733899225	0.10134039591681053	0.06886983653043935	-0.0780244284499111	-0.16686912098716905	0.11524227129522104	0.10894504122770364	-0.16630444712475126	0.04447416517894679	0.06291686516154285	0.11209709211189481	0.05372498526415238	0.1888385502471169	0.3427649069502468	0.4025675416746503	0.4679937548790008	0.3466872110939907	0.0008085708510208	0.1700483091787439	0.1701180568995548
C196W	-0.5342244097633739	-0.40957379994390797	-0.7605040903078992	-0.4331749368447527	-0.6914470549734788	-0.6169515550284634	-0.8298561362217365	-0.7694891260715069	-0.9160938883984066	-0.07003124994865424	-0.22588082233810647	-0.6098790732654874	-0.3130502151710669	-0.23719017613848029	-0.2818656209738327	-0.5374472715306843	-0.5021447745376907	-0.6744810150483858	-0.5783367456934863	-0.8362025256267297	-0.36894506399081944	-0.39725419560395264	-0.45001283056937424	-0.701515956597517	-0.42339235691734045	0.0035291675316587	0.0209911274615884	0.0041295370571614	0.0012626262626262	0.0036201022146507	0.0002023881805302	0.0002114164904862	0.0002082032063293
C196Y	-0.6516192869924399	-0.36877848353785325	-0.2991546755674227	-0.5903834103885438	-0.21625442187577715	-0.5102881665389579	-0.5114044092681936	-0.1417900448812476	-0.35295142159222	-0.398927761266174	-0.1299419261683824	-0.3590632363369502	-0.4081725269162723	0.0038784044840957737	-0.11930617073644394	-0.1279373586810879	-0.19581230608299577	-0.5798090905764983	-0.25082466833887584	-0.3258023093259288	-0.27902584812514813	-0.26748459550658726	-0.24520407687249288	-0.28782646507237153	-0.25630132497066904	0.0002044989775051	0.0920779759435918	0.0174745163303515	0.0018315018315018	0.0010252204223908	0.0002027163997567	0.0016491445062873	0.0002043318348998
C209A		-0.14434232565857563	-0.22186826893694073	-0.6559882442904648	-0.2982254541225449	-0.4534802219569003	0.007934972589398811	-0.21715015069865257	0.2953138348399602	-0.15596241080430462	-0.17045436773071937	0.14237081673072488	-0.18789556737797206	-0.31115686558651856	-0.4755224255759617	-0.4968600209508242	-0.04115508407179609	0.007934972589398811	-0.18028699204600498	0.059774886832439145	-0.2717939194808009	-0.161297182379072	-0.36618796105896223	-0.05526856909678839	-0.26010831453851785	0.937680879799344	0.2432946145723336	0.6681356581720637	0.0596830623585099	0.0012695725772323	0.0002021427127552	0.6717970049916805	0.0002076411960132
C209D	-0.551553022982611	-0.5080109914437184	-0.30592888027695536	-0.5344977193088504	-0.44615608777666677	-0.06108980555083829	-0.5616818448671723	-0.21271925325279967	-0.5670401706810719	-0.07098383881188078	-0.3594560364144036	-0.7471856853065235	-0.45875750253348657	-0.42412414675137383	-0.4922004420605164	-0.6149696521796358	-0.48929358240544324	-0.5566085449342216	-0.35282321108524195	-0.4305853011795372	-0.5269894314929754	-0.32291529530559454	-0.3273834797008186	-0.3911803918865065	-0.3251476576969027	0.0002044989775051	0.0068436333471588	0.0029124193883919	0.0002043735949315	0.0002101281781886	0.0002006823198876	0.0002061430632859	0.0002061855670103
C209E	-0.49588860348221553	-0.18067121848272363	-0.3940399414210756	-0.46793407990979274	-0.3963956917774223	-0.3089156672663056	-0.4609505532752482	-0.11493965875197976	0.03442567107138196	-0.02732964886517641	-0.20425173732495708	-0.7623728249941266	-0.20479678269126003	-0.4318247258961507	-0.1812451033628047	-0.1716635403789363	0.05199064852539885	-0.47831381819638785	-0.14743111624123542	-0.16395901516940242	-0.39461904228729944	-0.11108041754493073	-0.22709784627045682	-0.15567139733281216	-0.1679232220935723	0.0004089979550102	0.2419255297263937	0.4424797170792594	0.0335172695687717	0.0037136373014235	0.0002027163997567	0.1638359569179784	0.0002043318348998
C209F	-0.46098770646985743	-0.6505791209136375	-0.3717051134516603	-0.5956511495455891	-0.34519641668963746	-0.21185229162419414	-0.4513796366697229	-0.7139201013897376	-0.4456382057607717	-0.009500485217052983	-0.28677297817417496	-0.6334328194544667	-0.40131309449456976	-0.46415750201585515	-0.6540344729238937	-0.3838753692855299	-0.21839994311571323	-0.45617567309886714	-0.6819020188421685	-0.4081981097603752	-0.5462663911017844	-0.18433966559535298	-0.2924529884990776	-0.5385689864399087	-0.23738383339067765	0.0002050020500205	0.0002057189878625	0.0041605991262741	0.000616522811344	0.0004126263668248	0.0002027163997567	0.0002071251035625	0.0002063131834124
C209G	-0.045704730263518616	-0.10653783734342623	-0.3454842225384063	-0.6106502497732185	0.061836428217586045	-0.18265015510681137	-0.09972405187179524	-0.1132103216795446	-0.361402280053424	0.1846134737783365	-0.11323483528304813	-0.1656210485512246	-0.30298861803700233	-0.23089558981619407	-0.3505850247861716	0.17894753732044816	-0.23539841609865192	-0.07246157285461878	-0.10987022197348602	-0.35342129730853455	-0.32431434141776055	0.014239299592987793	-0.03029825354062082	-0.22651241360190785	-0.007857618505743237	0.5453047775947282	0.3720447946909996	0.0095693779904306	0.843871975019516	0.936844113718756	0.0002024291497975	0.0094825809111523	0.8444744976816074
C209H	-0.2367951907885539	-0.2978335158045332	-0.2372176134666472	-0.6584534362294024	-0.31323351137705613	-0.20945873370707416	-0.46143191421629765	-0.30457166821710485	-0.21736662631093143	-0.13653758772524435	-0.0567673398314985	-0.4096292891199646	-0.49297352556371593	-0.5086139308677713	-0.5999970543220967	-0.6348072226607278	-0.42709510347620255	-0.34474579262576016	-0.3011986581703867	-0.2272579773143622	-0.5313288238880545	-0.28730533436556327	-0.28027363058175064	-0.2637546706911741	-0.283785198407399	0.0805480589578575	0.1601384981605713	0.3101499673983917	0.0126262626262626	0.032793867120954	0.0002023881805302	0.0773784355179704	0.0004164064126587
C209I	-0.4177277077917847	-0.9056890527585564	-0.7421785404139765	-0.8332642760443335	-0.34229567810191897	-0.8484483443630451	-0.3359584427209862	-0.2572794027466467	-0.883561416731616	-0.4458497446361186	-0.6149831702412152	-0.7011830909910011	-0.4687439210688521	-0.5692365479774917	-0.6981401169865589	-0.509249526658066	-0.303767231126944	-0.37626383659543217	-0.54535883849084	-0.8111387461026143	-0.6487070144171599	-0.36273221945024603	-0.6507048782396418	-0.672137028264414	-0.4995452600748913	0.0641478098401494	0.0276996321142609	0.005650945446642	0.0037878787878787	0.0002129471890971	0.0002023881805302	0.0002114164904862	0.0002082032063293
C209K	-0.33216788618784066	0.17290805562473283	0.0773061380432472	-0.6738895428774885	-0.05229326308776495	-0.17624080319395097	-0.68120316950697	0.01809151846213491	0.15471053716007963	0.07848886306135643	0.01461597314792725	-0.5582492776164335	-0.3639870948228691	-0.2747829738970273	-0.10115645459398452	-0.03687432751893266	-0.006666385605354334	-0.49615578403769656	0.09757547421428503	0.11652739415431629	-0.38014022019004795	0.007532070043901277	-0.06393534697131611	0.10708255412620576	-0.027759144607311267	0.0002050020500205	0.42631978731485	0.3653956696685189	0.9285714285714286	0.3708402662229617	0.0002021427127552	0.1907246376811594	0.4934823091247672
C209L	-0.5745463577498728	-0.7267981734258796	-0.5570604710280839	-0.6411445874106249	-0.4507620078386748	-0.15632287508240988	-0.45278743602920557	-1.0335304126259035	-0.2798679847024026	-0.10876792706335707	-0.1974762074480672	-1.0649102413465932	-0.6019968535842944	-0.29010158571625577	-0.5909997994317592	-0.5284737510963187	-0.25744030958210684	-0.5123827691991553	-0.8720277854375817	-0.41181713886707205	-0.6171557121750358	-0.2655718012134459	-0.2847381287639654	-0.6236492045519794	-0.27512313693427004	0.0002032520325203	0.0002063557573256	0.0002060156571899	0.0002046663937781	0.0002067824648469	0.0002019386106623	0.0002053388090349	0.0002042900919305
C209M	-0.6106769288645153	-0.6536337027023014	-0.529066923426447	-0.6874816035597446	-0.39159827048064755	-0.2943401181434097	-0.489362424559315	-0.6428664842816343	-0.44864411650814445	-0.07615025511604712	-0.22880351263705298	-0.5914625340195856	-0.42014785942483496	-0.4712166482260989	-0.27562884381568176	-0.32458831456600074	-0.23018078448835508	-0.5487449032352331	-0.648240048686918	-0.48829519792961507	-0.4822100009639361	-0.22690488418201907	-0.2820213113654844	-0.5660522153570656	-0.25419990668553766	0.0002032520325203	0.0002057189878625	0.0002062280882656	0.0002033760423022	0.0002055921052631	0.0002002803925495	0.0002059732234809	0.0002027163997567
C209N	-0.611517716413754	-0.15712793044975903	-0.06831869073509683	-0.6068797687740621	-0.015040001722185553	-0.20657071436694557	-0.3570043101410528	-0.24932900009303	-0.1600401422471715	-0.0035535027305585746	-0.11016352519831792	-0.7911667842481775	-0.36566245167188205	-0.33648756244866934	-0.37328670489646	-0.049185217064189914	-0.21840324474416703	-0.4786557705350697	-0.2024920318360968	-0.11345062350626473	-0.4841490839141125	-0.07567945878358114	-0.12052438717612798	-0.15728449555109683	-0.09792768426458975	0.0002023881805302	0.0558063192449733	0.2586100226850897	0.0910014218972171	0.0310173697270471	0.0002027575020275	0.0292120962764863	0.0014314928425357
C209P	-0.4325164437567608	-0.26732111597253805	-0.3389728983012547	-0.5928571882265938	-0.27051304085077804	-0.3502273549372464	-0.3803151790904604	-0.4646531223662555	-0.3194309085988669	0.04654781521157442	-0.1173223506746616	-0.5843414653418028	-0.5859575933639345	-0.28962890327931695	-0.38333634744268125	-0.29571309856254674	-0.13620859111254816	-0.40617972346679226	-0.3626158589167678	-0.32916881551123817	-0.4815799778288907	-0.11417964146881644	-0.2509508567135736	-0.34579541100748196	-0.18094507263179097	0.000203873598369	0.0002042900919305	0.0002054653790836	0.0014332514332514	0.000203458799593	0.0002007628990162	0.0002044571662236	0.000203873598369
C209Q	-0.8402512681018092	-0.5500084820880613	-0.598447516452688	-0.7447414035729212	-0.44825874025388246	-0.3977768064444698	-0.5953367459219122	-0.5616584672005401	-0.28399456460538786	-0.27700189591432317	-0.26365036834108313	-0.534117698553323	-0.46133105982933054	-0.21088116427374173	-0.4532891100053743	-0.4624618993329634	-0.19469521682403457	-0.7126030941592072	-0.555821715247779	-0.432670589673972	-0.4707060791770873	-0.30282596934447853	-0.3722366661651334	-0.4929325001537319	-0.33711392356393577	0.0002059308072487	0.0016899028305872	0.0123405145367078	0.0006174109899156	0.0004159733777038	0.0002021427127552	0.0002072538860103	0.0002081165452653
C209R	-0.4626775050789188	-0.05982693443179776	-0.08285085871819338	-0.6350415646674741	-0.24787089369928594	-0.15519228271602592	-0.375998467636942	0.019865566787584228	-0.08356282178965355	0.07010926524382571	-0.15837062608204386	-0.6395666567510613	-0.5127849503345538	-0.4020085814276965	-0.41331875635936205	-0.1873662442360885	-0.204002706759074	-0.4186871102592793	-0.019430490668301627	-0.08320679633512951	-0.5168857632553404	-0.12025602337681149	-0.16690392396372325	-0.05096625735093032	-0.14339144354237426	0.0002016535591853	0.7457383446292873	0.2497949138638228	0.0002049600327936	0.000203458799593	0.0002010454362685	0.2561916362159968	0.0002033346888979
C209S	-0.5033836994348756	-0.19745751482244722	-0.5968113194564449	-0.6593613140054129	-0.37691032217451487	-0.45290659841074216	-0.5023439705487251	-0.4742443482842618	-0.3384062344282447	-0.17230376096942132	-0.22930964612792543	-0.48484687898671963	-0.574029973464458	-0.5141121838964268	-0.537792595914296	-0.2532072428384388	-0.46720862154941184	-0.502863741327157	-0.32922325375392003	-0.4618310381286689	-0.5527839367587966	-0.3334722316119806	-0.30838152267835117	-0.3940040730546861	-0.320872332029677	0.0002013693113169	0.0002031694433157	0.0002039567611666	0.0002047502047502	0.0002056343820686	0.0002010454362685	0.0002029632636492	0.0002010454362685
C209T	-0.3723916631297642	-0.14549274435970327	-0.19715426254064253	-0.570128487522729	-0.1476325264939019	-0.1725441857560633	-0.34050419379997443	-0.32892230125391575	-0.30671593808763137	-0.029454226282496887	-0.19457550428727535	-0.5922323227968246	-0.5597826155538052	-0.5357214330478093	-0.40189986660284804	-0.39419262400280836	-0.2577475253709404	-0.3563598303243649	-0.23429424567556018	-0.25089530352827183	-0.5303425854634601	-0.1419318344725735	-0.25038183837334566	-0.242570896235946	-0.19513802832142524	0.0002005213555243	0.0008153281695882	0.0012200081333875	0.0002020202020202	0.0002043735949315	0.0002000400080016	0.0002057613168724	0.0002058460271716
C209V	-0.8587053897026816	-0.2529249501871835	-0.28452194980916884	-0.2109515334869212	-0.38447238629087904	-0.24580042126250043	-0.2667687135889168	-0.4168627530273854	-0.5249428556069491	-0.29825003286107926	-0.22601516454525808	-0.13737304599926353	-0.2318711561957927	-0.37967970812381585	0.07207992477755942	-0.19790694216233895	-0.48489542665678564	-0.532588745198576	-0.33256650978528535	-0.3997300071133046	-0.16990390023717897	-0.3871938300036041	-0.22310689080101964	-0.3657574509718403	-0.3028187845083808	0.01020199959192	0.0304182509505703	0.0058260507698709	0.0002050861361771	0.0128951747088186	0.0068825910931174	0.0002049600327936	0.0002069108214359
C209Y	-0.8523656170254856	-0.5237204766517494	-0.4875884048851184	-0.7227879895330002	-0.461605513447459	-0.2208324060078631	-0.4956478745669653	-0.6662165311865368	-0.4953081262788169	-0.08884975920010582	-0.4844323093086481	-0.6493773386799724	-0.42205017187593336	-0.5144475960972039	-0.40116732147391476	-0.48492673898751	-0.2012433418390739	-0.663009556956636	-0.5932099135204484	-0.4914431021529673	-0.5365238979643608	-0.24226530023796736	-0.39126528575258035	-0.5414293728606109	-0.3148425776017295	0.0002031694433157	0.0002063557573256	0.0002060156571899	0.0002031281738777	0.0002051282051282	0.0002024701356549	0.0002053388090349	0.0002055498458376
C215A	-0.3351846484244679	-0.07175101580204732	-0.027546991801145074	-0.41023163295922843	-0.08038711050735348	-0.16987873865528658	-0.28267303961331197	0.03232293483207265	-0.041267895986321586	-0.019554605391063223	-0.05430403398944607	-0.33635326320342956	-0.23524219357747056	-0.2592449976081458	-0.2108960210536732	-0.0646987891932099	-0.07803324244401735	-0.30868994071821004	-0.018775775717077347	-0.03439113219091347	-0.2885539828655397	-0.059049339628999296	-0.09535727850409031	-0.026562326986702398	-0.07708909299868803	0.0004047763610605	0.8354951616224007	0.7123118168694577	0.1907247540654487	0.0804383788254756	0.0002019386106623	0.655697243932538	0.0158633312995729
C215D	-0.18387162021473166	-0.12301413350797755	0.16914070910622223	-0.38151235707558784	-0.10688577773410457	0.08305540636857456	-0.21982798119966174	0.12361320560207527	0.09651062263546287	-0.14910800836706303	-0.05677210769948786	-0.11125196222269006	-0.24445819652196155	-0.1537672385625724	-0.08903538655324102	0.02493397261637208	0.1780757510285107	-0.201737785832367	0.005563219907345875	0.13328267275208688	-0.19211728747999507	-0.018501869173353752	0.018209195343993165	0.07083583454726089	-2.957056237985727e-05	0.1167627677100494	0.9622104063805546	0.2962253305230887	0.7356439704675964	0.7931432973805855	0.0002021427127552	0.3926570048309178	0.9852912715308688
C215E	-0.05524717298982632	0.23278465394851536	0.18796513904793602	-0.3070923026603479	-0.028441149789391846	-0.08799328664913829	-0.06953609354516839	0.11336251814761007	0.18563514170830556	-0.049922580320072185	-0.012638370445744786	-0.06579671219258185	-0.2267836565403332	-0.0053238933890138946	-0.1794366867207259	0.12669831937678075	0.09421495928151791	-0.06237394307567455	0.1743089109299467	0.1868006107553366	-0.15277630763491734	0.006693792122623477	0.01144826960980493	0.18056828085836402	0.00907298944419725	0.6802989412497406	0.275515895147797	0.2557881089090572	0.9233993902439024	0.8981900452488688	0.0164233576642335	0.0969639468690702	0.88223975370406
C215F	-0.1744064964611005	-0.02745498685222582	0.21608491113186168	-0.29931872689435884	-0.020405865614977335	-0.05570051186386451	-0.2748686363314875	-0.09179527146640272	0.025614674582180058	0.07047309243414933	-0.07616053587773015	-0.44619821472916965	-0.37450098058032294	-0.04691387230100439	-0.08742432839894937	0.024063516621693547	-0.06928663999223009	-0.2237632822640502	-0.059266483613027186	0.12399084073351065	-0.2422294401159719	-0.005239070093810741	-0.03528083409603084	0.03526999104437702	-0.020181757184225473	0.0349693251533742	0.5609956799012549	0.2521367521367521	0.896629675297986	0.5388558540086118	0.0002027163997567	0.6068938807126258	0.540407156076496
C215G	-0.5031118613989568	0.1398073887763578	-0.03468091393051995	-0.4373238528628398	-0.18036414112888255	-0.13212618220306518	-0.37017565940037445	0.04608064942145085	-0.019799296748427828	-0.11568315682068343	-0.1397403720003022	-0.37553674341075877	-0.42029026739107306	-0.18173699705391574	-0.061103882103580906	-0.2265859227566883	-0.23397768433602228	-0.43511313672944807	0.09370502168255916	-0.02722091715851336	-0.2874421250641956	-0.1758634157668312	-0.16551898137252877	0.034508675105643025	-0.17068192711151675	0.0002023881805302	0.3467600700525394	0.7743198680956307	0.0032881216605014	0.0080611823067383	0.0002013287698812	0.6768009295120062	0.0002035830618892
C215H	-1.2462382628163768	-1.202889658495516												-0.6976846136186908	-0.3502935831052728			-1.2462382628163768	-1.202889658495516		-0.5135580911149193			-1.202889658495516		0.0033416875522138	0.0087837837837837				0.0008161599673536	0.010153429602888
C215I	-0.30347284015553694	0.0542843887656112	0.07700685022458081	-0.5271926603057544	-0.2154958226120606	-0.34968020205583705	-0.1532747489796803	-0.4145529372341665	0.2749042873003	0.018654763658529704	-0.03901578741507346	-0.3115413478381185	-0.5744893578009324	-0.18746172664874064	0.252749777085284	-0.244292430966507	-0.18165542807063478	-0.22642004783730885	-0.16117254282855367	0.17934616141812282	-0.23758032616859867	-0.12241001832836017	-0.20517160599916745	0.01911013581277193	-0.16319743126789696	0.0850494233937397	0.2323616392057456	0.10351966873706	0.0475406462235027	0.0272209326862207	0.0010121457489878	0.9227657935285054	0.0022926219258024
C215K	-0.16610291527526214	0.09439510341945745	-0.059428520976343845	-0.27209368321449817	-0.18803200760310945	-0.05944588754398681	-0.23689931755350932	-0.04128543611972256	-0.1293350715955036	-0.12283939305002746	-0.045881854437331795	-0.062263130652166446	-0.3405296175664157	-0.09351947858144083	-0.14265074878282538	0.05936049783431015	0.15859897963072447	-0.20106689195850763	0.028149282572674673	-0.093958417846256	-0.17830103262510733	-0.042762224701276004	-0.014337379646359297	-0.031613074834097414	-0.028479797882790824	0.0121163166397415	0.7276486805829067	0.2727842809364548	0.1924651924651924	0.7977435897435897	0.0001992428770671	0.5271096616388096	0.2287912532901397
[truncated: 13,833 more rows]
