# Supplementary material for: Deep mutational scanning of the human insulin receptor ectodomain to inform precision therapy for insulin resistance
Source: Nat Commun. 2025 Oct 15;16:9143. doi: 10.1038/s41467-025-64178-4 (PMC12528385; doi:10.1038/s41467-025-64178-4)
Supplement: Supplementary file 6 — Supplementary Dataset 4 [file 41467_2025_64178_MOESM6_ESM.xlsx]

## Sheet: Sheet1
Allele 1						Allele 2						Associated Clinical Phenotype(s)	Birthweight, kg (at term unless weeks specified in brackets)	Highest Insulin concentration reported, pmol/L	Outcome at last report	Other clinical comment	Designation	Reference for Clinical Case	Allele 1 experimental scoring (this study)			Allele 2 experimental scoring (this study)
Reference AA	Position*	Mature Receptor Position(#)	Variant AA	Present in GnomAD?	ClinVar Status	Reference AA (or mutation for indels/non exonic mutations)	Position*	Mature Receptor Position(#)	Variant AA	Present in GnomAD?	ClinVar Status								cell surface expression	insulin binding	insulin signalling	cell surface expression	insulin binding	insulin signalling
His	28	1	Gln	Y	Absent	Thr	858	831	Met	Y	Benign/VUS	TA+obesity(&)	NR	NR	alive at 30 years		COMP HET	Not published	-0.0360341	-0.0308198	-0.0570506	0.122478	0.0724847	0.128119
Arg	41	14	Trp	Y	Absent	His	1157	1130	Arg	N	VUS	RMS	1.43 (36)	>28,000	alive at 10 years		COMP HET	Not published	0.003	-0.751	-0.129	no data
Arg	41	14	Trp	Y	Absent	c.1268+2T>C	essential splice site			N	Absent	RMS	2.22	3200	alive at 2 years		COMP HET	23	0.003	-0.751	-0.129	no data
Asn	42	15	Lys	N	Pathogenic	Arg	1027	1000	STOP	N	Pathogenic	RMS	NR	c.16,000 (OGTT; 16 years)	alive at 16 years (H < 3rd centile)	brother died of IR syndrome at 2 years old	COMP HET	28	-0.021	-0.713	-0.258	no data
																		14 (genetics)
Asn	42	15	Lys	N	Pathogenic	Asn	42	15	Lys	N	Pathogenic	RMS	NR	NR	alive at 10 years		HOM	Not published	-0.021	-0.713	-0.129	-0.021	-0.713	-0.129
Val	55	28	Ala	Y	Pathogenic	Gly	393	366	Arg	N	Pathogenic	RMS	NR	>20,000 (OGTT)	alive at 6.5 years	"leprechaunism" mentioned	COMP HET	29	-0.213	-0.189	-0.033	-0.429	-0.164	-0.112
Val	55	28	Phe	N	Absent	Ala	1055	1058	Val	N	Pathogenic	DS	1.1	98000	alive at 10 years	"leprechaunism" diagnosed in infancy	COMP HET	Not published	-0.379279	0.0441564	-0.0766504	no data
Ile	56	29	Thr	N	Absent	Ile	56	29	Thr	N	Absent	DS	1.77	150675	died at 12 months	siblings	HOM	16	-0.858	-0.353	-0.435	-0.858	-0.353	-0.435
													1.54 (34)	31500	died at 40 days
Gly	58	31	Arg	Y	Pathogenic	Gly	58	31	Arg	Y	Pathogenic	DS	1.94	>7,000 (OGTT)	died at 4 months		HOM	4	-1.244	-0.61	-0.71	-1.244	-0.61	-0.71
																		30 (clinical)
Asp	86	59	Gly	N	Absent	Leu	89	62	Pro	N	Absent	TA	NR	3028	first diagnosed with IR at 11 years		COMP HET	31	-0.223	-0.075	-0.011	-1.348	-0.633	-0.607
Leu	89	62	Pro	N	Absent	Val	923	896	Met	Y	VUS	RMS	3.34	>4,200	alive at 12 years		COMP HET	Not published	-1.34762	-0.632734	-0.606866	0.0135964	-0.00208275	0.0310047
Arg	92	65	Trp	N	Absent	Arg	92	65	Trp	N	Absent	RMS	2.5	15000	alive at 10 years		HOM	Not published	0.019	-0.275	-0.211	0.019	-0.275	-0.211
Val	93	66	Ala	N	Absent	exon 18 deletion				N	Absent	RMS	NR	C-peptide	alive at 6 years		COMP HET	32	no data			no data
														30,520 pmol/L
Ser	98	71	Arg	N	Absent	Ser	98	71	Arg	N	Absent	DS/RMS	1.23	7490	died at 17 months		HOM	33	-0.439	-0.384	-0.061	-0.439	-0.384	-0.061
Thr	107	80	Arg	N	Absent	Thr	107	80	Arg	N	Absent	DS	1.9	8400	died at 13 weeks		HOM	34	-0.5	-0.779	-0.298	-0.5	-0.779	-0.298
Arg	110	83	Gln	N	VUS	Ala	1055	1028	Val	N	Pathogenic	RMS	NR	>2,380	alive at 11 years		COMP HET	5	0.079	0.21	0.065	no data
Arg	110	83	Gln	N	VUS	Gly	142	115	Val	Y	Absent	RMS	2.15 (34)	4340	alive at 33 years		COMP HET	Not published	0.0785789	0.210165	0.064576	-0.830051	-0.513847	-0.29213
Gly	111	84	Glu	Y	Absent	Gly	111	84	Glu	Y	Absent	DS	1.2	>2,080	died at 10.5 months		HOM	32	-1.167	-0.837	-0.655	-1.167	-0.837	-0.655
Arg	113	86	Pro	N	Pathogenic	Arg	113	86	Pro	N	Pathogenic	DS	1.91	14000	died at 5 months		HOM	35	-0.34	-0.274	-0.102	-0.34	-0.274	-0.102
Asn	117	90	Lys	Y	Absent	exon 3 deletion				N	Absent	RMS	SGA	>7,000	alive at 12.1 years		COMP HET	Not published	-0.099	-0.564	-0.184	no data
Asn	117	90	Lys	Y	Absent	Ser	350	323	Leu	Y	Absent	RMS	1.8 (37)	>7,000	alive at 2.5 years		COMP HET	Not published	-0.099	-0.564	-0.184	-0.221	-0.484	-0.195
Ala	119	92	Thr	Y	Absent	Arg	890	863	STOP	N	Absent	DS					COMP HET	Not published	-0.256898	-0.495537	-0.127712	no data
Ala	119	92	Val	Y	Pathogenic/ VUS	c.3794+1G>T	essential splice site			N	Absent	DS	1.92	1500	died at 3 months		COMP HET	27	-0.313	-0.474	-0.078	no data
Ala	119	92	Val	Y	Pathogenic/ VUS	Ile	925	898	Thr	N	Pathogenic	DS	1.8 (37)	?	died at 26 months		COMP HET	7	-0.313	-0.474	-0.078	-0.73	-0.609	-0.155
Ala	119	92	Val	Y	Pathogenic/ VUS	Glu	238	211	Lys	Y	Pathogenic	TA	NR	2723	alive at 18 years		COMP HET	Not published	-0.313	-0.474	-0.078	-0.289	-0.191	0.034
Ala	119	92	Val	Y	Conflicting	Met	1180	1153	Lys	Y	Absent	DS	1.5 (35)	C-peptide	died at 4 months		COMP HET	36	-0.313	-0.474	-0.078	no data
														51,760 pmol/L
Leu	120	93	Gln	N	Absent	Tyr	1149	1122	STOP	N	Absent	DS	NR	>6,000	died at 3 months		COMP HET	8	-1.257	-0.899	-0.712	no data
Gly	132	105	Ser	N	Pathogenic	Gly	132	105	Ser	N	Pathogenic	RMS	2.15	42980	alive at 11 years	"leprechaunism" diagnosed in report	HOM	37	0.134	-0.1	-0.093	0.134	-0.1	-0.093
Leu	136	109	Arg	Y	Absent	g.26624_26625delA	intronic deletion 75bp downstream from splice donopr site			N	Absent	RMS	NR	9100	alive at 11 years		COMP HET	32	-0.895	-0.545	-0.758	no data
Leu	136	109	Arg	Y	Absent	Lys	487	460	Glu	Y	Pathogenic	RMS	NR	NR	alive at 13 years		COMP HET	32	-0.895	-0.545	-0.758	0.063	0.088	-0.012
Arg	141	114	Trp	Y	VUS	Arg	141	114	Trp	Y	VUS	RMS	3	680	alive at 18 months affected sister alive at 9 years		HOM	38	0.013	-0.557	-0.159	0.013	-0.557	-0.159
Gly	142	115	Val	Y	Absent	Gly	142	115	Val	Y	Absent	DS	NR	NR	died before 1 year		HOM	39	-0.83	-0.514	-0.292	-0.83	-0.514	-0.292
Gly	142	115	Asp	Y	Absent	Cys	293	266	Arg	N	Absent	RMS			alive at 6.8 years		COMP HET	40	-0.671	-0.182	-0.273	no data
Arg	145	118	Cys	Y	Absent	Arg	145	118	Cys	Y	Absent	TA	NR	up to 3,000	alive at between 12 and 40 years	10 affected members of 5 families	HOM	9	-0.005	-0.404	-0.181	-0.005	-0.404	-0.181
Ile	146	119	Met	Y	Pathogenic	Arg	1066	1039	STOP	N	Absent	RMS	2.18	6570	alive at 20 years		COMP HET	11	-0.035	-0.019	-0.043	no data
Ile	146	119	Met	Y	Pathogenic	Ile	146	119	Met	Y	Pathogenic	RMS	mean 2.6 (n=5)	>7,000	alive beyond 20 years	multiple documented cases	HOM	11,40,41	-0.035	-0.019	-0.043	-0.035	-0.019	-0.043
Val	167	140	Leu	Y	Absent	c.3795-1G>A	essential splice site			N	Absent	TA	NR	>862	alive at 16 years		COMP HET	42	-0.242	-0.334	-0.019	no data
Cys	186	159	Phe	N	Absent	Arg	256	229	Cys	Y	Absent	RMS	1.63 (35)	>14,000	alive at 13 years		COMP HET	43	-0.015	-0.355	-0.611	-0.466	-0.332	-0.193
Trp	210	183	Cys	N	Absent	Trp	210	183	Cys	N	Absent	RMS	1.5	>2,100	alive at 14 months		HOM	Not published	0	-0.295	-0.483	0	-0.295	-0.483
Thr	211	184	Ile	N	Pathogenic	Thr	211	184	Ile	N	Pathogenic	DS	1.8 (35)	8330	died at day 70		HOM	44	no data			no data
Pro	220	193	Leu	Y	Absent	Pro	220	193	Leu	Y	Absent	RMS		1200	alive at 16 years		HOM	45,46	-0.129	-0.068	0.05	-0.129	-0.068	0.05
His	236	209	Arg	Y	Pathogenic	Gly	386	359	Ser	Y	VUS	RMS	mean 2.55	<2,000	both alive > 20 years	2 siblings	COMP HET	19	-0.641	-0.49	-0.289	-0.328	-0.029	-0.197
													(n=2)	>3,500
His	236	209	Tyr	N	Absent	His	236	209	Tyr	N	Absent	DS	2.41	4620	died in infancy		HOM	14 (genetics)	-0.398	-0.333	-0.089	-0.398	-0.333	-0.089
																		47 (clinical)
His	236	209	Arg	Y	Pathogenic	His	236	209	Arg	Y	Pathogenic	DS	2.41	18200	died at 47 days		HOM	14 (genetics)	-0.641	-0.49	-0.289	-0.641	-0.49	-0.289
																		48 (clinical)
Glu	238	211	Lys	Y	Pathogenic	Glu	1074	1047	Gln	N	Absent	RMS	0.99 (32)	3121	alive at 3 years [H 74cm; W 7.29KG (both <3rd centile)]		COMP HET	27	-0.289	-0.191	0.034	no data
Glu	238	211	Lys	Y	Pathogenic	Tyr	30	3	STOP	N	Absent	RMS	2.45	3882	alive at 18.4 years		COMP HET	49,40	-0.289	-0.191	0.034	no data
Arg	256	239	Cys	Y	Absent	Arg	1027	1000	STOP	N	Pathogenic	RMS($)	NR	NR	alive at 51 years		COMP HET	Not published	0.465729	-0.332056	-0.19278	no data
Leu	260	233	Pro	N	Pathogenic	Leu	260	233	Pro	N	Pathogenic	DS	1.24 (37)	>1,400	died at 7 weeks		HOM	15 (genetics)	-1.322	-0.75	-0.421	-1.322	-0.75	-0.421
																		50 (clinical)
Leu	260	233	Arg	Y	Absent	Leu	260	233	Arg	Y	Absent	TA	NR	1520	alive at 13 years		HOM	51	-1.307	no data	no data	-1.307	no data	no data
Cys	264	237	Tyr	N	Absent	Thr	488	461	Pro	N	Absent	RMS	1.71 (37)	2800	alive > 20 years		COMP HET	52	-1.251	-0.478	-0.414	-0.114	-0.246	-0.012
Phe	275	248	Cys	N	Absent	Phe	275	248	Cys	N	Absent	DS	1.18	7235	alive at 5 months		HOM	Not published	-0.578	-0.68	-0.392	-0.578	-0.68	-0.392
Arg	279	252	Cys	Y	Absent	Arg	279	252	Cys	Y	Absent	TA	NR	NR	alive at 33 years		HOM	53	-0.503	-0.355	-0.01	-0.503	-0.355	-0.01
Arg	279	252	His	Y	Absent	Ile	369	342	Asn	N	Absent	DS	2.64	2870	alive at 2 months		COMP HET	Not published	no data			-1.30642	-1.35541	-0.657861
Arg	279	252	His	Y	Absent	Arg	279	252	His	Y	Absent	TA	NR	NR	alive at 20 years		HOM	8	no data			no data
													NR	7,350 (OGTT)	alive at 20 years			54,55
Cys	286	259	Tyr	N	Absent	Cys	286	259	Tyr	N	Absent	DS	1.7 (36)	24920	died at 18 months		HOM	16	-0.045	-0.186	-0.165	-0.0445469	-0.18639	-0.165
Cys	293	266	Arg	N	Absent	Cys	293	266	Arg	N	Absent	RMS	NR	4200	alive at 10 years		HOM	56	no data			no data
Cys	301	274	Tyr	Y	Absent	Arg	1201	1174	Trp	N	Pathogenic	DS	<3rd centile	2310	died in infancy		COMP HET	17	-0.011	no data	0.196	no data
Cys	311	284	Tyr	N	Absent	Cys	311	284	Tyr	N	Absent	RMS	NR	NR	died at 14 years		HOM	18	-0.29	-0.823	-0.254	-0.29	-0.823	-0.254
Cys	339	312	Arg	Y	Absent	Cys	339	312	Arg	Y	Absent	DS	1.79	>7,000	alive at 18 months		HOM	57	-0.818	-0.104	-0.546	-0.818	-0.104	-0.546
Ile	348	321	Phe	Y	Absent	Ile	348	321	Phe	Y	Absent	RMS	NR	2100	alive at 9 years		HOM	58	-0.434	-0.491	-0.214	-0.434	-0.491	-0.214
Ser	350	323	Leu	Y	Absent	Ser	350	323	Leu	Y	Absent	RMS	NR	6000	died at 20 years		HOM	59	-0.221	-0.484	-0.195	-0.221	-0.484	-0.195
Gly	365	338	Trp	N	Absent	Gly	365	338	Trp	N	Absent	DS	1.4	6945	died at 10 months		HOM	60	-1.272	-0.557	-0.729	-1.272	-0.557	-0.729
Ile	369	342	Asn	N	Absent	Ile	369	342	Asn	N	Absent	DS	0.95 (37)	6650	alive at 2 months		HOM	Not published	-1.30642	-1.35541	-0.657861	-1.30642	-1.35541	-0.657861
Phe	409	382	Val	N	Pathogenic	Phe	409	382	Val	N	Pathogenic	TA	NR	>7,000 (OGTT)	alive >20 years		HOM	61	-0.165	-0.092	-0.018	-0.165	-0.092	-0.018
																		62 (clinical)
Phe	409	382	Val	N	Pathogenic	Arg	982	955	Ala fs*16	N	Absent	RMS	NR	NR	NR		COMP HET	Not published	-0.165	-0.092	-0.018	no data
Trp	439	412	Ser	N	Pathogenic	Trp	439	412	Ser	N	Pathogenic	DS	NR	NR	died at 21 days		HOM	20	-0.692	-0.407	-0.129	-0.692	-0.407	-0.129
Asn	458	431	Asp	Y	Pathogenic	Asn	458	431	Asp	Y	Pathogenic	DS	NR	1446	died at 3 months		HOM	8	no data			no data
Lys	487	460	Glu	Y	Pathogenic	Gln	699	672	STOP	N	Pathogenic	DS	2.6	25260	NR		COMP HET	21	0.0632	0.088	-0.012	no data
																		63 (clinical)
Thr	488	461	Pro	N	Absent	Cys	264	237	Tyr	N	Absent	RMS	1.71 (37)	19600	alive at 21 years	"leprechaunism" diagnosed during infancy	COMP HET	52	-0.114237	-0.246021	-0.012045	-1.25121	-0.477857	-0.413591
Asn	489	462	Ser	Y	Pathogenic/ VUS	Trp	160	133	STOP	N	Pathogenic	TA	NR	43000	alive at 13 years		COMP HET	14 (genetics)	-0.0436	-0.12	-0.022	no data
																		64 (clinical)
Asn	489	462	Ser	Y	Pathogenic /VUS	Gly	8	NA	Pro fs*54	N	Absent	TA	NR	7700	alive at 27 years		COMP HET	22	-0.0436	-0.12	-0.022	no data
																		65 (clinical)
Asn	489	462	Asp	N	Absent	Val	1054	1027	Met	Y	Absent	TA	2.09	1955	alive at 16 years		COMP HET	33	no data			no data
Trp	516	489	Arg	N	Absent	Trp	516	489	Arg	N	Absent	DS	1.29 (35)	NR	alive at 2 months		HOM	Not published	-1.3524	-1.029	-0.727	-1.352	-1.029	-0.727
Asp	523	496	Asn	Y	Absent	c.101-2A>G	essential splice site			N	Absent	DS	0.75 (31)	>7,000	died at 8 months		COMP HET	66	no data			no data
Tyr	606	579	Cys	Y	Absent	p.(Ala11_Val18del)	in frame deletion			N	Absent	RMS	2.2	>2,100	alive at 7 months		COMP HET	Not published	no data			no data
Ser	635	608	Leu	N	Absent	exon 9 and 10 deletion				N	Absent	RMS	NR	NR	alive at 20 years		COMP HET	67, 40	-0.259	0.026	0.004	no data
Trp	642	615	Arg	N	Absent	Trp	642	615	Arg	N	Absent	DS	NR	NR	alive at 4 months		HOM	Not published	no data			no data
Val	657	630	Phe	N	Absent	exon 2 deletion				N	Absent	DS/RMS	1.47	NR	died at 3 years		COMP HET	33	-0.011	-0.58	0.095	no data
Trp	659	632	Arg	N	Absent	Val	1054	1027	Met	N	Absent	RMS	paper not accessible				COMP HET	68	-0.062	-0.009	-0.005	no data
Asp	734	707	Ala	N	Absent	Asp	734	707	Ala	N	Absent	DS	NR	2968	died at 8 months		HOM	24	0.016	-0.475	-0.311	0.016	-0.475	-0.311
Arg	762	735	Ser	N	Pathogenic	Arg	762	735	Ser	N	Pathogenic	RMS	NR	9947	alive at 23 years		HOM	25	0.047	0.122	0.046	0.047	0.122	0.046
Tyr	818	791	Cys	Y	Absent	Arg	890	863	STOP	N	Absent	DS	1.15 (34)	5704	died at 10 weeks		COMP HET	69	-0.67	0.056	-0.191	no data
Leu	822	795	Pro	N	Absent	Leu	822	795	Pro	N	Absent	DS	1.12 (37)	4900	died at 6 months		HOM	70	-0.979	-0.262	-0.305	-0.979	-0.262	-0.305
Cys	834	807	Arg	N	Absent	Cys	834	807	Arg	N	Absent	DS	1.9	>2,153	died at 8 months		HOM	71	-0.663	-0.693	-0.199	-0.663	-0.693	-0.199
Ser	835	808	Ile	N	Absent	Ala	842	815	Val	Y	Absent	TA	1.51	2723	alive at 13 years		COMP HET	33	no data			0.039	-0.022	-0.129
Val	867	840	Phe	N	Absent	Lys	21	NA	NA	N	Absent	RMS/DS		1273	alive at 2 years		COMP HET	72	no data			no data
Pro	874	847	Leu	Y	Absent	p.(Pro13_Ala20del)	in frame deletion			N	Absent	DS	1.4	2350	died at 14 months		COMP HET	27	-0.463	-0.304	-0.078	no data
Asn	878	851	Ser	Y	Absent	Ala	1162	1135	Val	Y	VUS	RMS	NR	2102	alive at 19 years		COMP HET	73	-0.31	-0.031	-0.05	no data
Arg	909	882	Trp	Y	Absent	Pro	1236	1209	Ser	N	Absent	TA	NR	714 21,700 (OGTT)	alive at 17 years		COMP HET	Not published	-0.301482	-0.166381	0.10346	no data
Arg	914	887	Cys	Y	VUS	Arg	914	887	Cys	Y	VUS	TA	3.1	1800	alive at 14 years		HOM	Not published	0.046	0.036	0.006	0.046	0.036	0.006
Arg	924	897	Gly	Y	Absent	Arg	924	897	Gly	Y	Absent	RMS	NR	NR	alive at 5.5 years		HOM	74	-0.615	-0.261	-0.065	-0.615	-0.261	-0.065
Ile	925	898	Thr	N	Pathogenic	Cys	243	216	Tyr	N	VUS	DS	NR	NR	NR		COMP HET	Not published	-0.73	-0.609	-0.155	-1.254	-0.861	-0.443
Arg	926	899	Gln	Y	Absent	c.3370-1G>T	essential splice site			N	Absent	RMS	NR	NR	alive at 10 years		COMP HET	32	-0.206	-0.13	-0.005	no data
Arg	926	899	Trp	Y	Absent	c.1998-2001delTGAG (S666Sfs*11)	frameshift			N	Absent	DS	1.7	NR	died at 3 months		COMP HET	75	-1.144	-0.529	-0.365	no data
Thr	937	910	Met	Y	Pathogenic	Ala	1204	1177	Thr	N	Absent	DS	1.44 (36)	56266	alive at 34 months		COMP HET	76	-0.242	-0.262	0.138	no data
Thr	937	910	Met	Y	Pathogenic	Glu	1074	1047	Lys	N	Absent	DS	1.92	46914	alive at 2 years		COMP HET	77	-0.242	-0.262	0.138	no data
Thr	937	910	Met	Y	Pathogenic	c.3398-3399delG	frameshift			N	Absent	TA	NR	NR	alive at 13 years		COMP HET	26	-0.242	-0.262	0.138	no data
Thr	937	910	Met	Y	Pathogenic	Val	1054	1027	STOP	N	Absent	DS	NR	NR	alive at 13 months		COMP HET	Not published	-0.242	-0.262	0.138	no data
Thr	937	910	Met	Y	Pathogenic	Thr	937	910	Met	Y	Pathogenic	TA	2.5	5957	alive at 13 years		HOM	Not published	-0.242	-0.262	0.138	-0.242	-0.262	0.138
(OGTT) = concentration recorded during oral glucose tolerance test
* - Numbered with respect to Proreceptor sequence for receptor B isoform (exon 11+; Uniprot P06213)
# - Numbered with respect to Mature receptor sequence for receptor B isoform (i.e. without 27 amino acid )
	grey shading used to denote extracellular missense variants, the target of the MAVE; non shaded variants are of other types identified in combination with an extracellular missense mutation
$ - Variants were not phased so not formally proven to be biallelic, although this is deemed likely
£ - BMI 36 kg/m^2 and plasma insulin not available. Thus better classified as obesity-related IR
