# Supplementary material for: Deep mutational scanning of the human insulin receptor ectodomain to inform precision therapy for insulin resistance
Source: Nat Commun. 2025 Oct 15;16:9143. doi: 10.1038/s41467-025-64178-4 (PMC12528385; doi:10.1038/s41467-025-64178-4)
Supplement: Supplementary file 11 — Source Data [file 41467_2025_64178_MOESM11_ESM.xlsx]

## Sheet: Fig 3D uncropped, Fig3E raw 
		Raw densitometry values
		Total INSR (5s exp. .tif)				pINSR (5s exp. .tif)				Total AKT (9s exp. .tif)				pAKT (10s exp. .tif)				Total ERK (30s exp. .tif)				pERK (10s exp. .tif)
	Lane	Rep. 1	Rep. 2	Rep. 3		Rep. 1	Rep. 2	Rep. 3		Rep. 1	Rep. 2	Rep. 3		Rep. 1	Rep. 2	Rep. 3		Rep. 1	Rep. 2	Rep. 3		Rep. 1	Rep. 2	Rep. 3
	2	7563.53	10181	13199.8		129.536	224.95	2180.96		6157.2	10750.1	3870.88		80.098	97.536	20		12137.1	12596.2	9027.97		244.95	1133.34	1473.82
	3	7217.58	9896.6	11257.5		124.682	208.95	1846.13		7454.44	10624.2	3747.35		259.192	394.021	118.536		14680.3	12781.8	7175.26		316.364	1142.92	1453.23
	4	6687.92	10565.6	10056.9		130.223	371.778	1829.13		6881.02	10093.4	6178.12		1135.48	1751.08	472.678		13567.5	13413	7498.97		720.849	1761.23	1894.55
	5	7464.58	9637.77	11441.9		466.607	955.092	3164.88		5433.54	10393.1	6682.37		5231.76	6009.42	2489.03		14459.4	15515.2	9911.62		871.678	1670.65	2546.35
	6	6692.05	9355.77	12596		3302.76	4433.78	8383.17		5284.25	10915.7	7089.95		10814.3	12031.6	7491		14096.7	16466.1	12595.8		1417.82	2185.28	6639.02
	7	5616.51	6097.8	12203.3		7819.87	7489.46	11462.3		5852.61	9222.2	7671.83		11691	14008.5	12447.2		16089.2	15601	13028.1		3426.27	4684.36	16197.5
	8	10753.7	11823.6	16609.7		1033.92	823.678	2790.03		6467.61	10225.8	8599.9		1144.41	843.335	1312.84		13404.3	12045	10560.7		959.849	1166.34	2156.69
	9	11217.5	13143.7	18121.5		1112.75	716.849	2979.1		7120.44	10134.3	8592.59		382.021	499.678	646.163		11831.2	13518.2	10228.5		988.556	1137.34	1915.79
	10	12945.6	13496.4	19810.8		1844.89	1220.75	3554.18		8523.27	10334.3	8953.3		1117.65	1521.96	956.355		13179.3	13309.7	11327.9		1295.75	1456.23	2906.95
	11	10802.3	14533.2	18144.4		3685.12	3423.3	5375.85		8510.85	10739.3	8628.54		2444.74	5076.88	2006.2		13131.7	13045.6	11572.9		1448.99	2314.62	3238.25
	12	9174.07	14185.2	13558.7		12860.6	10194.8	13126.1		8203.56	9431.2	7487.88		4427.05	11685.3	7600.12		14084.9	12829	10397.2		3675.73	6540.55	12220.4
	13	7224.17	13436.7	12446.4		21783.7	19199.4	22637.3		8153.27	7827.42	7231.54		6388.54	13881.1	12982.9		13681.4	15375.6	10270.8		10639.7	18174.5	22580.9
	14	15757	24956.9	15865.4		7649.29	4839.78	4618.2		9162.39	9516.85	6751.54		271.778	623.678	598.335		13147.4	12024.9	10637		602.607	1716.89	1446.06
	15	16417.9	24824.3	15205.9		6313.39	4275.25	3680.18		10862.8	11255.7	6546.37		192.364	535.678	474.506		13140.1	11919.2	10909.9		454.192	1459.99	1519.65
	16	14739.2	23593.9	14560		7520.17	5038.78	3980.3		11546.6	10827.7	7473.83		643.92	808.577	1503.84		14358.2	13284.9	12795.9		1164.51	1482.58	2065.13
	17	17732.2	21667.6	16055.5		10159.4	7628.87	5648.15		11278.2	10626.6	7850.12		3247.98	2557.86	5412.76		14681.2	12783	14125.5		1680.48	1764.72	2409.45
	18	18921.3	24067.5	16859.3		19469.9	21080.2	15324.5		8430.73	12270.8	10056.7		11921.4	9770.85	14468.6		14051.2	16201	15107		8077.21	15268.1	15337
	19	21147.2	19695.3	15692.9		29327.7	29467.8	28747.7		9550.09	10474.3	9451.95		16138.5	13887.8	19037.2		13587.3	14735.9	19073.6		26398.9	27157.8	26184.5
		Normalised densitometry values (phospho protein / total protein) = graphed data in Figure 3E												Uncropped blots. Black dotted areas correspond to the bands that were quantified, red text denotes which representative blot appears in the figure in the main article, Figure 3D
		pINSR/Total INSR				pAKT/Total AKT				pERK/Total ERK
	Lane	Rep. 1	Rep. 2	Rep. 3		Rep. 1	Rep. 2	Rep. 3		Rep. 1	Rep. 2	Rep. 3
	2	0.0171264	0.022095	0.165226		0.0130088	0.00907304	0.00516678		0.0201819	0.0899747	0.163251
	3	0.0172748	0.0211133	0.163992		0.0347702	0.0370871	0.031632		0.0215503	0.0894177	0.202534
	4	0.0194714	0.0351878	0.181878		0.165016	0.173488	0.0765083		0.0531308	0.131308	0.252641
	5	0.0625095	0.0990988	0.276605		0.962864	0.578213	0.372478		0.0602845	0.107678	0.256905
	6	0.493535	0.473909	0.665541		2.04652	1.10223	1.05657		0.100578	0.132714	0.527081
	7	1.3923	1.22822	0.939279		1.99757	1.519	1.62245		0.212954	0.30026	1.24328
	8	0.0961453	0.0696642	0.167976		0.176944	0.0824713	0.152658		0.0716074	0.0968312	0.204218
	9	0.0991978	0.0545395	0.164396		0.0536513	0.0493055	0.0752		0.083555	0.0841336	0.1873
	10	0.142512	0.0904501	0.179406		0.131129	0.147273	0.106816		0.0983171	0.109411	0.25662
	11	0.341142	0.23555	0.296282		0.28725	0.472738	0.232508		0.110343	0.177426	0.279812
	12	1.40184	0.71869	0.968095		0.53965	1.239	1.01499		0.260969	0.509826	1.17535
	13	3.0154	1.42888	1.81878		0.783556	1.77339	1.79531		0.777679	1.18203	2.19856
	14	0.485452	0.193926	0.291086		0.0296624	0.0655341	0.088622		0.0458347	0.142778	0.135947
	15	0.384544	0.17222	0.242023		0.0177085	0.0475918	0.0724839		0.0345653	0.122491	0.139291
	16	0.510217	0.213563	0.273371		0.0557669	0.0746768	0.201214		0.0811037	0.111599	0.16139
	17	0.572933	0.352087	0.351789		0.287987	0.240703	0.689513		0.114464	0.138052	0.170575
	18	1.029	0.875879	0.908963		1.41405	0.796268	1.43869		0.574842	0.942421	1.01522
	19	1.38683	1.49618	1.83189		1.68987	1.32589	2.01411		1.94291	1.84297	1.37282

## Sheet: Fig 3C raw data
	Raw fluoresence values for Eu-Insulin binding assays presented in Figure 3C
	Eu-Insulin
	nM	Log [M]	INSR WT			INSR G333Q			INSR D627A
	0.01	1e-11	155	190	56	180	272	122	167	327	91
	0.05	5e-11	297	208	263	361	273	480	337	68	272
	0.1	1e-10	221	343	372	695	574	417	402	291	530
	0.5	5e-10	761	731	920	1658	1917	1685	889	1023	910
	1	1e-09	1282	1240	1390	2766	2663	3115	1477	1142	1119
	5	5e-09	3422	3006	2734	6676	6523	5793	2161	2852	2837
	10	1e-08	5355	3885	3659	8182	8836	7866	2873	3626	2996
	50	5e-08	6649	6582	5878	8148	8213	8154	3953	4098	3987
	100	1e-07	8170	8084	6881	9265	8638	9283	4040	4046	4743
	500	5e-07	7319	8092	6469	10140	9575	8134	4791	5057	5780

## Sheet: Supp Fig 3A,B uncropped
	Uncropped Blots for Supplementary Figure 3A,B
